# Supplementary material for: New Transcriptome-Based SNP Markers for Noug (Guizotia abyssinica) and Their Conversion to KASP Markers for Population Genetics Analyses
Source: Genes (Basel). 2020 Nov 20;11(11):1373. doi: 10.3390/genes11111373 (PMC7709008; doi:10.3390/genes11111373)
Supplement: Supplementary file 1 [file genes-11-01373-s001.zip]

Archive with 4 entries (4 files):
- supplementary material files/Table S1.xlsx
- supplementary material files/Table S2.xlsx
- supplementary material files/Table S3.xlsx
- supplementary material files/Table S4.xlsx
