# Supplementary material for: New Transcriptome-Based SNP Markers for Noug (Guizotia abyssinica) and Their Conversion to KASP Markers for Population Genetics Analyses
Source: Genes (Basel). 2020 Nov 20;11(11):1373. doi: 10.3390/genes11111373 (PMC7709008; doi:10.3390/genes11111373)
Supplement: Supplementary file 1 [file genes-11-01373-s001.zip › supplementary material files/Table S1.xlsx]

## Sheet: Sheet1
Accession code and type; and collecting sites and altitudes within Ethiopia; and grouping according to altitudinal ranges and regions (regions-I and regions-II)
Accession code	Type	Collecting site (farmers' field)	Altitude of collecting site	Altitudinal-group	Altitudinal range in meter above sea level (masl)	Regions-I	Regions-I description	Regions-II	Regions-II description
NG086	Landrace	36 Km from A/teferi to Gelemso	1830	2	1820-1968	3	Eastern and Southeastern	2	Oromia
NG088	Landrace	36 km from Shire to Adiarkay	1680	1	1400-1680	1	Northern	1	Amhara and Tigray
NG089	Landrace	23 km from Adi Arkay to Debark	1890	2	1820-1968	1	Northern	1	Amhara and Tigray
NG090	Landrace	39 km from Bekoji to Tereta	2440	3	2045-2590	3	Eastern and Southeastern	2	Oromia
NG092	Landrace	44 km from A/teferi to Gelemso	1860	2	1820-1968	3	Eastern and Southeastern	2	Oromia
NG095	Landrace	93 km from B/Dar to Mota	1968	2	1820-1968	6	Northwestern	1	Amhara and Tigray
NG096	Landrace	58 km from Dessie to Wegel Tena	1820	2	1820-1968	2	Northeastern	1	Amhara and Tigray
NG097	Landrace	13 Km from Shewa Robit to D/Sina	1640	1	1400-1680	2	Northeastern	1	Amhara and Tigray
NG098	Landrace	9 km from T/Dingay to Humera	1590	1	1400-1680	1	Northern	1	Amhara and Tigray
NG099	Landrace	13 Km from Bichena to Dejen	2460	3	2045-2590	6	Northwestern	1	Amhara and Tigray
NG101	Landrace	32 Km from Robe to Agarfa	2400	3	2045-2590	3	Eastern and Southeastern	2	Oromia
NG103	Landrace	82 Km from Agaro to Bedele	2045	3	2045-2590	5	Southwestern	2	Oromia
NG105	Landrace	42 Km from Adi Arkay to Debark	1400	1	1400-1680	1	Northern	1	Amhara and Tigray
NG106	Landrace	59 km from Nekemt to Ambo	1840	2	1820-1968	4	Western	2	Oromia
NG107	Landrace	25 km from Woliso to Welkite	1945	2	1820-1968	4	Western	2	Oromia
NG108	Landrace	28 km from Shewa Robit to Kombolcha	1440	1	1400-1680	2	Northeastern	1	Amhara and Tigray
NG109	Landrace	86 km from shire to Adiarkay	1400	1	1400-1680	1	Northern	1	Amhara and Tigray
NG111	Landrace	50 km from Mota to Dejen	2590	3	2045-2590	6	Northwestern	1	Amhara and Tigray
NG112	Landrace	18 km from AA to Woliso	2155	3	2045-2590	4	Western	2	Oromia
NG113	Landrace	18 km from Bako to Shambu	2210	3	2045-2590	4	Western	2	Oromia
NG123	Landrace	68 km from Shire to Adiarkay	1600	1	1400-1680	1	Northern	1	Amhara and Tigray
NG124	Breeding population	-	-	-		-	-	-	-
Fogera	Cultivar	-	-	-		-	-	-	-
Shambu	Cultivar	-	-	-		-	-	-	-
