# Supplementary material for: New Transcriptome-Based SNP Markers for Noug (Guizotia abyssinica) and Their Conversion to KASP Markers for Population Genetics Analyses
Source: Genes (Basel). 2020 Nov 20;11(11):1373. doi: 10.3390/genes11111373 (PMC7709008; doi:10.3390/genes11111373)
Supplement: Supplementary file 1 [file genes-11-01373-s001.zip › supplementary material files/Table S2.xlsx]

## Sheet: Acc. number of  628 seq used
Genebank accession number	Sequence_ID used in KASP	Sequence used in KASP Analysis
GE562748.1	CL1189Contig1	GAAGTCGGCCATCACGGCCGGGGGAACCTAGGGTTTGTATTTTGGGGCGAATAGAGCATATCGGAGCACCAGCCGCCGCCAATACCTGCATCTCCGACTGCAATCATGTCGCTAGTCGCAAATGAAGACTTTCAGCACATTCTTCGTGTACAGAACACAAATGTTGATGGAAAACAGAAGATTATGTTCGCTATGACTTCTATCAAGGGTATTGGTCGTCGTTTTGCCAACATCGTCTGCAAAAAGGCCGATGTTGATATGAATAAGAGGGCTGGAGAACTTTCAAGTGCTGAGATAGATAATCTGATGACCATCGTGGCTAATCCACGCCAATTCAAAATTCCAGATTGGTTTTTGAACAGAAAGAAAGATTACAAAGATGGGAAGTACTCACAAGTC…
GE560849.1	CCHT18890.b1C19.ab1	GCcggacatatgcacgggaattcggctCTCACGGCTGGGCGGTGTCTCACTtcatgaagatggacaccGACATCTCGAGCTTGACTTACTGATGCTGAGTCAACGAGATTCGACCGATGTGGAACCCCATGGTTCTCCTCCAGCTTCTTGTTCACGTGTCAATGATGATGAGAAATTCGATCTTTTGGCCGCAGGCCTTCCCTCGGCAATGAATAATTTGATGAACTTAACAAATGACAATTCTGTTGGGTGTCGACAAATTGCTGCATGTGGAGGATTGGAGACATTATGTGGGTGGATAGTCGGCCATTATCCATCATTCAATTCACATTTGCCCGATTTCGGTGGTCTAAAAGACAAATCTATCCTTGAGTTTGATAATGATGATAATAAGCGCCT…
GE570049.1	CCHT4602.b1D24.ab1	AGAATACCAGGAAACCCTCTTCCTACGCAACATGGAGGGAACCTTGTCTGCAACCGCAACCACCACTCTCCCCGTCTTCTCCCAAACCCTCCCCCGCTCCACCGCAGCTGCCCAATTTTGCCGGAGTCAATTACCACTCCTCCGCTCCGGACGAATTACAACCACCTCCAACGCCGTATTTAAACGGAGGAACACTGGAGCTGCGGCGTCTCCTGTTTGGTGTGTTTCGAGCTCCGCTGCTTCATCTGTTTCCTCCGGTGATGATGTGATTGTTCTTGATGTTCGAGGGATGATGTGTGGAGGATGTGCATCAAGTGTAAAAAGAATTTTGGAGAATCAATCGCAAGTGTCATCTACAAATGTGGATCATACAACAGAAACAGCAATTGTATGGCCTAT…
GE566346.1	CCHT24120.b1P06.ab1	CTACAGCCGGGGAGGGACAATTACTGCTTCATTTGAAAAGTTCTGGAATCCCAATCTGTGGGGAATTAATGGCGCACACTGGTTCTTCCTCCAGAAGAAGATCGTTAAGTGAGGATAGCAGTGAAGATTCATCCCCTGTGAAGAAAAGAAAAAGGTATAAGAAAAGTAAAAAGAtcaagaagaagaagaagagtATCAAAAGAGATGCTTATATTAGTTCTGCAAGCAGTGATTCTGGAAGCTGCTCCACTTGTAAAGATGAAGATAGCAGTAGTGATGAAGTGGGTTCACATGGGAGGTCAAGGGGTAGGTCCAGAGAAAAGAAAAAAGGTCACAGAGATTCAACCAAGGGTAGAATTGGTAGTAGGAGTAGAACTAGGTCTGTTTCACCAAGCAGTA…
GE554330.1	CL1355Contig1	TCTACGGGCCGGAGATATGCTCTGGAATTCTGCCATTACGGCCGGGGACACACACACACACCTTCCTCCCCTTCTGATTAATTAGGTTGATTTTAGATGGCCGGCGTTCTCGATACCCTCACCGTTCCTCGCTCATTGACTATTCCGTCGGCCTCTCTAACTCCGATCGCCTCTCAACTCTCCCTTAGCCGGAACTTTGCGCCGGAATCCAGACGCTCAAAGTTAAACATCAATTCCTTACGCTCTCATGGATCCGTGAGCTTGAGGTCGAAGTCCGGTCGTCGTGGTGGACGAATCGTATGCGAAGCACAGGGAGCAGCCGTGCAAGTACTCCCTGTGACTGATGGAACATGGCAATCACTTGTTATGGAATCTAAGCTTCCTGTACTGGTTGAATTT…
GE551882.1	CCHT10576.b1O04.ab1	AAGAGACTGTACAATATCCAGTTGAACACCCTGAAAAATTCGAGAAATTCGGCATGTCACCATCTAAAGGAGTTCTGTTTTACGGCCCGCCCGGGTGTGGCAAAACACTTCTAGCCAAGGCTATAGCCAATGAATGCCAAGCTAACTTCATCAGCATCAAGGGTCCAGAGTTGCTAACCATGTGGTTTGGTGAAAGTGAAGCTAATGTCCGTGAGATCTTTGATAAGGCCCGTGGGTCCGCCCCTTGTGTCTTGTTTTTTGATGAGCTAGACTCCATTGCTACCCAGAGAGGGAGTAGCCAAGGAGATGCAGGAGGTGCAGCTGATAGGGTTTTGAATCAACTTTTGACTGAAATGGACGGGATGTCAGCTAAAAAGACGGTTTTCATAATCGGTGCAA…
GE561427.1	CL2674Contig1	GCCCTTTCTTCCAGCACCCGCGACTGCAACACCAAGATGAGCAAGCTAACCTCATCACCCTCCGAATTAGACCTAGATCGACCCAACATCGAAGATTACCTACCTACTGATTCCATTCCACAACCTCACAAAAAGCTTCGTTTGCGTGATTTGCTGGACATTTCGCCCACCTTAACGGAGGCAGCTGGCGCCATTGTTGATGACTCATTCACGAGATGTTTCAAGTCAAATCCTCCAGAGCCTTGGAACTGGAATATATATTTATTCCCATTGTGGTGTTTGGGAGTTGTAGTTAGATATGGGATTCTTTTCCCAGGGAGGGTTCTTATTCTGACAATAGGATGGATAATATTTCTGTCATGTTACATTCCTGTGCATGTGCTATTAAAAGGGCATGAT…
GE559155.1	CL3974Contig1	ACAGTAAAATTCCACTTTGAATAAGGTATTGAGAGGATGGGATGTGATAACCTATCCCTCCCTACATTTTACTACAAAACCAACTATTTATTCACTTATTCTAAAGATAGAAAAGTCAAAGAAAAGGGTAGGTTTGCCACAAAGGGCAAAATGGTCAAATGGGTATTGTGCTATGGGCCAGCAGAAGCAAGTTTAGTAACAAGAGCAAGAGCATTACTAGTAAAATAACTAACTTTTGTAACCTTAATTTCCAACTTCTTTATTTCTTTCCCTTTTTGCCCTTCAAACCCATCTAAACAAGTGTCTTCATCAGTAAGTGCACTACTAATCCAAGTAGTTATATCCTCCATTTGGGTTTCAAACAACTCACTACTAATATGTCTAAGCACCCCTAATGAT…
GE561714.1	CL3162Contig1	CTACGGCCGGGACCAGTGATCGAACCGACTTAAGATCGTCTGCTCCAATTTGTCCGTGTTTTAGGGTTTGTTCAATCCTGCTCGTGCGCTCATCAATTGAAATCCTAATCGTCGGCCAGATCTGAGCAACATATCTTTCAAGGAAATCTTTGATCACTGATACCATCTTGTTTACATGTCTGAACTTGACCTTCAGATTCCTTCTGCCTTTGACCCGTTTGCTGACAGTAATGTTGAGGACTCTGGTGCTGGGTCAAAAGAGTATGTGCATATCCGAATTCAGCAACGAAATGGTAGAAAAAGTTTGACAACCGTGCAGGGCTTAAAAAAAGAATTTAGTTACAATAAGATTTTGAAGGACCTCAAGAAGGAGTTCTGCTGCAACGGCACTGTTGTTCA…
GE573741.1	CCHT7185.g1A22.ab1	GTAGGCAAAGGAAAAGAGATTTCCCATGTACATTATAATACGTTTAATTATACTTTACACATGAGAATGAATCAAGTTCTGTTTTTTTATTGATTACATTTTACAGGCAACGAGATTAAGATTGCCTGTAACAATAATACCAAACAAGTTTATATTATAGAAGCGGTTAATCGCCATAACCTTTGTATGTTTCTTGAAATTACTAGAATGATTAATTCATTTGATCTTGTCAAATTGTCTCGATGCTACCGCTTTCAAGAGGGACTAGCTCTATGAGTCGTTGAAGAAGGAACTCAAAGTCATCTTGGCTTTTTATGAGACTAAGTCGTGTATAACGACTTGTGGCACTAAATTGGGTTCCACTACGGCCTATGATTTTTCTTGCTTCCAGCACTGCAC…
GE565530.1	CCHT23353.b1B08.ab1	CGGTATCACTCCCATTGTGACTTCTGGACTGGTTATGCAGTTGTTGGCTGGGTCAAAAATTATTGAAGTGGACAACAACGTTCGTGAGGACCGTGCCCTATTGAATGGTGCTCAGAAGTTGCTAGGAATCTTGATTGCTGTTGGTGAGGCCGTGGCTTATGTTCTATCAGGGATGTATGGCAGTGTTGGTCAACTTGGTGTGGGGAATGCTATTTTGATCATTGTACAGCTATGTTTTGCTGGGATCATTGTCATATGTTTAGATGAACTTCTCCAGAAGGGTTATGGCCTTGGATCTGGAATTTCATTGTTCATAGCCACTAATATCTGTGAAGGCATCATCTGGAAAGCATTTGGCCCTACAACCATTAACAGCGGACGTGGTGCTGAATTTGAGGG…
GE551737.1	CCHT10438.b1K17.ab1	ACACATACTGGACTACGGAAAATGTCCGGtgactggggaagctttaACTGTGGATGATCTTGTTCCAATAAAAACTGGCAAGGTAGTAAAACCTAGACCAGTGCAGGCTGCAAGTATTCCTGGGATGCTTGGAATGTTCCAGAATGAATGGGATGCTTTGGTGTTATCCGCTTTTGCATCAGAGCAACAACTACATACAACAAGGCAAGAGCTTAGTCATTGTTTATACCAGCATGATTCTGCTTGCCGTGTAATTGCAAGATTAAAGAAAGAACTTGACGAAGCCAGGACAATGCTTGCGCATTTAGAAAGACAAGCACCGATCCCAGCGTCAACAGCAGTGACGGCAAATGCTCCTGCTTTAAGCAATGGGAAAAGACCTGCTGAGGATGATGAGGT…
GE576787.1	CCHT9821.b1I08.ab1	GCGAACCTTTAAATAACTGGGATGAATGAAAACAAGACGATCACATCATGTGACAAGATCTTATCGAATCAATCGCAAGAATCAGCACTCGGATTTCATTGTTGGCGTTGCACGATTCAACTTTAAGCGGCCTTCTAACTACCAACGAATAATTCATTTCCCCCCTTCGCAAATATGTCGTTTTTCGAGGACTTTCAAGCTAGTTTGGAGCCACTGCCAAACATTTTACAGAGGAAATATGCATTATTACGTGATTTGGATAAAAGTCTGCAAGGTGTTCAACGGCAAAACGAACAGCGATGCTTACAGGAAATAGAGGAGTTTAAGGAGGGAATTAAGTCTGGGAACATTGCACCAGGTACTTCACTTAACAAGTTCTCAGATGAGGCACAGGATGAG…
GE569114.1	CCHT3697.b1A14.ab1	AATTTGGAACCCTAGCTCCCTCCGCTTTTTGCTCTCCGATAGTCGATCTATTTTTCACTATCCGATCTGATCCGATCCGATATGGATGAAGAATACGATGTGATTGTCCTTGGGACTGGTCTCAAGGAATGCATCCTCAGCGGTCTTCTCTCCGTTGACGGTCTAAAGGTCTTGCACATGGACAGGAATGATTATTATGGGGGAGAATCAACCTCACTCAATCTAGTTCAGCTTTGGAAGAAGTTTAGAGGAAGTGATAAGCCTCCAACTCAATTGGGTTCTAGCAGAGATTATAATGTGGACATGATACCAAAGTTTATAATGGCAAATGGTGCTCTAGTACGAGTCCTCATTCACACTGATGTCACGAAATATTTGTATTTCAAAGCTGTGGATGGA…
GE556507.1	CCHT14726.b1L09.ab1	ATGCGAAGAGGACTCTTCGGGAGATCAAGCTTCTCCGTCATATGGATCATGAAAACGTTGTTGCAATTAGAGATATAATTCCTCCCCCAGAGAGGATGGCATTTAATGATGTCTACATTGCTTATGAGCTCATGGATACTGATCTCCATCAAATCATTCGTTCTAATCAATCATTATCGGAGGAGCATTGCCAGTATTTTTTGTACCAGATCCTGCGTGGGTTGAAGTACATACATTCTGCAAATGTGGTGCACAGGGATTTGAAGCCAAGGGAGGGGGGCTTGAACGCTAATTGTGATCTAAAAATATGTGATTTTGGATTAACTCGTGTTACGTCTGAAACTGATTTCATGACAGAATATGTAGTCACAAGATGGTACCGTGCACCAGAGCTGTTGT…
GE569007.1	CCHT3589.b1J09.ab1	CCACTACTGCTGGGTGCGACATATAGTAATGTGgtcgcttcctcgctcactgactattcTCTCTCATCCTCAACCTAACAATACTTCGATCTGAGCTCGTTAATGGTGTGATTTCTTCTCAGATCTGAACCAACTTCACGCAATAACCACCATAACGAACTTAATCGAAGTTCACCGCTTCACCGGACATCTTTTCCGGCCAGATATTGTCCCAAATTAGGGTTTTTTTTTCCGGCGATGGCGTACTCGTTTCCAGAGGAGGTTTTGGAGCACGTGTTTTCGTTTCTGACGTCACAGAGCGACAGGAACGCGGTGTCGTTGGTGTGCAGGTCGTGGTATGAGATGGAGAGGTGGTGCCGGAAAAGGATTTTCGTCGGAAATTGTTACGCGGTAAACCCT…
GE552170.1	CCHT1084.b1H08.ab1	tatgcgcggtaattcggccattactgccggagaCTGGCCACGACACCACATATAGTAGTTCTAGTTCGCCGTCTCTCATGACGATAGCACCCCGCCATCCACTCTTCCTACGACATACAGTAAACCACTCTCCAGGTATTACCCTCTTTTCTGTCCGCCGGCAACTGCAACTGCAACGCCCTGCTCTCCGATCACAGTCGTCTCACGTCTACTAGACTCCTATTTGATTTCCGACATCAATTTCACAGTGTGATGCATCTACTCTTTTTTCATACATAAATTGTGGTTTCATACTCACAACAGAGAAAGAAGCCTGATCTTCAAGATGAGTATGTTAAGTTCACCGGACATATTACGTGCGAAGCCAGTCTTATGCTGGAACGCGGTTACACCCTTACG…
GE559907.1	CCHT17963.b1F04.ab1	CGGGAATTCAGCCACCACGGCCGGAGGAGAGAAAGAGGGTAGCCATCATCTTCCGAAAGTCACGACTTCCTTCACGAAACGCATTCATGGCCACGCACAATCAACTTCACTTCACCACCAACCTCACCCAAGTACCATCATCGTCCTCGCGCTCAGTCTATACCGGCTGCTCGCTTTCCCCCTTCTTCTTCAAAGCTTCCGACTCTCCTAGGGCTCGCCGACATCGCCGTTCCGTCCTATGTTGCTCTTTTACCTCAATGGACTCCGCAAAGATTAAGGGTGTCGGCGTCGGCAGCGGCGGCAACAATGCCGTTAACCACATGATTGGTAGCGGCTTGCAGGGTGTTGATTTTTACGCCATAAACACGGATTCTCAAGCGCTTCTGCAATCTGTTGCAC…
GE562385.1	CL3207Contig1	AAGAAACAGAGGTTCCGAGCTTTAAAAACCCTAACCTCACTTCCTCTTTGCCACCTGCCGCTATCCTCCTCTTCCGGCGGTCTTCCTGCTCGTAATTTTAGCGAGCAGCATGGGGATTAGCACTGGCAGCAGTCAAGCTCTTCTTGACCTAGAAAACAACGCTCAGAATTCTTCTTCCAAAGAATCAACGCTTCTCGTTTGCAAAACAGGTGATGATGATCTGCTGAAGAAGCTCGAAGCCGCAAAAACTAAAGCTAATGCACGTCCTGATACCAAGCCTACAATCGCCGCTCCTCCTCCTAGCCTAGTTATGGGCAAAGTGAAGGACTTTTTAGGAGTAATGGCGGAATCAAATAAGAAGTTGCAGCAAGATGCATCAAACTCGAAGAACTATGATAT…
GE556071.1	CL1Contig1	ATTGATCATCAAAGTAAAAGAAAAAAATAAAATCCCCAATCCTTAAAACTTCTGCGATCGTCGTCAGGTTTATGATCTTCTCCTTCGTTTGCGATTAGCAAGCCCTAGCAGTAGCTGATCATAACCTTCTTCACCAAATTTACATATTTGCAACAAGATGTCTGGCCAGGGCCAGCGTTTGAATGTGGTTCCAACTGTTACAGTCCTTGGAGTCATCAAGGCTCGTCTTGTTGGTGCAACCAGAGGCCATGCTCTTCTAAAGAAAAAAAGTGACGCTTTAACCGTCCAATTTCGAGCCATTCTAAAAAAAATTGTAGCAACAAAAGAAGCAATGGGAGACATCATGAAATCTTCTTCATTTGCTTTAACCGAAGCAAAATATGTAGCTGGTGACAACAT…
GE559786.1	CCHT17844.b1H21.ab1	TATTTGGAGGGATGCTTGATGTTGATGCTGTTACAGCTTGCCATTCCTGGACGATGTGTGCTCCTTATGACTGGAGTTGTCACCTGATTGGAATGCTGTTTGTGAAGCTGTGGAGAGGGAGACCCTTACGTGGTGGGCTGCAGTCATTGCAATGGGTGGAGACCTCCACGAATGTGGACTCCTCGCCAGGGCTAGTCCAACGGTGGTCTTATTTGTTGGAGGGCCAGGTCTTCGGTGGCAGGCATCTTTTGGGAGGCTGGTGCTTCTGTACCTCCATTCCGAATACTTTTTTGCACGTGGAGGTGCTGGCCTTGTTGCCGTGTTCACCGCCGGCATGTCCGACGGCTGCGCCCTTGGCACGCCAGCTTTACTGTGGAGCTGTGGTCGCTGCCTTCCTCT…
GE557735.1	CCHT1585.b1A13.ab1	GCTAATTGAAGTGGTTGTGAAATATTTCTTTGGTTGAAAATCCACTTACAACCAAAAAAAAATGACATCTTCTCCAATAAATAGGCCTCTTATTCTATAACAAAAACATCATCTTCAATTTCATCAATGGGTTCCAAAGGTCATGCTAATAATATTAGTGTTTCAACCACAATCCCCTCCCCCAAAGGTGGTGACAAAGCGACGGCTGGTGGTGGTGGCGGTGGCGACAGTGGTGGTGGTTGGGTGAACTACCCGAAAGGACAGATGTGTTTGTGTTCACCAACAACACATCAAGGGTCTTTCAGGTGTAGGTTTCACAGACAAGGGTCCACGACGACTGACTTGTTCAAGAGATCTAAGTCTATGCCACCAGTTCGAAACAATAATAGTATTGCAAGT…
GE553491.1	CL2162Contig1	GAGGGCAAACAGAAATCGCAAATTAACAGATGCCTGAAGAACGAATAAAAAATGCTTCAGGCGAGATGAGAGCGAAGAACAATCAGAGTTGGTGGAATTCACCGTCAAAAGTTGCATATCACTTTGGAACAAGTAGTGTTGCTGTTGCTGCAGCTACTGCCATAACACATCCATTAGATGTACTCAAAGTTAGACTACAAATGCAACTTGTGGGACAAAGAGGCCCGGTAACTGGAATGGGACAAACGGGGGGGCAAGTTGTTAATAAAGAAGGACCGCGGGCACTGTATCTTGGTTTGACCCCAGCATTGACTAGGTCAGTTGTTTATGGAGGTCTACGTTTAGGTTTGTATGAACCTTCTAAAAATTTATGTGAACTGGCCTTTGAGTCCACTAACG…
GE573236.1	CCHT6933.b1I05.ab1	TACCCCACatatgctctggaattcggcccttacagccggggtAGTGGTGTTATCGATGAACTTTTGCTTTTGGATTTGCCTCGTGAATATGGATATCCTTCTGGACTAATGGTATTGGAGTATGGACAAGCTGTTCAAGAAAGTATATACGAGCAACTTCGTGTGGTTCGTGAGGGTCAGCTCAAAGTTATTTTCACCCCTGATTTAAAGATATTAACATGGGAATTTTGTGCACGACGCCATGAGGAGCTTCTTCTCCGTAGATTAGTTGCACCTCAGGTGAATCAGTTGGTACAAGGAGCACAAAAATGCCAATCTACAATAGCAGAAAGTGGTTCTGATGGGGTCTCTCAGCAAGATTTGCAGACAAATAGCAATATGGTTGTGACAGCTGGGCGA…
GE561659.1	CCHT19686.b1L01.ab1	AGAGAGAGAAACAAACAAAATCATCCACCATTCCTAGAGAGAGAAACCCACCTTCTTCTTCTGATCACCTCTTCAGATCAGCATCATGGTTTCCCACAAGAACTACTATGATGCATTAAAAACGTTCATCCTCATCACAATCATCATCACCTCCGGGTCCCGGTGGTGGACACCGTCACTTTGACGGTGAGAGTCAGGTGAAGGATTTTATACAAACGTTGTTACATTACGGTGGGTATAATGAATTGGCGGATATTTTGGTGAATTTAACGTCGTTAGCGACGGAGATGGGGAGATTGGTGTCGGAGGGTTATGTTTTGACGGTGTTGGCGCCGAATGATGAGGCGATGGCGAAGCTGACGACTGATCAGTTGAGTGATCCCGGTGCACCGGAGCAGA…
GE569836.1	CL225Contig1	CTCTACGGCCGGGGGATTCTACTTGAGCCATTTTTTAAAATCAATAGCAGATAAAACGCCGTCGTTTTGAAGGATTAGATCTTCCGTTAGAACCTTCTGGAAACCGGAAAAATGGAGAAGAACACTCCGGTGAGAAAACCTCACACTTCCACCGCAGATCTGTTGACCTGGTCGGAAAATCCTCCCGCCGATTCACTCGTCTCCGGCTCCGGTGCTCGATCATCCGCCCGCTCTCACCAGCCGTCGGATGGAATCAGTAAAGTTGTGTTTGGAGGTCAGGTTACTGATGAAGAAGTCGAGAGTTTGAACAAAAGGAAACCTGTTTCAGGGTACAAGTTAAAGGAGATCACTGGAAGTGGTATATTTGCAGCTGGTGGAGAGAATGGTACAGAAGAGACT…
GE559577.1	CL383Contig1	CTCATTCATATAATAGAGGGTATACCATGGTAAATAACACTATTTCTATCAAGCCCATTTCTTTACTATGTCTATTTTGCTACTCTATCCTTGACCAATACCACCTTGTTGTCCNTGATTTCCTTTTTTAATTGCTCAACATTTACTGTTAGCATACATCAGCTGTCTGATTGTGTTTTTCACATGCTCCATCTGATGATTTGATAGTAATAACCTCGTGACAACAGTTCTCCTTAGATTCTTTATGTGATATCTGTTTTTCTGGTGATATTTGCTCACCAATAGAAAGCTCGTTATCCTTGCTTTTACCCCAAACAACCATATAAAGCCCTGCAACTATGACAATTGCTCCAAGAACCCTTCCTAGATATGTTTGTTCGGCTAGAATAATGGATCCCA…
GE575530.1	CL1939Contig1	GATGGGTCAAGTGAAAAATAGTGTTTCATCAAGATACTTAGACGGGATCACGGGGTTGACCACGTGTTCTTTAAGATCGGCTGCAATTTGATCGTTAGTTACGGTCTCATCGTGTTGCGTGGAGATGAGAACCGTGTGAACCCGGATTGGAACCATAGCACCGTTATCGTTACGATACTCGACCGTCACTTGGGTCTTGCCATCGGGCCTAAGCCACGCGCAAGTCTTGTTCTTTCTAACTTCGGTTAGCTTAGCCCCAAGCTTAGTCGCTAACACATGTGTTAGCGGCATAAGTTCTGGTGTTTCGTCGGTTGCATAACCGAACATGTGACCTTGGTCACCTGCACCGATTTCTTCAGGCTTCTTGCTGAGGTGGCCGTGGACACCCTGAGCGATATC…
GE557121.1	CCHT15275.b1F04.ab1	AGATTCACTGCTACTAATCGCCCAAAATGCACTCAAACCATCTACCTCTCGAAGAACCTATCCGGATGGCCTCCATCCTCGAGCCTTCAAAAGCTAGTTTTTTCCCTGCGATGACGAAAATCGTCGGAACTTTAGGACCTCGCTCTCGATCCGTCGACGTCATCTCTGGTTGCCTTAACGCTGGCATGTCTGTTGCTAGATTTGATTTTTCATGGGGAGACAGTGAGTATCACCAAGAGACTTTGGAGAATTTGAGGACTGCGGTGAAGAGCACTAAGAAGCTCTGTGCTGTGATGCTCGATACAGTTGGTGCTGAGATGCAGGTTGTCAATAAAAGTGAAAAGGCCATTTCACTTAAACAAGATGATGTTGTCATTCTGACCCCTGATGAAGGTCAAG…
GE553303.1	CCHT11893.b1J22.ab1	TCGGTCTGAAGTTCGTGGAGTTCGATTAAGACGAGATCGGATTATTGTTGTTTTGGAACAGAAGATACTGGTATATAATTTTGTGGATTTGAAGCTGTTGCATCAGATTGAGACGTTTGCGAATCCAAAGGGGCTTTGTGAGGTTTCTCAGGGTTCGAGTAATTTTGTTCTTGTTTGTCCTGGTTTGCAGAAAGGGCAAATTAGGGTTGAGCATTATGCTTCGAAGAAAACGAAGTTTATTCTAGCTCATGATTCAAGGATTGCATGCTTTACGCTGGCACAAGACGGGCATATAATTGCTACGGCTAGCAGCAAGGGAACGCTGATCCGAGTTTTTGATACTCATGATGGGACATTGTTGCAAGAGGTAAGAAGGGGTGCAGATAGAGCAGAAATATA…
GE558044.1	CCHT16164.b1G09.ab1	GTCCAGATCGTTGAGCCCGAGATTCTTGTATACGGACCTAATGACATCGACCAGTGTGCTGATGTCACCTCAGCGTGTTCCAGCTGCTTGCTACGAGGCTCTTAACGACCACCATGTTCTTCTCGAGGGTACACTTTTGAAACCCAACATGGTTACACGAGGGATCTGATGCCAAGAAGGTTGCACCCTAAGTTGTAGCTGAGTACACCGACCGAGCCCTGCAACGAACTATGCCACCAGCAGTCCCTGCTGTCGTGTTCTTGACTGGGGAGCAGAGTGAAGAGGAGGCTACGGTCAACCTTAATGCCATGAACGAGTACAAGGGTAAGAAACCATGGACGGTGTCTTTCTCCATAGGACGGGGCCTACTACAAAGCACCCTCCAGGCTTGGAGCGGAC…
GE567650.1	CCHT2548.b1G14.ab1	GCATTGCATTTATACACTTTCCCTTTTCAACAATTAAATTTCTAAACACCAACAAAACTCCAtttcaatttcaatttcaatttccAATTTCAAGCTTCTTTGTTTGCAATTGATCGAATTCTATCTATATACACGTCAATATTATCGTAAATCATGAGTCCCACGAGGATTTCGCGTTTTAGGTTCTTGCTATTGGCGATTTTTGTTACGCTAACATACGCTGATGAGATCCCTAGGGTTTCTGATTCTATTTGCCCTCCCAAATCGATCAAAGATTCAATCTTTACTTCTCAGTCTCTTGTTTGTCCCTCGAATGGGATTGATGATTCTTTCGGTGTTATTGAGGGAGATGAGGCGTCATTGCAAAAGGCGCTAAATATGGTGAACAAGAATGCTCAA…
GE576435.1	CCHT9493.b1I22.ab1	TATGCCCGGGAATTAggccattacggccgggggtACATAGCCACTATAATGCGTTCTTCATCAGGCGCTCATTGAGTAACCTGTGATCTGCTGCTTTCAATCGCGTCTAATTCACCATTTACTCTTGGACTTTTTGGCTGAATTGCTATGACTGTTGTCGATGCAAGCATCTAGCTGTTCCTACGCCGTGTACTCTATGTAGTGATGACGGTGACTTTCCTCTNTAAGTGTATAGAAACNNATATNTCTNTGTGTGACTGTATAAAACCTCATTGTATCGGTTTCCCTTACCTTGTGTTAATTATTGGTTAGGTCCGAGTAAATTTCTTCGATCCGTGATCATTGTTTATGATGTTAGAACGATATAACCTTTTTTGGGAGAATTTGCAGATTCCCTGG…
GE572004.1	CL303Contig1	CCCAGAAGGGGATCTTGGCATTGATAACTTTGAAACCCTAGTCCAAACACCCCCAAATTGAAAAGAGGTTGCAGCGTTTGCAATCTGTAGTTTGCGTAGTTTGAAGCTATTCATCTAATCGATTTTATCGAGAGAAAATGAGCGGAGTAGGAAAGAAGGTGGCGGATGTGGCCTTCAAGGCATCAAAATCAATCGATTGGGATGAGATGGCGAAGATGATCGTCACCGATGAGGCTCGTAAGGAGTTCTCTTCACTCCGTCGTGCTTTTGAGGAAGTCAACTCCACCCTCCAGACCAAATTTAGTCAGGAACCAGAACCTATTGATTGGGAGTACTACAGAAAAGGGCTTGGTTCTCGCATAGTTGATTCCTACAAAGAATATTATGATAGTGTTGAAA…
GE573639.1	CCHT7134.g1K08.ab1	GTCAGAAAGTTCATTTTCATGCAAACCAACAAATGTTGACAGCCAAATCTGTGATGCACCTAACCTTAAACTTATTTTTGCCAGTCCCTCACACTCAGGCTAACTGACTCAAAGCCCGATCGTCCTAACAACATTCTTGATCCGGTTCAATTTCGCCATTGTCCCAATTACAAGGGTATGAAGTATGAACAGCTGGTTGTAAAACTAAGATGAAAAAACAACAAATCATGTTGAAAAAAAAGGGATCACTACGAACCCGCGGTTTCAATCTTTTCAACTTCTTCACGAGGGTTTCTCTCTGCTTCCTCCAGTTCTCTTTGGGCATCTTCGGTATCCTCTTTAATGTCACGCGCTTCAAATTCCTTAGCTGCTGCCATTGCTTTAACCCCAATCAGGAAT…
GE557445.1	CL2561Contig1	TCACGGCCGGGAACATAGTTTTATTCAAGAAAATGTTGATCGTGTGGACGGAAATCTACGGATGGATCTCCACAACAATGGATCGAACGGATGGTTAGGATTTCGTATGGAGTTTCTTGGAAGTTTATTTCTTTGTGTTTCCACTGTTTTCATGATCCTCTTGCCTAGCAATGTCATTAAACCCGAGGACGTTGGACTGTCACTTTCGTATGGATTATCGCTCAACGGGCTTCTTTTTTGGGCGTTATACACTAGTTGTTTTGGGGAGAACCGAATGGTTTCGGTTGAGAGGATAAAACAGTTTACCAATATACCATCAGAAGCAGAATGGGTGACAAAAGACAATCCCCCTCCTCCAAATTGGCCTACACATGGCAGTTTAGAGCTCAGAAACTTGCA…
GE561182.1	CL359Contig1	GATGCGACCAAAACCCTGATCTCACAACAGCAGGCCGTCGGCGTTCAGGGTTGGTAGAAGGCAAAGATGAAGACCATCTTATCATCGGAGACCATGGACATCCCCGACGGCATCGAGATCAAAGTGAAGGCCAAAATTATCGAAGTGAAAGGACCAAGAGGAACCCTAACTCGCAATTTCAAGCATCTCAACCTCGATTTCATGCTCATTACCGACGAGGAGACCGGAAAACGGAAGCTCAAGGTTGATGCGTGGTTTGGATCTCGCAAAACCACCGCTTCTATCCGTACTGCCCTCAGCCACGTCAGCAACCTCATCATTGGTGTTACCCAGGGGTTCCGTTACAAGATGAGATTTGTGTACGCTCATTTTCCGATCAACGCTAGCATCACAAACAAC…
GE553321.1	CL3083Contig1	GAAAGAAGTGAGCAACGAAAGAAGTAAAAAAAAATATGTCGGAAAATCTGATCATCGTGAAGAAAGATGCCGACGGGATAGCTTACGTGACGATCAACCGGCCAAAGTCACTGAACTCGTTGACTAGGCCGATGATGACGGATCTTGCGCGTGCATTCAAATCTCTAGACAGCGACGAATCCGTGGGCGTGATCATACTGTCCGGGTCGGGTCGGTCTTTCTGTTCGGGTGTGGATCTGACTTCGGCGGAGGATGGGGGGGAAGGANACGTGAAGGATGTAGAGGGGGACCCGGTTGCTCAGATGGAGCGTTGCCGTAAGCCCATCATTGGGGCGATTTCGGGGTTTGCTATTACGGCGGGGTTTGAGATCTCGCTTGCTTGTGATATTCTAATTGCTT…
GE571341.1	CL1117Contig1	GAAGAAATTGATCAAAAAGATTTCTCCAATCAAGTTGCAATGACAGATTGCTACAGTTATTCTACATAAAACTTCATACACTGGAGTCTGCTCAAATTTAATAGCATCAAACACTGAATTGACTGTTAAAACTCAAAAGTCAAAGTCAATGGTTGCCATCTGCAGACCGCATAGTTGCAAGTGCTTGCTAACGAATAGGGGGGGGGGGGGGGGATACTCTCTTGGGAGGGGGGGGGGGAAGAATGTAGAGCACGAGAGCTGAGGGCAGGATCTCAACTAGCATGTAGAAAATCAAGTTTAGAACCGGATGATCAAGTACGTCCAATGAAGCTTGGGAATCGAAAGCAGATAAAACATCCACAAAGCATCTTACAAGAAAACATGTAAAGCATATTCCCG…
GE570191.1	CCHT4735.b1N07.ab1	GGATATCGAACCCGCCAATTCATCCTCCGGCGAAGAAGAATCTTCATCCTCCGAGAACACCTCAACACCTCCACCGTCTCCACACAAAACGCAATCATCTTCCGATGAATCGGACTCGAAAAACCTTAGATCCACCGGAAAACGACCTGCGGAGGAGGCCGACGGCGGTGAGGTTAAACGGATGAAGACGGTGGTGGCGGTAGCGGCACCCGATGCGGATAATTCCGTGGAGAAGAGGCAGCTTTTTCAGCGCCTGTGGAGTGAAGATAACGAAATTGAGTTGATTCAAGGTATGATTGATTATGTTGAGGCGAAAGGTAAAGATCCTCTTTTATATGTTAATGAATTTCATGAGTTTGTGAAGAAAtcacttcatgttgatgttaatGATCGGCAAGT…
GE562651.1	CL4146Contig1	ATTACTATTACACCTTTTTCTACTTTGTTTACTTCACAACTTCATTCATCACACTTTCAAGATCACACATCACCCATTATGGCCGGAGGTGGAATTCCGACCGCTCCCGGCGGTGACAAAGCTTACCCCGGCAACCTCACTCTCTATGTAACATTTACTTGCGTTGTCGCAGCCATGGGTGGTCTTATTTTCGGTTACGACATCGGAATCTCCGGTGGAGTGACGGCAATGGATCCGTTTCTAAAGAAGTTTTTCCCGTCGGTGTACCGGAAACAGGAGGATGATAAATCGACGAACCAGTATTGTAAATTCGACAGTGAGACGTTGACTATGTTCACGTCGTCGTTGTATCTGGCGGCGTTGATGTCGTCGCTGGTGGCATCGGTTGTTACCCGGACA…
GE566804.1	CCHT24552.b1P18.ab1	TCATGAATGTGGTCACCATGCCTTTAGTGAATACCAGTGGATTGATGACACTGTCGGCTTCATCCTCCATTCTGCTCTCCTCACACCTTATTTCTCCtggaaatacagtcatcgaAACCACCACGCAAACACAAACTCGCTTGATAACGATGAAGTTTACATTCCTAAACGCAAGTCCAAAGTTAAGATATACTCCAAGATTCTTAACAACCCTCCTGGTCGAGTGTTCACTTTGGTTTTCAGGTTAACCCTAGGAGTTCCGTTATACCTCTTAACTAATGTTTCAGGAAAGAAATACGGAAGGTTCGCCAACCACTTCGATCCACTTAGCCCAATCTTCACCGAACGTGAACGGTTTCAGGTTCTTTTATCAGATCTTGGTCTACTCGCCGCTTTTTA…
GE557144.1	CL3547Contig1	CACACATTTATCTAGAGCAGTTCAGTACATTACCAAAAGACTCTGACATTTTCACATCCAGCTGCTCTCAGTATACACTGATCAGCACCAGTTTTTGAGCTTCTCTTTCGCTTCATCTGACCCACTCCTGTCCCTTATAATATGNATGGTATGAATGCCACGGAGTTTAGCGAGCTGGATGACACATTGCCCAACCATGCTGGTCGCTCCATTTTGCACAATTGCATCCCCTGATTTGAGGTCCATGTAGTCCTCCATCATCCTTAAGGCAGTTAATGGGGTTAATAGTAACTGTGGCAGCATATTCCACCGGTGTATCTCTATCAAAATTTGTGCCAGAAACTTTTATCTTTAACGACATGTGTCTGCCATGTCCCAGGTGATGGTGGAGACGCCATT…
GE557965.1	CL2613Contig1	CTGGAGCCAGGGACGATGGACAGCCTCAGATCTGGCGCCTACGGACAAATCTTCCGGCCTGATAACTTCGTTTTTTGGCCAGAGCGGCGCTGGTAATAATTGGGCGAAGGGACATTACACAGAAGGCGCTGAGTTGATTGACTCTGTTCTGGATGTTGTTAGGAAGGAGGCCGAGAATTGCGATTGCTTGCAAATGTGAAGTTTATACAAGAAAAACGCTTGATAGGTAAGTACTTTGAGGAAATCAGTCAAGATACTGGGAAATATGTTTTTGGTGTTGATGACACGTTGAAGGCTCTTGAGATGGGCGCGGTTGAAATACTCATAGTTTGGGAAAATCTTGATATTAACAGGTATACTCTTAAGAATACCACAACTGGTGAAGTGATTATAAAACAT…
GE557209.1	CCHT1535.b1N24.ab1	GCATCCAAGATCGCGAGACCGAGTCCCCCACCACACCATTCGCTTTTCCTTCTCTCTCTATCTTCTTCGCAGCCTTTGAAATTAAAACCTTTAACTTTTTAGCTCTGAAAACCCTAGCGATAAACGTAAACCTGATTTTTTGATTTCAGGAGCGTTGATCCGTTTGATGCTAGTAATTCGTTTCAATGTCGTCACTGAGCAGAGAATTGGTGTTTCTCATACTCCAATTTCTCGAAGAGGAGAAGTTTAAGGAGGCCGTACACAGGCTTGAGCAAGAGTCTGGTTTTTTCTTTAATGTTAAGTATTTTGAGGAGAAGGTTCATGCTGGTGAGTGGGATGAAGTAGAAAAATACCTGTCTGGATACACCAAAGTTGATGATAACAGGTACTCGATGAAGA…
GE554992.1	CCHT13369.b1B08.ab1	ATCTAGCAAACGTTTGTATGAAACCGCTGGTAGGCAGATAGATAAAAGATATTGCGTTGGGATAATGTTGATAACAGGCCGAGAGATTACATCTTCATGGTCTCCTTTTCGCAATCTACCGACGAAATCTCGCACGGCGGTTCACAATTCTAGAAACCTTCGAAACAACTCATCAGTTTGCAGAGCCACACTTTCCGTCCACCGGAAATCCGACCCTCTCTTATCGTTATCTTCATCCGCCAACTGTGAGAGTGCTAGTTTTGATCCACTAGGAATCAATTCAGACAAATTATCTGGTCTTAGTTCCGCTTGGGAAAGTGTTTTTGGCTTGTTTTCAGAGACATTCGAGAGCACCTCAAGCACAAGAAATGAGAAAAATCCCTCAGCTAAAGGAGTGGC…
GE556229.1	CL1232Contig1	AGATAATTCACTACCAGGACGATTTTCATAAAGTTTTCCAATAGCATATCGTGCCACTAGACACCCCAATGANTGCGCTACAAACGAAATTTTGGACACTGNAGGCCAAAGTTTAGCAACTTCTAAAACCTTTCACCCATGCGGTCAACCCCATCAAAAGTCAAGGTAGATGAATTGCACTCACTGCAGTGAACAATAACTTTATCAGGAAGCATCTTCACAAATTGCTTAGCAGCATATCCCCAATCTGCAGCACTGCCAATGATGCCATTAACCATGATTACAAGATGATCAGGCTGGACTTTACTGCCAGCTGACACAACATCGAAACCATCTTTACAAATAGCATTATCATCCGAATCAATCACCTCCACCGCCTGATTCGTCTTATTCTGCTGG…
GE569928.1	CL420Contig1	CCCACAGACGGGGGCACAACGTTAGTCAATTCTTCAGCCTCAAATCTCTTTCTCTCAAAATGATGCGATCAGATCGAAAACCACCGCTAGCGTTGAGATCTCCGATAAGGCTCCGTCCCCGCCGCCCAGTTCAGTCAAGTCTAAACAACCTTCAAACGTCATCAGTTTCTTTGACAAAATCCCATATCCCCAAACAATCTTCCAACTCGGAACAACATGAACTCCGGCCCGAATACCAAACGATATCATGCGAACTAAAAGAATTATCAAAGATGGTTCAAGATAACCTATGGGGATCAACAACCAAAAACCAATCTACAAATGCTCATGGTGAGAGTCCTTTATTCCGAAGGGGCAGATTCTATGACGAATACTCCGCAAGAAGAAATGAGAGACTGA…
GE574630.1	CCHT7946.b1C20.ab1	ATTGAAACCTTTTCATCATACAACACTAAAACAAatctctctctctctctaTCTATATCTATATATCTATATATATACATTCAAACTCCATTGATTATATCCATATATATCTCTCTCTCTCTTCATTAACACAGCAATCGATGCTCTCCCTCACCAATTAATTCCCCTAATTAACTTCACTTTGTTCTTTGAATTCTCGGCGTTGTCGCCGCCGGTAACTTGCTGCAGAGATGGGCGGCGATAAGGCTCCTAGTCTGGAGGAGATTAAAAACGAAACTGTTGATCTGGAGAAAGTACCCATTGAGGAGGTGTTTGAACAGCTGAAATGTAACAGAGAAGGTTTAAGTTCAGATGAAGGGGCTTCAAGACTTCAAATTTTTGGACCTAACAAGTTGGAGG…
GE565708.1	CL151Contig1	CTTTTTTTTCGGTCTAACAACTTAAAATTTTACACATCAAATAGAGTACGTTCTTCCACACGAAATTCCGACTTACAAAAAGAATCCAAAATCAAATTAGGGAAATCACAATGTTCTTCCTTACCTTTTATTTTTGTGTTGTTTCCCAGATAAGATATTTGTTGTCTTGATTTCCTCGGTCTATTTGATGTACTGAGAGACCCATTTGAAGCCATCGCCATAACCCATTTTGCGTACAATGCTGCACATAAATACCTCCAAGGGACGGACGCTTGAATCTTGAAGATTTACCTTCCCTTTGCCGGTGGTGACACCTGTCAGTCCAAGGTGGTAACGCAGTTCATCCTCTGAGGCTGCATAAGGTATGTCGATCTTGTTTCCTAATATCAGAAAGGGGAC…
GE560660.1	CL3810Contig1	TCACGGACGGGGAGGCAAATGATCATGAGATTACTGCTCTTCTTTTTCAGCACATTTATAATTCATTCACTAATTAATGTTGAGGCATCAACAACTGGTAACAAATCTGTTGAGATCACTAAAGGAATCAATGGCCTAGAAAAGATCATACTCCGCCAAACTCATGGCAGTAGTGTGGAGTTGTATCTGTATGGAGCTCATGTGACATCTTGGAAAAATGAGCAAGGAGAAGAGTTGATTTTCGTCAGTAGTAAGGCAATCTTTAGTCCTCCAAAGGCAATACGCGGGGGCATTCCTGTTATCTTTCCTCAATTCTCAAATCTAGGCTCTCTTCAGTCACATGGATTTGCTAGGAACAGATTCTGGACTATAGACAATAACACAAGTCCTGTTATATCT…
GE572715.1	CL1322Contig1	ATAAACCGACACCCACTTCACAATTAACTAAAAAGATTCAATTTTTCCATCTGGGTATCAAGAAATTTGCAATCTTGAATCATGGAGAGCACCAATCAATCATCTTTTTGGCAGTTTAGTGATCAGCTTCGTGTTCAAAGCAACAATCTTTCAAATCTTTCTTTGAATGACTCCATCTGGAGCACCTCTTACACCTCCAAACGCCCGGAAAAAGATCGCCGGAACTTCGACCTCCGTGTCGGCGGCGAGTTCATCAACTCCGGCGGTGTTAACACTAACAATTCCGGCTCATCCAATTCCAATTTTAATGGGTTTAACTTTGATTGGAAAATTGGGTCCACTAATCAGAACCAGGCTGGTGATTTTGGGATCAATGGCGGGTTTAATAAGGGGGTTTAT…
GE552739.1	CCHT11387.b1E16.ab1	AAGGTATTTGCGTTCTTTCAGTTTTACGGTTTCACTCGCACATTTAACTATCCCGTATGCTTCACCATCTCAATAGAAGAGCAGGCAAAAACCCAACTGCCTTTTCTTCTGCTCAAAGCCTACGACGAATATTGTATGAGTTTCAATCTTGATTGACGGTTAGACATGGATTTGTAGAGAAAAAGAGTGCCACCCAATGCATCAAAAAATGGGGTGGTGGTTGGTTCTGTTTGGGAGAGCACGATGAAAGGTAGCGTCAAAGTCTTCAATGGAGAGGGCAAGAATCAAGAAACTGAAAAATCCACTGGAAAGAGGAAAACTTGGAAATCTGATGGTACTTTATATGGGAATGAGAGAAGCCCAGTTCAGATCTCACAGGCTAGATCTGAAAACAAGACA…
GE553888.1	CCHT12400.b1P03.ab1	CCAGGCACCTGCACTTGTCTGTATAATATTTGTGCTACTTATGACCTATGTCAATTCAGTAATTATGGCTTCAAATTTACCAAAGATGACAGCTGGCTCTGCTTTGTTTGCCTGGGTTGGTGCAATATTGGCAAGCTCGGGATTGATACTTTTCTACCGCTGCAGCTTCAAAGATCCAGGTTATGTAAAAACCAACAGACATGATGTACAAAATATGAAAGATGATGAGCCTTTACTGAAGATTGAGATAAATGATCCTGCTTTGCTAGCTGGTAATTGGTCTCAACTTTGTGCAACTTGTAAGATTGTTCGACCCATTCGCTCAAAGCATTGCTCCACTTGCGATCGGTGTGTTGAACAATTTGACCATCACTGCCCATGGGTGTCTAATTGCATTGG…
GE556713.1	CCHT14918.b1L10.ab1	AAGCATCTTGATGTAGCTGGTGGGACAGGTGATGTTGCTTTCAGGATTCTTGAAACTATTAACAGTGTTAAACGCCGAGCAATGGAAGACACCCGCGAAGATGATTTGCAGGAAGAAACTCAGATTTATGTTTGTGATATTAATCCAAATATGTTAAATGTTGGTAAGAAACGCGCCCAAGAAAGAGGGCTTGGAGATCTGGGTTCCCTTGTATGGGTTGAGGGTGATGCAGAAAAGCTTACTTTTGAGGATGATTCAATGGATGGTTACAGGAGGGGGTTCGGTATTANAAATGTTACGCACATTGAAAAAGTTCTTGCTGAAGCATACAGGGTACTCAAAAAGGGAGGGAGATTCCTTTGCCTTGAACTCAGCCATGTAGACACACCAGTTTTTAAG…
GE570039.1	CCHT4593.b1B22.ab1	TGAGATTCCAAACCCTGATTACTTTGAACTTGAAAAGCCCGACTTTGAACCGATTGCTGCAATCGGTATTGAGATCTGGACCATGCAAGATGGAATCCTGTTTGACAACATGTTGATAGCTAGTGATGAGAAGACTGCAACAGAAATTAGGGATACCACATGGAAGCCAAAGTTTAAGGTGGAAGAAGAGAAACAAAAGGCAGAAGAACAAGCAGCTGGGTCTGATGGTCTCAAGGGAATCCAGAAAACCGTGTTTGATGTTCTTTACAAGATAGCTGATCTGCCTTTCTTGGGTGATCACAAGGACAAGATTTTGGAGGTTATTGAGAAGGCTGAAAAACAACCAAACATCACCATTGGGGTCATAGTTTCAGTTGTGGTGGTGATCTTTACCGTCTT…
GE575737.1	CCHT8823.b1N22.ab1	ATCCCTCCAACATATTCAAATCATATACATACCAAAACTTGCATCCTATTATCAAAAATGTCTCCAATCACTCCTGAAGTTAGAGCATGTGCTGAAATTTTTACCGGAAACGAAGTTTGTAAAGAAAAAGCCAAGTCTCTTCTAAGAGAATATCGTCTTCCAGACGGCCTACTGCCCGTAGAAGACGTTGAGGAACTTGGTTATGTGAAAGAAACTGGATTCCTATGGGTCAAACAAAAGAATGAGATCAAACATGAGTTTGAGAAGGTCGGAAAGCAAGTGTCATATGCCACTGAGATCTCTTCCTACTTTGAGAAGTGTAAGATTAAGAAGCTGTCAGGAGTCAAATCTAAAGAGGTGTTGATATGGATCTCACTCACTGAGATCTATGTCGAAAAC…
GE575388.1	CCHT8483.b1E09.ab1	GCCCACAGTTGCAGAAAGTATGAGTGAGCGTGTACGGAATCGTCGTGTTGACCAAAATGGAACCCAAACTGATAGCAAGAAACAGTTTCAGCTTGATCTTGATAAAATCACATGCGGGGAAGATACTCGTACAACTTTGATGATTAAAAACATTCCTAACAAGTATACTTCAAAGATGCTGCTTGCTGCTATTGATGAAAATCATAGTGGTACTTATGATTTTCTTTACTTGCCAATTGACTTTAAGAACAAATGCAACGTCGGCTATGCGTTTATCAACGTGGTTTCTCCAACGCATATAATCTCATTTTACCAGGCATTTAATGGGAAAAAATGGGAGAAATTCAACAGTGAAAAAGTTGCTTCATTGGCTTATGCTCGAATACAAGGAAAAATGGC…
GE562552.1	CL1805Contig1	GAGTGGCTAACAACAACTCTCCTCCACCCCTAAAATGGCTTCCTCGCTCCTTCGCCAACCACCTCTTCCGCCACCGTCACCAACACCGCACTCATCCATCCATTGCAATCTTCATCGAATTCCGGTCAATTATAACCCTAACAAGCAAATTTTCACCCTCAAACCCTTATTATCCGTTGCAACAAAAGCCCTTACCGAATCATCCGACTCCCCCAAATCCCTCGACCCACCTGACCCCCAATTCCTTCTTCAAGAACTCGGCGATAGTTTCAATCTTCCATCTGATTACTTTTCGAAGCTCCCGCGTGATCTCCGTCTAGACTTGAATGATGCTGCTTTTGATCTCTCAAATGGACCAGTGATGGAGCAGTGTGGACAAGAGCTGGGAATGACATTGCT…
GE555626.1	CCHT1393.g1A14.ab1	ATTCTCATAACTCCTTCTCTCTTGTCTTTGATCCCCAAAGGTGGTTAATCTGTCCATCAATCAATCTAATCTATACACTTTCAGTCAATCTTATCTATCAATCAAATCAATCTGCAATTGAGAGAGAATAGAATCAACACAGtagagagagaaagtagaAATTAAGAAAAACATCATGTCATCTTCACCTGCTTTTCCACCGGaccaccaccaccaccacctctCTCCTCCCCCTGAGAAGATATGTTATCTCCAATGCAACTATTGTAATATTGTCCTAGCGGTGAGTGTTCCTTGCAACAGTTTGTTCAATACTGTTACTGTTAGATGTGGCCACTGCACTAAATTCTTGTCTGTTAACATGCGTGCTCTCCTCTATCCGGCTTCTCCGGCCGCCGC…
GE562401.1	CCHT20421.b1I17.ab1	GGAACCAAACTCATCGACAAAATGTCACCAATCTCCCTCACTTGCCCGCCATTCACCCCAGCTTCACGAACCCTAACCAACTCCTTAACCTCTTTCTTCCATAGAAACCCCCCGATTCGTACTCTAATTCATCCTAGGGTTTCCTTCACTTCTTACCCCACACCTTCCGATTTGGATGACGAACCACAAGGAGAAGAAGACCTCTCTTCCGGCCGCCGGCAGCGAACCAATTACACCGGCGTTCGGCTCGAAGAGCGTGTTGAAGAAGCCGGAAAAATTAGGCTCAATACCTGGATTTCTAACAGGATAAATGGCATTAGTAGAGCTAGGGTTCAGTCAAGCATTCGGTCCGGACTCGTATCCGTCAATCATCGTGTTATTGTTAAGGCATCACACATG…
GE559154.1	CL115Contig1	ACGATTGACATTTTTCCTCCAATCTCTATCCGTCCAAAACGAATTTTCTCTTTTCATATCTATCTGCGACCCATTCCCCAAACTTAGGTTTTCTAGATTCTCCTTTTTTTTTATCAATTCAACCCATTTTAGGGTTTGATCAAGATGGAACAATCTGTTCTTGATGATGTAATTCGTAGGTTGCTTGAGGTTCGAGGGAGACCTGGTAAGCAAGTGCAGCTTACTGAACAAGAAATCAAACAACTTTGTGTTGTTTCAAAAGAGATCTTCCTCAAACAGCCTAATTTATTGGAACTTGAAGCACCCATCAAGATTTGTGGTGACATCCATGGTCAATATTCAGATCTTCTACGCCTTTTCGAATATGGTGGATTACCACCTCGCGCCAATTACTTATTT…
GE554522.1	CCHT12963.b1F02.ab1	CTGATTTAGATATTCAGGCTAATGAAATGTTGCATCATAAGGCGAATTTGAATGGATATCTGGCATACCACACAGGTCAAAGCCTTGGCCGGATTAACCAAGACACTGACCGCGATTATTTCATGAGTGCCAAAGAAGCCAAAGAATACGGGCTTATAGATGGCGTTATAATGAATCCACTCAAAGCTCTCCAACCTCTGGCTGCTGCTTAGTAAACATTAACCGTAAGTTTTAGTGTAAACCAACTTTATTATTTACCGCACTTGAATAGTGTCATCATAGTGTTGTGCCAAGTTGGGTTTCATGCCGAATTATTGAACTATATGACTAGTTTTTTTTTCTTGGTAGTGTAATATTTTTCTTCTATCACTTGTTTTTTTAATTTTCATGATGTTTTTT…
GE569440.1	CL3913Contig1	GTTCACGCAGCTTCTTTTTCTTCAGACCTTAGCAGCACCAGAGATCAGATTTCATGGCTCCAAAGAAGGAAAAAGCCCCCCCGCCGTCGTCTAAACCTGCCAAGTCCGGCGGTGGAAAGCAGAAGAAGAAGAAGTGGAGCAAAGGAAAGCAAAAGGAGAAGGTGAACAACATGGTCCTATTTGATAAGGCTACCTATGATAAGCTTCTTTCTGAAGCTCCAAAGTTCAAACTCATCACTCCCTCCATTTTATCAGACAGATTAAGGATCAATGGATCATTGGCAAGAAAGGCAATCAAGGATTTGATGGCAAGAGGTGCAATTAGGATGGTATCTGCACATGCTAGTCAGCAAATCTACACCAGGGCCACTAATACTTGAGAGATAGTGCCAAGGTGTG…
GE572834.1	CCHT6557.b1I07.ab1	CCTAAAGAAGGGGATTGTTGCTTCAGATCAGAAATCTAAAACGCCGCTAGAACTTCCGTTGCAGATAAGAAGCAATGGCCTCCAGGTTACAACTTCCAGTGGACGATTCGGTTCTGTTACGTGTGACTCATTCTAATCTCAAGACATTCTCTTCTGATGTTAGATTCTCACTTGAGAGCACGGTAGAAGCTGTTAAAGACAAACTGTGGAAAAAATGTGGCACTGCTGTTAATTCAATGGGTCTTGAACTATATGATGAGGGGGGGGCTAAAGTAGCAGACGTAAATGAGGATACACGACCTTTTGGCTTTTATTCTCCACTAGACGGATATCGTCTGCATATTATAGATCTTGATCCAGCATCTGTGACATCTGGTGGTTGGCTGGAGGATACTTCGC…
GE568147.1	CCHT2880.b1P23.ab1	GCCCTCTCCAAATCCAACACGAAAAATGCAATCCTTCATCTCTACGTCACCAATTTTCGCATCAAATTGCCAATCACTCGAGTCCTATGCTTCACCAACCGCTCTCCCCTCCTCTCCGACGCCGTTCAGTCTCCATTTTTGCGGTCTCCGGCGAGAGGATCTACGGCTGTCTCAGCTTAAACACAGAGTAATCGGTACTACGTCGAAGAAGACCAGATTTAATGTATCAGCAGCTTCTACAGAAAGCAATGGAAGGGAGCCGACGACGTTCGACTATGATGTGGTGATAATCGGAGCCGGCGTTGGTGGTCATGGTGCTGCATTGCATGCTGTTGAAAAGGGTCTGAAAACAGCTATCATAGAAGGTGATGTCATAGGTGGAACATGTGTAAACAGAGG…
GE554047.1	CCHT12541.b1I16.ab1	AACCCTAAATCGCCGTCGAAGAGTGAATCCACCAGCCACCACATTGTGCCGGAGAGAAGAACGAGGTGGAACGAGGTGGAAGCCTCACATTGTGCCGGTTCTGAAGATTTTTCTAGGTGTTTGATAAAATACCACCACCATCCAACAGGTCTCGCGGGTACTTCTAGGTGTTTGATAAAATGTCAGATGTAATGTTTATTTGTTTGATTGTTATGTGTTAATGTTTGTATCGTTGTATGTGATGTGATGCGTACTAGATGTGATGCAAGGTTGATTGTGCTTATGGCACAAGAATTCTACATGTTAATTAAATGTCAGGTTAGTTCTTTAACTTGCATTCTTTAGAGGACTAAGAACTAAGGTAACGAGTATAGCAAAGTTTCCTTGTCTGCAATAGCT…
GE556443.1	CCHT14664.b1O17.ab1	AAACTATTTCTTTCTTACAAATCATTACAATTACGAGAAGCTTTTGTTCAACTGAAACCCTAATTTGACAATGTCTGGCCGCGGGAAGGGAGGAAAGGGGCTCGGAAAGGGCGGAGCAGAGCGTCACAGGAAAGTTCTACGGGATAACATCCAGGGAATCACGAAGCCAGCGATTAGGAGACTGGCGAGGAGAGGCGGAGTGAAGAGAATCAGCGGTCTGATTTATGAAGAGACACGTGGCGTTCTGAAGATATTTTTGGAGAATGTGATTCGTGATGCGGTTACCTACACAGAGCACGCTCGCCGGAAAACTGTGACGGCGATGGATGTGGTTTATGCTTTGAAGGGACAGGGAAGGACTTTGTACGGGTTTGGAGGTTAATAGATCGTGTGATTCTA…
GE561436.1	CCHT19466.b1C20.ab1	AGGGTCAACAAACGCCATTGTAGCCAGAAGAGCTCACCTTCTTCTACTAGTTTCTCTGGATCATTCTGCTTCCTCAAATTAGGGCTTACGCATAGAGAACTCCGCACCAACGGATCTACTAATTATTCTTCGATCCGTTCCACACCGAATAAGCTTGTCGCCATCATTTGCAACTAAGTAAACTTGTGGATTTGTGTTGGGAGCCGGAGAGATTTTTTTAGGTGTAGTGCACTAAAAAGGAGGATCATTGTATGCATACTATTACTAATAGCAAAATGGATTTAGCAAACTATGTTCCGAGTGCTTTCACGAGTTTATTGAAAAATGCAACTGAATTGGTCACATTTGCATATGACGTGCCTTTTGCTCGGGCTGTTGTTTTCGGGGTGCACATTGGAG…
GE559612.1	CCHT17675.b1E03.ab1	TTCAGTTCCCCTAAGTTTGAGTCTAGATTGAACCGCAGTCACGTCCGATTATACGGTATTCATCATCGTCAATCATCAGTCAGATTCCCCAAATTCAATAGATTCAAGGTAGTATGTCGCAATTCCAACGAGGGGCAAAGCAACAATCAATCTGGACGGACTGGAATACAGCTTTACAGAGATATCGAAAGGGAGCCTGAGTATTGAGACCAAGAAATTCAAATCCAGTTGCGGTTGTGCATTTTGTTGGCGGCATTTTTGTTGGGGCAACCCCTCAGCTCACATATCGCTTATTTCTGGAGCGACTTTCAGAGAAGGGTGTATTGGTGATAGCAACACCTTATGCTAGTGGCTTTGATCACTTCTTTATTGCAGACGAAGTTCAGTTCAAATATGACA…
GE573265.1	CCHT6948.g1G09.ab1	CACAGTCGGGGACTGTGGCTAAGGGGTTCTGCTGCCCGAGCATATTGACGGCAAGTTTGAGGGAGAACCGTAAGACGCGCGGTCAAATTAGCGCCGTGCACGGACCTTTCGGAAAGGACTATAAGCATCCCGGAGGGAGAGGTAGCGCTGGAGGTATGCACCACCACCTGATCTTATTCGACAAGTATC
GE559748.1	CCHT17807.b1N11.ab1	CCACGGCGGGGGATTACTATTGCTCCCATATTTAGGGGTTTAATATAACTTTATAGCTTCGCCGGAAAACTGATATGGCCGGAGGCGGCGGAAAGTCCGACGAGCCGGCGCCACACCCACCAAAAGATCAGCTGCTTGGTGTTACTTACTGCATTACTAGTCCACCCCCATGGCCTGAGGCTATTCTACTTGGTTTTCAGCATTACTTGGTAATGCTTGGCACGACGGTTATCATTCCCACTGCTCTCGTTCCCCAAATGGGTGGCGGAGACGTTGAAAAAGCAAAAGTCATCCAAACTCTACTTTTCGTGGCTGGTTGGAACACTTTGTTACAAAGTTTGTTTGGTACTAGGTTACCTGCTGTGATTGGGGGCTCGTATACTTTTGTTGCACCCACCA…
GE575758.1	CCHT884.b1H05.ab1	GGATCAGCTTCTTGGCAAGCTCTGAAGTTACTGGCTCACTAACATGGCCAACATACAACTTGATTCCATCGGCCATGATACCTATAGACTGCCAAGCAAGCTTTCACGTGGAGCAACATGGTTTGTCAACCCAGTGAAAGGAAAGATGCCAAAGCACACTCACAGAACTACTCAAGGAATACGACTTGCCAATGGGCGTCTCCTCCGCGCATAGAATATAATAAGAGNTTGACGAAGAGACGAAAAAGCTAACTGGGGGCGTACCCTCAATCTGTGAAGTGGGCGACAGGGACTCGTCCGTTTTAAGGTTTTCAACTAGTGTGACTGGCTATCTAGAAAAAGGAAAGCTAAGTGATGTAGAGGGACTGAAGACAAAGGTTATGATCTGGGTTAAAGTAA…
GE569400.1	CL3492Contig1	AACTGTCCCACAAACACACTCTTCGTCTGAAGGAGAGCGTAGCCGCCATTGACACTCATGGCTCACTTGCAGGTCACCACATCTTCATCAAAGCCTCTTCTTCATGCTCCTAATCCAAAGATTCAAGCAGTGTTGGCCAGTGATAAGGAAACAGAAGCATCAAATGCTACCAAGGGAAGAGGTCTACGTGGCAAATTGAACAAAGTTGTGTTAGCTTATAGTGGTGGGTTGGATACCTCAGTAATTGTTCCTTGGCTAAGGGAGAATTATGGCTGTGAGGTTGTCTGCTTTACTGCAGATGTTGGTCAAGGGATATCGGAATTAGAAGGTCTGGAAGCAAAGGCTAAAGCGAGTGGAGCCTGCCAATTGGTGGTGAAAGATTTGACAGAAGAATTCGTG…
GE569650.1	CCHT4222.b1L24.ab1	GAGTCGCATTTGCATCGCGTATTATTACAATTATTCATCACCAATTCAATTCTGGCTGATCGATCAATTTTGAAGAAATTTAACAGCAGTTGCAGTCGAATTAATGGAGAATTCACGACAATCGCTGATTCCGAGCTATCTGTACTCATCTCCGGTGAAAAACGGATTCAATTTTGAGCATGTGATGGGTAATCAACGGAACTTGAATGACAGTTTGTCGTCTTCAGTTCCTCCGGCGGCATCGAAAGGAGGGGGCGTGGTACAGGCTCCGAGTGAGGGAGGTAGTATTAAGATGTTCTCGCCGGCTTATTACGCCGCGTGTACTGCCGGTGGTCTATTGGCGTGCGGGCTCACTCACACGGCCATCACGCCGTTGGATGTTGTGAAATGTAATATGCA…
GE561078.1	CCHT19116.b1H04.ab1	ATGACTGCCGGGGCACGTGTAAGGCGACGAGGACTGGTGAGACTCACGGCGGATTGCATATGGAAGAGCCGTGGCTTCTTCCTCGGCTTATGGATAAGCGAATTGGATCTTCGAGGGAATAAGATTCCTGTGATAGAGAATTTGGGTGCTACTGAGGATCAATTTGATGCTATTGATTTGTCTGATAATGAGATTGTTAAGCTCGAAAACTTCCCTAACTTAAATCGACTTGGAACGTTGCTGCTTAATAACAACAGGATTACTCGGATTAACCCTAACATTGGAGAGTTCTTGCCGAAACTGCACTCTTTGGTTCTTACTAACAATCGGCTTGTTAATTTGGTTGAGATTGATCCGCTTGCATCACTCCCAAAACTACAGTACCTGAGCTTGCTGGAC…
GE575149.1	CCHT8255.g1N23.ab1	AGGCCGGGGCTTCTTTACACTTCTAATTTCCACTGCTACTGCTACTGCTGCCGCCACGGCCGGTCATGGCTATGGAGACACACAAGTTCTCACTTTGAAGAAACTCAAGTGGACACAACAACAAACAGTTACATCAAACTGCTTCACTCAAAGATCAAGAACAGAAAGGAATGCAATTATATTACAGTTGCATAACAGGGATTTTTGTTCTGAACCCAGATCAGATTGGAACCAAAGACTACTAAAAAACCTACTTTCGGACGAAATTCGGGTCCATTCGCTACAATCAAGAATCAAAATCTTGATTTCTAATGGTTTAAATCAAGAACTGTCACAAGCTGAAATCCCTCTTGTGTCTGGAGCCAAACTGCAGACACTTAACTACGTTGTGACCGTTGG…
GE563061.1	CL83Contig1	ACGGGGAACGATCTTTATCAGATATTTACAGGATCCAACCTCCAATGGCGCTCCAAGCTACCTCGTCTTTTTCAGTCCACAGAGAGGTGTCTTTGAAGGATTCCAGTCTATTTGGAGTACCGTTATCAACTCATCTTAAAGTTGACTTCACAAGCAGGAAGGAATTTAACCAAAGGGGTGCACTCAAGACCCAAGCTGTAGCCACCACAACTCCAGCAGCTAACATTGCATCAAGCGACGGGAAGAAAACCTTGCGAAAGGGTACCGTTATCATCACCGGGGCTTCATCAGGATTAGGCCTAGCGACCGCAAAATCTCTTGCAGAATCAGGGAAATGGCACGTGATTATGGCGTGCAGAGACTTTTTGAAAGCAGAGAGAGCTGCAAAATCATCTGGAA…
GE561827.1	CCHT19845.b1I18.ab1	ACCTGCTCAAACTCTAAAATCATATGACTTGTATCAAATAGTCTTTTTGCAGCTTTACTTAATTTATGTCATAATTTAAGTAGGTTTATAGAAGTTATTGTCTCACATGATCTTATTGCAGGTGGAAAGAGCCCTAGATGTTGCTGAAAAACTTATTAGAGCTGCCCCGGATGAACTTCCGTTTATAGCAAGTGATTTAGTCAGAAGCCTTGTCCAGGTTCGTTGCACAGATTCAACTTTAGAAGGAGAAGAAGATGCAGCTGAAGAGAAAAGACAAAAAGCCTTAGTTGCCCTACTTGTCAATTGCCCACTAGGAAGCCTAGATCCAATAAATAAGCTACTATATTCACCTAATGTAGACACCAGCCAACGGACCATGATTCTTGATGTCATGACCGA…
GE574064.1	CL1414Contig1	CTTATAGACATAGTCAAATAAAACCTTAAAAAAACTTAATAAGGGGGAAATTCTCTATAAGATAAACCCAACCATTGTTGATATTTTGAATTTAAGAGTTCAAATTATGTGTTTGAATCAACAACGGGAGCCTTTTCTGCAAACTAGTGCTCCTGCATTGGTCGTGAGGATGGAAACAACTGATGAGGGCCTAGCTCCAAGGCTTGAAGCTCTTGCGCAGCTAGATGAAGCACCAGCACCCGATGGTACAAAAAATGCACCATTTAACATCAAGTCCCCTTCAGATCTCCAATTCCAAGTTTTCCATTCGTTTTCCGGTGCATCTTCATGTTTGGTCACCTCTTTACTAAATCTTCTATCGGGTGCGAGGAATCTATTCCCTTGGCTATTGATGGTAGG…
GE566096.1	CCHT23886.b1K19.ab1	CCACAAAAAGGGGATTTCACAGGCGGCGACTCTCCTTAAAGCCCCAAATAACTTCAATGTTTTCGATTCAATAGAGCTTCATCGAATAACGGTGTAAGAAGGTTGAGACCAGTGTCATGCAGTTCAATATAAACATTAGCTCTCAAAACCACTGCATTGCTTGAATTTTCTTTCACACTATAACCAACCAAAACCATGAAATCTTTAACACTCCTTAGATCCGTCCGCATCCGGGCCACTCACCGAGAGATAACAGGGCCTCTGCAGGCTCGTTCTTTTCAACCTGATTTTGTCCCTGCGGATCCCAAAGCCAAGCCTAAAAAGTACAAGTTACCCGCATTTTATGACCCATATGGCCCGAGACCACCACCTTCTGATAAAATCATTCAACTAGCTGAA…
GE569788.1	CL1581Contig1	GAAACGCTTTCAGCTGTGGACCCCGCTGTAGCATCCTCGTTCACCTTTTCATCCACTTTTTTATTTTCCTCTTCTTCATTGTAACGCTTTTCATAAGGAGTCACGTGACTATTTACTAAAATAAAATAAATCCTCCAAAATTTCCTTTCTCTCATGACACGCGGGCATAGCTCGTACCTCAACTTTGAGATTTCCTTTACAGTTGAGAGAACAAGCTTAGCATGTGTCTCTTGCCACTTGGTAAGATCCTGCCGAACATTCGAGATTGTAGGAATATCAGACATCGCTGAGTCATCTTCTAGCGGAAAATCTCGAAACGTATCTAATGTGATCTCCTTCACAAACTCTCGCAAGTCATCCGTAATTCCAAACTTCTCTAGATCCAACGGAGAAGCACCA…
GE561028.1	CL3985Contig1	ACCATCGTAGAATTTACCCCAGGGAACCTAGCAGTTAGTGACCACGAGATTACGACTACGGATGGTCATTGCAGCTCTCACCATTGACATGGCCCAACGAGACCCATCATGACGGTTAGACTCANCCACACATGCCCTCACCAGACTATTACCATGGCTAACTGGATTAGTGACTAGACCTTGAGCCCAAGACCAAGCCGGGCTTGGTGCATGGTCAACACAAGAAGATAAATGAGATTTGACCCGTTCGCCATTCAAGCTCTCAACCATCCAAAGAAGAAAGTAATCCTTTCTTGGGAACTTCAGATTTCCTTTATATACGAGACGGAATGATAATAAGTTGCACCATGGGCACGATACGAAAAGGGGGAGTTGAATTGGAAGAGTGGGTAGTTTGAC…
GE571475.1	CL3961Contig1	TATACTTTGCAAGTTTAGCATACAGATAATTGTCATTGACAATCTTAACTAGCTCGGGGAAATGCCATGAGTACCATTCCCTGACCCTCATGGAAAATGAATTTACATCCTTATCAAGAGTATCAAGAAGAAAGATTGCTTGAATAACCATTATTGTCGACTCGGTTAACATTGAATTTGACCTTTGCCCTGCTGTAACTATGGCCTAGACCGAGTTGAGCTTTCTCCAAATCACCAGGCTTGAGATTCTCAATGAACCTATCAAAATGCAAACGAACACCACGAATGAGCTCAAGAACAAACTCATTGCTCTGACAGGGGATTTTGGTTTCTTCATATATGTGAGACCCAATTTTGGGATCTGCTACCCCTAAACTAAACTTTGGCTTTTTACCTTCC…
GE561699.1	CCHT19724.b1H11.ab1	TCAGTCGACGCACCGGACATATGCCCCGCaattcggccatcacggaCGGGCACACTGAATACCCTATACTCATCCACTTTCGGATGAAGCTATCAGAGCTGATGATGAATATTCAGTTTTAGAACATAATATTGAGAGAAGCACTCCTGACCACAGCTCTGAGAGCTGACGAGCGGTCAGACCTATAAGAGCGTCTCCAACCGACTAAACCTGCTGCTCTNAGTAGCCCCATAGATGATGTAGGCATTAGAGAACATGGTCAAGGTCGTCGATCTTGGATCCTTGTGGGTGCTGCGTCCGGTGACACACGGGTGATTGAAGTTGATAAGTTCACAATGATGAGGAGATGTGATCTTCCTCCGCTGAGTGTATATTGCTTGATCCGTTATTTGTCTATCC…
GE561042.1	CCHT19080.b1O18.ab1	CACGGACGGGGTGTTACACCCGGACATACAAGCAAGAGCACAATCTGAAATTGACAATGTTGTCGGGTCGGGTCGACCCGTATCTGATGTGGACATTCCAAACTTGCCTTACCTCCATGCAATTGTGAAAGAAACACTACGTGTGCACCCACCGGGCCCACTTTTGTCATGGGCTCGACTCGCGATCCACGACACCCAGGTGGGCCCACACATGGTACCAGCTGGGACAACTACTATGGTCAACATGTGGGCCATAACCCATGAGGAGCGAATTTGGACTGACCCGGAAATTTTCAACCCGGATAGGTTTATGGGCCAGGAGATTTCAATAATGGGTTCAGATCTTCGGTTGGCTCCTTTTGGGGCAGGTCGGAGGGTTTGCCCCGGAAAGGCCATGGG…
GE565348.1	CCHT23184.b1P11.ab1	CCTGATAAAGCTATTGATTTAATTGATGAAGCTGGTTCTCGTGTTAGACTTCGTCATGCACAACTCCCAGAAGAAGCTAGAGAGCTTGAGAAAGAACTTAGGCAGATAACAAAAGAAAAGAATGAAGCAGTTCGTGGCCAAGACTTCGAAAAGGCTGGGGAGTTGCGTGATCGGGAAATGGATCTTTTCGGGACCCACCGGTGTCGGTAAATCCGAACTTGCGAAAGCTTTAGCCGCTTACTACTTTGGCTCGGAAGAAGCAATGATCCGACTGGACATGAGTGAGTTTATGGAGCGACATGCCGTCTCAAAGCTCGTTGGTTCACCTCCTGGTTACGTTGGCTACACGGAGGGTGGTCAGTTAACAGAGGCGGTACGCCGTCGCCCTTACACCGTCGT…
GE558809.1	CCHT16891.b1F24.ab1	ACGAGCCTGATTATGCACTCATTGATACCCTTTTTTCACTAGCTGAAGCTTATTTATTTGCTCAGTTGGTTGACTTTAAGGATAATAACCCGGAAAAAATCTCAGAAGAAAAAGATTACTTTCGTATGTACAGGGATGTCCGAGCTGCAGTTGATCTGTGTCATCGCGATGGAACTTTAAAACAAATGGTTGCAAATGATCCAAAATTGTACATCAATACTGATAATGGTAGTCCTATGGCCCAGGTAGGGGCGCCTTCTTTAGATCTGCCAGATCAGATGCCAGATAAATCTTACAAAGTGTTTCAGGGAGGCAATGTTGGCCATCTGCATAAACTACTGAATGTTGAATCAAGTTCACAGGTTCTATACGTTGGAGATCATATATACGGGGATATTT…
GE553359.1	CL3711Contig1	CACAAGTCTTTAACCTGTGTACAAATGTTGAAGCACAAAGTACAGCACATAGTCATATTCTTCAGAAAAATGTTGCTGAACTGCCTAGCAGCCAANATAAACATTGACATGTCTTTTCACCATACTCTTACATCCTTGAGGAAGAAGACAATGAAGGTTCATCAGCCTTTTCTTGGACATTGCTGGAAGGATTAGAGTTCTTTGCCCTTAGATTATCCAATTTTTCAACAAGATCCTGAATGCGACGTACCTCCAATTTTCTTTGTATCCTCCCTTCTCCTTCAGCATCAATTCCATCCAATTTCAGCAACTGCCTCATCAGCATCTCGGTTAAAAAAATAAAATCTTTATCTGCAACTTGTGTTCCAGAATAAACAACAGTCTCTAAACTAACCACCT…
GE569579.1	CL2345Contig1	ACATATGCACGGGAATTCGGCCATTATGGCCGGGGACTGTCATATTCTTCTGGATAATGAAAGACACCGACTTCTTCACAGACAAGTTTGGTGTTAAATCTCTGAGAAACAATGAGGTTGAGATGATGGCTGCTTTGTATCTGCAAGTCAGTATAGTTAGTCAAGCTTTGATTTTCGTGACTCGGTCTTGCAGTTGGTCTTTTATCGAGCGTCCAGGTCTCTTATTATTGGGTGCTTCCTTAGCAGCACAACTGGTTGCAACTCTAATAGCAGTATATGCAGAGTGGGAATTTGCACGAATCAAGGGAGTCGGGTGGGGATGGGCTGGTGTCATCTGGCTCTACAGCATTGTGTTTTACTTCCCGCTGGATATTATGAAATTCGCCATTCGATACATCC…
GE567105.1	CL390Contig1	CCCCAAAGTGTCCATTTAAATATAAAGTTATATCTCCTCATAACAAATCATAAAATTCTCAATTCAAAACTACTTCTTCCTCCTCCCAGATTCCTTTAATGACTTACTAATGTTGTTCTATGAATATAATAAACCCTATCAGGTGCTCCATGGGTCGGTTTTCGTCCTAACTTCAGATGGTTCCACAACTTGTGTCTCCCCGGCGGATTCCTCAGCATTAGATTCAGTGGCAGCAGCTTCACTCTCCTCAACCCTTCCCCACCTTCCACCAAGAGCAACTGCCATCATCTCATAAATCTTGCCACCCAATTCTGCTGGACTGTCAGGAGTGAATCCACTTGAAATTAAAGCTGTTTCATACAAGAGATCCACAGCTCTCTTTGCCTCACTGCTTTCTGG…
GE553764.1	CCHT12291.b1E01.ab1	AAAGTAAACTAGGGTTTCAATTCAGATACAGAGAGATGAGGGAGATCATAAGCATACACATAGGTCAAGTTGGAATTCAAGTCGGTAATTCATGTTGGGAGCTCTATTGCCTCGAACACGGCATCCAGCCCGATGGCATGATGCCAAGTGACGAAACGGTTGGGGTTGGACATGATGCGTTCAACACGTTCTTTAGTGAGACTAGTGCGGGGAAACACGTGCCAAGAGCTATATTTGTTGATCTTGAACCGactgtcattgatgaagtgaggacgggaACTTACCGACAACTCTTCCACCCTGAACAGCTTATTTCAGGCAAAGAAGATGCTGCTAATAACTTTGCTAGGGGTCATTATACAGTGGGGAAGGAGATAGTTGGCCTTTGCCTTGATCGAG…
GE575941.1	CCHT9020.b1H23.ab1	AGAACGAACAACTTCCTCCCTCAATAAATATGTAAGGTAGGAAGTGGCTTCCGCTGCCAATGACTATTCTGACACATTTCATCATAATCTAATCGATCCGAAAGAATCTGAAGTAACACCgatcgatcgatcgatcaTCATCAAAGTACTACTGCAATCACAAAGTTGGAGAAACACTTGACGAAAGAAAATACTTGGGCAGAATGTCTGATCAAATAGCAAAAGGCCTGGAGTTTGAGAAGAAAGCCGAGAAGAAGCTGAGTGGGTGGGGTCTGTTTGGATCCAAATATGAAGATGCGGGTGATCTATTTGAAAAAGCTGCCAACTGCTACAAACTTGCCAAAGCTTGGGACCAAGCTGGAGCCGTGTATGTCAAGTTGGCCCAGTGTCATTTGAAGG…
GE563188.1	CCHT21159.b1M09.ab1	GATATTCCCCAATTTATCACCTTTAAACCTAAAACCTCGTCTTCCTTCTCGATCGCTGACTTAGCTGCTGCTACACCATCAACAATTCGATAAGATCGGACATCGAAGATGGCATGGATGGGGCAATTATCCAAGAATCTGAAAGAGCTTCGAGTTCTATTTTGTCAAACTTCACCAGCCAGTTCTTCCACAAGGGCGTTTGTTGAGAAGAATTACAAGGAGCTGAAGAAAGCAAACCCTAAGTTGCCGATTCTGATTCGCGAATGCAGCGGCACCGAGCCTCAACTGTGGGCAAGATACGACATGGGTGTCGAGAGGGGCATTCGTCTGGAAGGGATGACAGAAACACAGATCTCTAAAGCAGTGGAGGACCTTGCAAAAGTTGGGGCATCCCTCAAA…
GE566539.1	CL3445Contig1	AACCAAAATCAAAGATCAAGGGTTTACAAAATCTTGTTTCTTTTTCAAAATCCAATCTTGATCTCATTAGGGCAAATTCAACATGATATTCTCTTTGAAGCACAACAATTTCACAATTCCCAGATGCAATTCAACAATCACCGATCATCGGCGAATTTCTCCGGCGAAATCATTGGTTTTACCGCCGATTTCCACAGCCAAAATCAACAAGCTATCCGTTGTATTAAACTCAAAACCTTTGCATGTTTCTTCAATTAAAACAACATTGGTTTGCAAGGCATATGAAGCTGACCGATCTGATGGGGAATTTGTTGTTGAGAAAACTGAAGCAGCAAAAAAGGCAAAAATTGGGTTTTATTTTGCAACATGGTGGTTCTTGAATGTGATTTTTAATATTTA…
GE553672.1	CL4135Contig1	ACGATGCTGCAACTCCTAAAAAGTGGTCTCTAAATGTAGTTCTGCTGACACAAANGAAGTAAGTATAAAATGGCATCCCCCTATTCGCTTTGCGCATGGCAGACTTCGGAATATCTTTAAGAAGCTTTCCATGCAGCACGCTGTGAAATATGGTGAACAGCAAGTCGCTCTAGAACACGTCTGGTAGTAACAACACTAGTTTCACGAAATATTTGCTTTACTGATCTTTTGAAAGGTACAACCAGGTCAACATGATGCTCGTCAGAAGAGTCCGGTAAGAAATCATTATCATCATCTTCTGGTTTAGGCAACAAAATTGGTAAATAAAACAATAAGAAAGACCTCAATGTTGTTAATGCAAAGGATTTCGGCTGGAAAGCAGAAAACAATGGCTTTAGC…
GE563022.1	CCHT2100.b1H21.ab1	ACAAACACTCAGAGGACTTGAACAACGAAGAAGATCGCGAGTGTGTTACATTACTTCATAGATCAATCACAATCGTCAGGTGTGAAGGGCTCAACATCAACTTTTCCAGACGCTACCGGAAGAGCTTTTACTATAGTATTTTCTTCTCAGTTAGGTTCCTCCGCTGCTAATATGAACCAAAATGATGGAATAGATGTACTAGGGTTACGAAGCATAAATGGAAACTTCAACATTCCCAGCATGCCTGGGGCATATACATCAAGAAATTCCGGATTAAATGGTTCTTTGAATGGTGTACAACAACCTACAGGAAGTATATCTAATGGACGGTGTGCAGTAAATAATCTTCCTGCTGCACTTTCTCAGCATTCTGCTGTTAGCTCACTTGGACTTTCTGGG…
GE574917.1	CL2650Contig1	TGGGGACACACCCTTACTGTTCTCCCCCACGGATCCTTCACCAGGGCCGGCGCATTCTACACATCGCCGCCGCAGCATCACCGTTGAACACGAGGGCAGCTACCAGCATCAGTGACATTCTCACCATCTGGAAACATCACCGGCCTCCACAACAACCCCTTTCCCTTCTCCTACACATCATTCAAACCCCCATACGCCAGATCAATCTTCATAACCAAGCTTCGCGATCGATACATGGCCAATCTGTATGTGCAGGCGGAGCCGCCCACGGATCTGAACAAAAACACCGAGTGGTTCACGTACCCCGACGTCTGGACAACCTACATACTCATCCTCTTCTTCATAAGAAACTTGTGATTGGAGGGGTGTTGTCCGAAACTGAATTTTGGGCTACAAGAA…
GE569969.1	CCHT4528.b1P04.ab1	ATATTAGTGACGGTGGTCTTATCATCACGGTTCTCGAGATGGCTTTTGCTGGAAATTGTGGTGTTCAAATCAGTTTAAATTCAAACGGAAAAAGCGTATCTGAAACATTATTCTCAGAAGAACTTGGTCTTGTTCTTGAGGTCAACAAAGCCAGCCTTAACAAGGTGACCACAATCCTTAAAAACCGTGGTGTGTCTGCAGAAATTATAGGACAAGTAACCGCAGAACCAGTGATTGGATTAGAAATTGATGGAATGAAACAATTAGATGAAAAAACCGTTGATCTTCGGGATGTTTGGGAAGAAACCGGTTTTCTTATCGAAAAGAAGCATAAATTAGCTGCTTGTGTAACTGCGGAAAAGGAAGGATTAAAGAACCGACATGAACCCGCATGGCAGT…
GE573000.1	CL2884Contig1	AAATTCCGCCATTACTGACGGAGATATTTTGATAGTGTGTTTGAGTCAAGAGAGAGTCTACTTCATGGGTTCAGAAAGAGAAAATAAGCCACATGCATTATGCATACCAATCCCAGTACAAGGCCACATTAACCCAATGCTAAAACTAGCCAAAATCCTACACTCTAAAGGCTTTCTTATCACCTTTATCAACACCGAAGTTAACCACCAACGTCTCATCAGATCTCAGGGCTCTGAAGCCGTAAGCGGCCTCCCTACGTTCCGGTTCGAGACCATTCCTGACGGTCTTCCACCCTCACAAAACCCTGATGCCACCCAAGACGTCCCGTCTCTATTACGGGCCGTTGAGGAAAACTTTCTGGACCCATTTAAACGTCTAGTTACCAAAGTTAACGGTTC…
GE575310.1	CL3103Contig1	ACGCTATCGAAATCCCTAAAGTCTACCCCTTTTGGGGGTTTCATTTCTTCCCCTACACGCCTCTTTCAAATCTCTCAAAACCCATCTCCGATCACTAAAAAAACTGTAAATTTCTGCCCCCAATTTGATGGGTTCTGAATTAATCGATTCAGTGACGGTTTCTGGGGCAAAATCGTCATCTTCTGCCGGAAAATGCTTCCCGCCGGGTTTCCGATTTCATCCGACGGATGAAGAATTGGTTCTTTATTATCTGAAGAGGAAGATCTGCCGTCGATCGTTGAAGCTTAATATCATCGGTGAAGTTGATGTTTATAAGTGGGACCCACAAGAATTACCTGGTCAATCTAAGTTGAAAACCGGGGACCGACAATGGTTCTTTTTCAGCCCGAGAGATAGGAA…
GE553063.1	CCHT1168.b1O03.ab1	ACACAACCAGCCCTCTTCACAGGCAAAATTAACCACAAACCCTAGAATTCTTTGTAACAATGGCGGCTACCGGAGGAGAAAGCGGATTAGCTCAAGAAGACGAGAAGAAGCCTATGGATCAGTCGGCGCACATCAATCTCAAGGTTAAGGGTCAGGATGGCAatgaagtgttctttaggatcaagCGCAGTACCCAGCTGAAGAAGTTAATGAATGCATACTGTGATAGGCAATCTGTGGAGATGAACTCTATTGCTTTTCTGTTTGGTGGGCGGCGTCTTCGAGCTGAGCAGACCCCTGATGAGCTTGAGATGGAGGGAGGTGATGAAATTGATGCAATGCTGCACCAAACTGGAGGTGGGATTTAGAAGCTAGGTAGGTTTAATTATGAAGAAAGTC…
GE560898.1	CCHT18939.b1F07.ab1	GCTCTGACAATCTCAACCGCTTATCTTCTTTCCGATTTGAAACCATCCCCGACGGCCTCCCGGTGCCCGAAAACACCGAAGTCACTCAAAACGTGTATGATATATGTAAATCCACCCAAGAAACTTGTTTAGAGCCTTTTAAAAACCTTATTGGTAGATTGGGTGAGTCTTTTTCGCCGGTGACTTGTATCGTGTCGGATTTATTGATGGGTTTCACACTCGATGCGGCGAAGAACTCGGTATACCGGAGTTCATATTCTCCACCGGTGGAGCTGGTGCTCTTATATGTAGTGAACAATTTCCAAGTCTTCTTGACAAGGGTTTGATGCCACTCAAAGATCCAAATGATGTAGTAAATGGTTATTTGGATACCCATTAGATTCTATACCTTCCTGAAAG…
GE566636.1	CL836Contig1	ATCTTCACTGTTTTCTCCATCAATCAAACTAAAATCCCATCTTCTTCCTTCCACAAAAGATGGCGAGAGAGAAGATTAAAATAAGGAAAATTGATAATATAACTGCAAGACAGGTGACTTTTTCCAAGAGAAGAAGAGGGCTTTTGAAGAAAGCTGAAGAACTCGCCGTACTTTGTGACGCCGACGTCGCTCTGGTCGTCTTCTCGGCCACCGGAAAACTGTTTGAGTATGCTAGTTCCAGCATGCAAGAGTTACTCGAAAAATATAAACTTCATTCGAATAATAACATAGATAAAGCTGACGAATCACTGAATCTGCAGCAGGAGAGTCATGATGAGACAAGGATGGGACAAGAGTTGCTTGACAAGAATCGCGAATTAAGTCAATTACGCGGTGAGG…
GE555508.1	CL830Contig1	ACTCAAGTCTAAACCTTTTTTCTTCACTCTAACAACATTTTTATATCTATTTACAAGTGTTAAGTTACCATACAACTAGATGTCTATTGAAGATAAGAAGCATGCAGAAAACCCTAATAATGTCACCAAAGATAAACTTGGTTTTGTGAGAGATGGAGCCATCAAATTGCCACCAGGGTTTCGGTTTCAACCCACGGATCAAGAGATTGTGTTTCAATATCTGCTTCGTAAGGTCTTCGCATGCCCGTTGCCCGCCTCCATCATTCCTGAAATCATCAACATTTGCACGTTCAATCCTTGGGACTTGCCAGGGGAATGGGAACAAGAAAGATACTTCTTTAGCAAGAAAGAGGCCAAGTATGGACATGGAAATAGAGTAAATAGAAAGAGTAGTGATGG…
GE554136.1	CCHT12622.b1L12.ab1	GCGAATTCAATGGATGATAAGGTGGAAACGCTACCGGAGAAACGAGACGACGGCGATCATCGAAACCGTAACGACGGCGTCGATGCAACGGACGATTTCAAGGAACTAGCTCGATCATGGCTATCCACGCTCCCCGCAGATAAGTCGCTAAACCCTTCCGACGTCGAAGCATAGTATTCAATCCGTCAACTCCTCGTTACCAGATTACATCAAATCAATGCCTCCATCAGATGTATACCAGATGATCACTTCTTGTTCAACCAATGTAACTCCGTCCAATGAGGAAAAAGATCCTTTTTATTTTCGTTTCCAACGGTCTGATCAGTGGATGTCAATATATTCATGGTTGGAGACTTTAAAAACCGATGAGGTAATCAAGTCAAAAGAAATCATAGATTG…
GE553735.1	CL198Contig1	ATCCCTACCAAAATCCGTACTTCATCACTGCAAAAAAAAAAAACATCACCAGCAAAATGCATCTACGACTACGAGCAAATCTTTCCGTCTTCTTCACCATCGCCGCCGTCGCCGTCGTCTTCTGCTCCTCATCGACGGTTTCCGCCGGATCGCGATCGTCAATCTCGTCGTCGTCGTCGTTCACAGTCGCTCTCGAAACTCTTCAGAAGCATCTCAATTACGAATTTAAGAACATCGGATATCTCCGCCGTGCGATGACGCACGCATCTTATTCCGAAGAAAACAACAAAGCGTTCAGTGTTTTAGGTGAGAGTATAATCGAGACGACTGTTGCTTTCAGATTGTTGACTAAAGATGTGGATATGTCGTCGAAGGATCTGAACGATCGGATATCGGAGA…
GE570157.1	CCHT4703.b1M23.ab1	CTATtctcttcttcttcttctCTCATCTCTCTTCTCTTCCCACCCTTTCTTTTTTAATTTCCCTCGCAGTTCAATTGCTGGATTTCTGACCCAAGTGTCTCCTAATTCATCATCATCCAACTCCAACCCATCACTTTCTTTCTGTTTCCTTTTCTTTTTCAACTAATTAAACCCTAGCAGTTACCTTCAATTTCAAGACAAATAACATGACTCCGGCGGCCACCACTAACTACACCGCCGGCCAGTTCGGTGATACAACTTACACTAAAGTCTTTGTTGGAGGGTTGGCTTGGGAAACCCAAAAAGATACCATGAAATCATACTTTGAACAGTTTGGTGAGATCTTGGAAGCTGTTGTCATCACCGATAAGACTACTGGCAGATCTAAAGGCTATGGCT…
GE568303.1	CCHT2963.g1E22.ab1	GCACAAACACAATGGAAGGACTTCCTATGTTAGCTTGTCTCATACAACACACCTTAAAAACCCTCTGCACTTGTTCTTCATCCGACGATAACGCCTCCAACAAATGGGTTTACTCCGTTTTCTGGCGAATCTTGCCTCGAATCTACCCTCCTCCAAAGTGGGAGTCTGAAGGCGGCATTCTTGATCGCGCTAAAGGAAACAAGCGAAACTGGATACTCGTTTGGGAAGACGGGTTTTGTGATCTTGAGGAATGCGAGCGGGTTGCGAATGATGGATCTTCGAAGGGCGGGTTTGGAGCTGAAATCTTTTTTAAACTGTCTCATGAGGTTTACAATTATGGAGAGGGATTGATAGGGAAAATAGCTGCAGATAATAGTCACAGATGGGTGTTTAAAGATG…
GE558523.1	CL2472Contig1	GGGGGACACAAACATCAAAGAGGATTTGACCAAGAGTCCCATGAGCGTTGACTTCTGGTGGGCTTGACCTTGCGATGAAGCGTTCTTTGGTTGCAGCATGAACGGAACTCACGTCTTGACCTTCATGGTACTCGACTGAGCCGGGGACAACAAAGTGGTCATTTAAATCAAGTGTGATTCTATGGAAGCTTTGGTATTGGTTTGAACTGGAAACTGCTTCCCTTAGATGGTTTAAAGGTTCTGAGGTCTGATTATGGGACCCACTAACCCGTAGGGTTCTTTTCGAGTAAATGAATATAGCCTTCGTTAGGAGCTCGGTCACAGCAGACTTGTACTCGTCTGGATGAAACCGGTAGTGACCTACATGAGGGGAGCTAGCCCATTTGACCAATTTAACAT…
GE573782.1	CL3460Contig1	CATATGCCCGGGAATTCGGCCCTTAAAAACGGGGACTTCATTTTTGATGTAAATCTTGATGCCCATTTCCTGCATTTTGATCTTTTCTGTCGTTGCACTGCTTGTCACCATGTCCATCTTTCGGCGTCGTGGATCATCTCATCAACATCAAGAACAGGATCAACAACCCGAGCTGCAATCAGAATCCAAGGTCCATGAGCTTAAAGCTGCTCTTGGACCGCTTTCAGGGCGTAGCTTACTGTACTGCACTGATGCATGCTTGAGAAGATATTTGGAAGCGCGGAACTGGAGTGGAGAGAAAGCAAAAAAGATGTTGGAAGGGGCACTTGCATGGAGATCAACCTATAAGCCGGAAGAAATCTGTTGGAATGAAGTTGCAGTTGAAGGTGAAACAGGAAA…
GE551567.1	CCHT10277.b1J02.ab1	GGCCTCCCTGTCTTTTAATTTCCATCAACTCCCCAACTTTTATAAACTTTCCCCTTTTTTTCCTGAAAACAAACATTCATCAAATCGGATCAAAACAACAAGGAATCACACATCTGCTACTGATCTCATTAGCACTCCTACTTGGAATGCTACAAGAATTTGGTTAAATTGAAGAGAGTAAACTATAGATATGGTGGTGAGGAAGGTAGGAAAGTATGAGGTCGGAAGAACGATCGGTGAAGGCACCTTCGCCAAGGTCAAATTCGCTCAGAACACAGAGACCGGAGAAAGCGTTGCGATGAAACTCCTCGATCGAGCTACGATTATCAAGCATAAGATGGTCGATCAGATCAAGAGAGAGATTTCTATAATGAAGCTTGTTAGACATCCCAATGTTGT…
GE570240.1	CCHT4780.b1H19.ab1	AAGAACAGAATTATGATCTAAGATACATCCGTCCTGGATATGAAGCGAGATCCCAATTGGAAACCTAATTTCACACAATCGCTCATTTAGGTATGTTTTAATCCCTATCAATAATGCTAAATTACCAATTCTCCTCAGATAGCCCCAAATCCTTCAATGCATATCCAAAAGGTGAGTTTGATTTAGAATCAAACACCCTTAGAAGATCAAAAAACCTAAAAATTCCTCCTTTCATCCCCTTATAATGATCAAATCTTTCGGAAATCGAGTTATGTACTACTACAAGCTGCACCCTATGATCCTATTATTGATCTTCCTGTCATTTGGAGTGGCCATTCTCATAGTTCCGTCAGTTTACACTAGCCATATCCGGACCATGACTAATTACAGCAAATTTGA…
GE554606.1	CL3638Contig1	GAATCATCGGCAAATGATCGGACCACCAAAATCCACCCATGAGGAGCACCCCATATTTCCGCCTTCCAAATCCCTTCTCCACCACCACCACCACCATGTTCTTCCAACGACTCTATGCGATGGCGAATTACCATTCGTCTTCTTCCCCTAAAACCTCAATTCAAACTGTATACGACACCAGTAAGAAGAATTTGACGCCGTCAACTGCACCGTCTTCTCAAATCATCCGTGATCTCTCTTCTAAACTCGATACACTTGGTCCTGCTGATGGTGGGCTGGCAGAGGAACGCCAAGAGGATGATCGAGGTCATGGTTTTTCTATGCCCAATACTCTCAGTAGAGTGGATCGCTGGTCCCAACCAATAACGTATGTGGAACTACATGAAAGTGACAGTTTTA…
GE570960.1	CL2661Contig1	ATGAGTTATAAGGTAACTCATATATTATTCTCTTATAACATATGAGAAAATAATCTAGAAAAGAATTTAATCTAGGAATGTATGTAAATCAGGCTACATACATTTTCCATATCTTTATGAAAAATCAATAAGCAGCAGGCTTCCCATCTTTCCTTGGATCACTTACAGCAGTAAGCTTCCCTTTCAAAACTTGTTCATGATTATAAGACACTTTTCTGTTTTCGATCGGGTTTTTCAACGTTTGAACAATAAGTTAGCTCACCGCGCCCCCTGATTTTGCCTCCAACACATGACCCCTTTCTTCCAAGAACTCCTTTCGGGCATCCGAAAGCTCGATATGGTCACCATCAATCATGGTCCAGTTTTCGTAGTATACCACATTCGGCATCAACTTATGGT…
GE560553.1	CCHT18598.b1L17.ab1	GCGACATATGGGCGGGAATGCGGCCATCTACGGGCGGGGGATGGACTGTCACAATGCAAGGTCAAAGCTGCCGCTGAGAAGATATCTGTAGGCATATCGCTTCCTCCGACGACTGAATAAGAACAAACCTCACTTCAAACTTCAAACAGATTCATCAAACTCTACGTCAATCGATCCACCGATAGGACGTCATCGCTGCAACGAAATCTCCTCCAATTTTGTGCCAATTTTATCGCCTACTCACTGGCTGAGGTCACTTGGAGTTTAATAGTTGATTCTATGTGGCCATTCCGTGGTGTCTCTACTTTGTGATTTGGTGGAGCATTTAGATGGCCATTTCTTCATTGGGGCAAAAGCGTAAAATCCAAACAAGCAAGGTGCCACTACTAATGGAATCAG…
GE552851.1	CL1565Contig1	CCCCAGACCATACGTGCCCAGCTGTCTCGTCTGGGCAGAAGCTGTGTTGCATAATATTAAACCTTGAGAAGAAGACCCTCGAATATACTTCCAGACTCACAGGCTTCAGGTAAAATACCAAGCTTTTGTATGTCCAGAAGTATGCTTTTGATTCAAGACCTCATTAAGATCATTTGCATACAGGTAAGGATTTGTGGCATCCCAAAGCACACCAGGACCACCATGGTCAGAATAGTAAATGAAAATGCGATCATTTGGACCGCTATCAACAACCTTCCCGCTTCCCCCTTTAACTTTACTTTTATCTCCAAGCAAAACAGCAAAAAAGTTGTCAACATTCACCTCATCCCCAGTATAATCCTTTGGCACTCCATGATACACATCATCACCATATGGACT…
GE565945.1	CCHT23741.b1J08.ab1	CCTACAGACGGGGCTTCCAACTGTCAACAATTCTTCATATCACAAAGTAAACTAGGGTTCCAACTTTCAATTAGACATTGAGAGACCTACTTATACAAACTTAAACAGACTCATCTCTCAAATAATATCATCTTTAACGACTTCATTACGTTTTGATGGAGCAATTAATGTTGATATTACAGAGTTCCAAACAAATCTTGTGCCATACCCGCGCATTCACTTTATGCTTTCCTCTTATGCCCCTGTGATATCAGCTGAAAAAGCATACCATGAACAGCTGTCGGTACCTGAAATTACAAATGCAGTTTTCGAGCCTGCAAGCATGATGGCTAAATGTGACCCGAGACATGGAAAATACATGGCGTGTTGTTTAATGTACCGTGGTGATGTTGTCCCTAA…
GE555514.1	CCHT13830.b1K01.ab1	GTTTCTCAAGTCTGCTCATTCAACAATGGCTTCAGAGAGGAAGCAGGCGAACCCAATGAGGGAAATCAAGGTTCAGAAGCTCGTCCTCAACATCTCAGTCGGAGAAAGCGGTGATCGTCTCACCCGTGCTGCTAAGGTTTTGGAGCAACtgagtggccaatctccaGTCTTCTCAAAGGCAAGGTATACTGTCAGGTCATTCGGTATCAGGCGTAATGAGaagattgcatgctatgttACCGTTAGAGGAGATAAGGCCATGCAGCTTTTAGAGAGCGGTTTGAAGGTGAAGGAATATGAGTTGTTGCGTCGCAATTTCAGTGACACCGGATGCTTCGGTTTCGGTATTCAAGAACACATCGATTTTGGTATCAAGTATGATCCTTCTACTggtatcta…
GE563468.1	CCHT21425.b1B06.ab1	ATAACATAGAAACGGATAAACCTCCTCCCtcacacacacacacactGATCTTCAAGCACTCATCGGGTACAGCTGACGAGTGTGGTACCATTTTCTTGAAAAAAAGAATGGAGTCTCTCTCTCTAACCACCACCACTGCTACCACAAACACTTCAAAATTCAGATTCTCTATCCCTTGTTACAAAAATCCCAAAATTTATAGAAACCTTCCTTTCCATCACAAACAACACAGGAAGTTTGCACCCTTTGCTGCTAAAGATGAACCTAATTTTGACAGTTATGACCAAATGGAGCTTAAGTTTGGGAGATTAATTGGTGAAGACCCCAAACTTACCCTTGCCAAGATAATAGGTAGAAAAACAAACCCAGAAATGTCTTACTTGGAAATCGAGAAATTAT…
GE553856.1	CCHT12372.b1G21.ab1	GTACCCCTGGAAGAATTCTTGATCTTACTAAAAAGGGAATATGCAAATTGTCTGATTGTGCAATGTTAGTCATGGACGAGGCGGATAAACTGTTATCCCCAGAGTTTCAACCATCAGTAGAAGAGCTAATTGGATTTCTACCTGAGCAGAGACAAATTCTGATGTTTTCTGCCACATTTCCAGTTACAGTCAAAGATTTCAAAGACAGATACCTGAAAAAACCATACATTGTTAATTTAATGGATGAACTTACTCTTAAAGGTATTACACAGTTTTATGCTTTTGTAGAAGAAAGACAGAAGGTCCACTGCCTCAATACTCTTTTCTCCAAGCTACAAATCAACCAATCGATCATCTTCTGCAACTCGGTCAACCGGGTTGAGCTATTAGCTAAGAAAA…
GE551517.1	CCHT10230.b1K14.ab1	TGAttcggtcattacggccgggggcctCGTGCATGGACAACCCGTGAGGTGATAACATTGTGTGAGAGGCTAGCCGGACAAGACGCATATGTGACTACTGTTCCAGTCTCTGTTCTGAAATTCACTCGGCAGCTAACTCGTTGTTTTGAGTGGACAAATGACGTGGCAGACAGATTGGCATTCTCAGAGATTTTGACAAGTGACACTGTGTTTTCGGTAGCGATGAACGAGACGTATGAGCTTCTTGGTGTGGATCAGAAAGACATCCTTACATTGGAGAAGTATTTGCAGGATTACTTCACAAACATACTGAAGAAGTTGAAGGACCTTAAGGCCCAATCCAAGCAAAGTGACTTTTACATTTAGAAAATTATCTGTGTGCTTGTTTGTTGTACATGA…
GE570620.1	CL2350Contig1	GCGTTGCTGGTCATCTGACCGGGAATTTTGCTCTTACAGTCGGGGCTGAAATAGGAGATGTTAACGGGCGGCTGATGTGCTAGCTGCTGGGTTACTTGAGGTCTCCCAGCCTTCCCTTTCTGATAAGTATTTTCTTCCTCAGTACTGGATTAATGAGGCAGATGGTGTGAGTGATTCAATTTTAAAGCATAAACCTATTTGGGGTAGTAACATTAGATCTCGAAAAAAGAAAACTAAAGCGGTGCAAAAGAAACTTGGGGACCTGCATCGTACCTATGGAACAAGAGTGGTTCCTGTCTTTGTTCTGTCGTTAGCTGATGTGGATCCACACCTTATGATGGATGATGAAAGCCTTGTGTGGACAAGTAATGATGTTGTTATTGTACTTCAACATCAAAG…
GE551943.1	CCHT1063.b1N02.ab1	GGAGCAATTGAGCGACATCGTTTCCACCATAACACTGCTGCGGCCACGGCGGGAATTAGGAACATGATGGTGGGAAAATCCAACCCTTGAACTTTCTGATCTGCAATTTCACCCCTTTAAACCCACTGCTAGCTCCCCATACATCTTCTGATTCACGTCAATTAGGTTACTCTTTGTTTTCTGCTTTCCAATGGGTAAAAGAAAGAAGTCAGCTGTTCACGAAGAAAACATAGAAGAAGACGAACAAAATCACGCTGAATCTTCCTCCTCCTCGAATGATAAGAGCTTGTACGAGATTCTTGGGGTGGAAAAAACAGCATCTCAACAGGAAATTAAGAAAGCATATCATAAGCTTGCATTGCGGTTACATCCCGATAAGAATCCCGGTGATGAGGATGC…
GE574985.1	CL1437Contig1	AGGATGGGATTTCTTATCCTATCATCTCTCTGAGTATCAATATCCCACCGCCTCCTCCACCACTATCCACACCACCAAATGGATGCTCTCTTCGTAAACCCATCGGGGCTGATCCGGAGACCGGAGATGACCGGGGACGTACACCGTTAGATTTGGCGCGTGAGGTTTTAAACTCAACACCTNAAGGGGAACCCGGTGCAATTTGCTAGAAGATTAGGGTTGGAAAGTGTAATTAAAAATTTAGAGGGGGCAATATTCGAGTACGCTGAGGTGCAGGAGATTATGGAGAAGAGAGGGAAGGGGAATAATCTAGAATATTTGGTGAAATGGAGGGACGGTGGGGATAACGAGTGGATCAAAGCCCCGTTGATCGCGGAAGACTTGATTAAAGATTTTGAA…
GE554847.1	CCHT1324.g1H19.ab1	GAACCGAATCACTGCAATTCAAGCACCAAAAAACCCTAGAATCTGCATCATAAATACTATTCAAGTACCAATTAATCGATTTTTGTAAGGTTTGCTCTTGAATTATTCATCTCATTACTAATCCCAAAACCCTAAAGTTGTTACCTTTTCAATGGCTATGGAAGCCCTATTTAGTGTTACTTCAAATTCATCAATTCAAATCATCAAAAACACAACCTTTTCGCCATTCCGTACTTCCACTTCTCTTTCTTTCATTTCACAATTCAAAGCACATGATTTTCATGGTTTGCCGCCGCTGGTAGTATCGAAGAAGAGAGGGTTAAAGTGTGTAAGTAGCGATGGACGATTAGCGACGAGTTTTGGTGAAGGAGAGAGTTTGGAGAACGGTGTTCGGAGGAA…
GE558256.1	CCHT16366.b1K12.ab1	ATGTGCTGGGGAATTCGGCGGTCATGGCTGGGGTACCGATCACTGATCACTTCGTATAATTTTTGGGAGACGATGTTGTGTGGGcgcttcctcgctcactgactagctAGTGGAGAATCTTTCTGTTCTCCGTTTTTCTAACCTAATTTTTGAACCGTTGTGGTCAAGACAGTATATAAGGAATGTGCAGTTCATATTCGCTGAAGATTTTGGTACTGAAGGCCGAGGAGGATACTTTGACAACTATGGAATAATTCGAGACATTATGCAAAACCATCTGCTTCAGATATTAGCCCTTTTTGCCATGGAAACCCCTGTCAGCTTGGATGCAGAAGATATCAGAAACGAAAAGGTCAAAGTTCTGCGTTCCATGAGGCCTTTACGGCTTGATGATGTGGT…
GE564742.1	CL2087Contig1	GAACTCTATCATCTCGCAGTTTCTCTCGCTCCATCCTCAAATCCCTTCATGGATCACGAATCGGGTCCATCCTTTGATAAATCGCAATTTGTGAACAAGAATGTTGAAGCCACCGGGTTCAACCCAGGATTGATAGTTTTGTTGGTTGTGGGCGGGCTGCTGATAACATTCCTAGTTGGCAACTATGTTCTCTACATGTATGCTCAGAAGACTCTTCCACCAAGAAAAAAGAAGCCAGTCTCCAAGAAGAAGGGGAAGAGGGAGAAACTGAAGCAGGGGGGTGCAGTACCTGGAGAATAGACTTCACACTATCAACAAAACCGCCGTTAAATTTGTCAGTGTTTCAGTACCTACAATCTTCTTGTGAGATGCTTGCATTATCGTTAGTTTTGTTTCTGT…
GE566324.1	CCHT24100.b1H02.ab1	CCTAAAAAACGGGGAATTTCAATCTTCATCTTTATCTTCCAATCCCAAAAAAAATCCAATCTTTTTGTAAATTGAATACATGGCTAAGATCATAAGTAATGATTGTAAGCTTTCTGGGGGAAATCATGGGTTTTCTTGTAATAATTTGGACAATTTGTCTCCTGTTGTGAGGATAAAGACTCCGGTTTCTTCAAATTTGGGGTCAAATTTGACCCTCCGGTCATCTTCCGGCGGCGATTTCTTCGGCCGGCGAGTGAATTTAGGAGGTCAAGGAAGAAGGGTTTGTACCCAAGTGGTTGCTGCTTCTGATGTGAAGATGAGTATTGGCATTGGGAAATCTTTAAGATGGTGGGAGAAAGGGGTTCAACCAAACATGAAGGAAATAACAGGTACAGAAGA…
GE560305.1	CL322Contig1	CTACGGCCGGGGATAATATTATTATTTCAAATAACTATCAACACACAACATTTTCAAGTGAGAAGAAGCATTAAAAGAAAATGGCTCAAGCAATGTTGTTAACATCTAACACCATCGTTTCGGGCCAACCGATGCTTCAATCGCTTCGACCCAAACCCTTCTCGCATCTCTTACTCCCTCCACGTCTACCAAACGCGTCTCCAACATCTACGACATATTTGAGCCCCGTTGCGCTCTTTAAACCCAAGACAAAAGCTCCCGCCAAGAAGGTGGCACCACCTGAAAAGCTAAAAGTTGAAGATGGCATTTTCGGCACATCGGGAGGTATCGGATTCACGAAGCAAAACGAGCTCTTTGTTGGCCGTGTAGCTATGATTGGCTTTGCTGCGTCATTGTTGG…
GE576624.1	CCHT9670.b1K17.ab1	AGCTCCCACATATTCAGCCTTAGTCTATATTGATCATCATCTAATTGTATAATAGTAATGGAGTTGGGTAGCATTGATGACTTTCTCGATAACTAAGTAATGTTAATCACGGGTGCGACCGGTTTTCTTGCCAAAATTTTTGTTGAGAAGGTACTAAGAGTTCAACCAAATGTGAAGAAGCTCTATCTTCTCGTTCGAGCTCCTGATGGTAAATCTGCCTTGAATCGGTTTAACACCGAGGCAGTGGCAAAGGACTTGTTTAAGCTTCTAAAAGAGAAACATGGTACAAACCTGCAACAGTTTTTGTCTGAAAAGGTTACTCCTGTTGGTGGAGATATCACTTCCGAGGATCTGGGAGTACTAGATTCTGGTTTGAAAGCAGAAATGTGGAGAGACGTT…
GE559729.1	CCHT17789.b1J07.ab1	TGGGGAGCCTTCTGCTGAGAGATTGTCACGCCATTCGGAGACGTCAGCTATACGAATCGCGCTCAACAATCAACATGCAGCCCCCAAGGCCGATTCGATTCATTTTTACGATTTTCAACACGGCTCAGCTTCACGAACACATTTGATTTTCGCTCCAATTCCAattcttcttcttcttccTGCGTTAAGGGATAAGCACTGGATAACAAGTTTCCTAGGGTTTTGTCTGTATCAATGTATTGAAAGACGGCACGCTGCTGGAGAGGGGTTGTTATCATTTTACGGTCTCCCGCTAACTCAACCAGCAGTTGAAGTCACTACAAGCCAAGCTCCACCGGTTGCCAATAGAGCCAAGTATGAATTGAACACACTTCCTGTGGATGAAAAGGCGGTAGCAGA…
GE556008.1	CCHT14271.b1M15.ab1	ACCCTCTAACTACTAAAAAGCAATTTTTTATTTTATCAAAATAAAAACTCAAAACCCCCAAAAACATGGAAGAACCAGTGACTTCTGCTTCCTTTGATCTTCCACCGGAGGTGTTGGAGGTTTTACCGTCCGATCCATTCCAACAGCTCGATGTCGCTCACAAAATCACCTCCATTGCACTCTCTACCCGTGTCTCCGCCCTCGAATCGGAGTCTTCTGACCTCCGTCAACAGCTCGCCGACCGGGAGGCCGTCATATCCGACCTTTACTCTCAGATTGACTCGCTCGACTCTTCTGTGTCGCAAAGTCTACATAAACTGTCTCTTGCCAGTCAGGAAAAAGAGAATTTGGTGAAAGAGAATGCGTCGCTGTTGGAAATGGTTAATAAGCTGAAACGTG…
GE572780.1	CL1603Contig1	ATCATTAAAAGAAGGGCCCGTCGGACGTTACGGCCCCCAAGTTACGTTGGATCGCGAAAAAGTTTGTCGCGCCCACGTAATCAAGTATGTCACCAAGTTTCGCCACGTCTTTTTCTTTTATAGTANGAGATATATTCGACCATGGTACGGTGGACTCGAATGGCAAACGGATGCCGTCCGCTATAATCACCGGGACGCAACCCAATGCTACGGATTCCACTAGTCTCGGACTCCAAGGTGCCCATCCTAACGGGCACAAACAGAACACTGATCGAATGATTTCCGATTGATAACCCGCAAAACGATGTCTCTTTAAGTAAAATCTCTGGTCATTTCCGTATTTTCGTAGTATCTCCGTCCTCACACGCTTGCTATAAAAACGTCCACTGACGTTCTTCG…
GE563637.1	CCHT21582.b1K19.ab1	GCGCGCATAGTAAACGTTACCCATCGGAGCCACCACCAAAATCCACCGGAATGGCTAACGATGACTGGCCGGACTGGCTCCCCGGTGAGTGGAGCGTTAATATCAAAAAGATCGACGGCCGAAAGGTCAAGTGTTATGTTGATCCTGCAGGACACAAGTGCTATTCGAAGCCGCAAGTGCTTGAGTATCTTAAGAGGACAAACAAAAGTGCACCGGTTGACGAAACTCAAAATGTTGATGATTTGGGTATAGACTTATCTGTGGAGCCAAACGATCCGCATATGGATGAAGTTCCTCAGTCCTCAGCTGGGGGACATCCCGCAAAACTGACACCTAGAAGTAGCAGCAACAGGGGTAAATCTGGAAAAACAACCTGATGATGGGAACCTGTCTTTTGAC…
GE555922.1	CL1050Contig1	GTTATGGCATCTCCTCGTAAGTCGTCTTGTACAGAAATTACTCCCTGTTTTCCAATCGCTTCAAGCAAGCTCTCCTGAAATTCCTCCAGCAACTAAGAAATCATCCTTGACTGCTAGAGTACTAATTTGAGTTGTGTAAAACCCTTCCAGCAAACTCCCAGCATGTTTCTCGGTAGGTGCTACATGACCAGAAAAGTTAAGGATCTCCGTCAAATTGTATGATAATGATGACCAATGCATGATGGAGTAGTTAGACATGAGATATACATCATGTTTTGAGGTAGCCCAGACCAGGTTCCTTAGCTGAAAGTGAAGGATTGTAGGCTTCACCAATCTTGTATTGTGAAAAAATTCATAGTAGTTGCCACCCTTCTGTTTGTGTTTGCATTTCTTATCAAC…
GE558398.1	CCHT16502.b1L22.ab1	TACCAACCTCGACATAAAACCATGATTAGTACATCATGGGGCGCCCCGTCGGCTTTTACACAGGGATTCAACCTACAGCATGTTTCAGACGGTTTATATGGCCGCCATTTGCATGTATACAACTGGCCAGATGGTGAACTGAAACAAACAATTGATTTGGGTCCTGATGGACTCCTACCACTAGAGATAAGGTTTTTGCATGACCCAACTAAAGATACAGGATTTGTTGGATGTGCATTAAGTAGCAACATGGTTCGATTTTTCAAGAACTCAGATGGATCATGGGGCCATGAGGTGGCAATGTCAGTGAAACCAGTGGAGGTCCAAAACTGGATTCTACCCGAAATGCCAGGGCTTATCACTGATTTTTTAATTTCTCTTGATGACCGGTTTCTTTAC…
GE557356.1	CL3293Contig1	GCAGACAATGTTCTATCTACTTCATGGGTATAACGCATCACGTATAGCTGTAAGCGTTTTGAGCACGGTTCACACGTGCTGAATTTGGTAGACCCATCATGTGACTATATCTAAACGTCCTTTCTGCACTAAACTCTTGACGGATCAAGGCAAATCCACTCATTTGCATCATACGCTGTGTATCGTCTGTGGCATTTCCTNCTCCAAGAATGAGACTAAAAAAACCTCTCAACCCAAACAGATTAAAGAAGTACCAAGAACGACTGCTAACGTAGCTGACATCAACAGTACTCAAGTCAATCCCATTCTGTAGCATGGATCTAAACCTCTGAGTAAGTGGAAAAGGTATCTTTGCTGCTACAAACCCGGAAAAGAAGAAGTTAACCCATGCAAAAGTGA…
GE574330.1	CL3232Contig1	ACAAAATCACATAAAATCGGAGCGAATCCACCAATAATCGGAACGAGATGTCGTGGCAAGCGTATGTCGATGACCACTTGATGTGCGAGATCGAAGGAAACCACCTTTCTGCCGCCGCCATCATCGGTCACGATGGCAGCATCTGGGCCCAATCAACCACCTTCCCTCAGGTCAAGCCAGAGGAAATAACTGCTATCATCAAAGACTTTGATGAACCTGGTTCTCTTGCACCAACTGGTTTATATCTTGGTGGGACCAAGTACATGGTTATTCAAGGAGAGGCAGGGGCTGTGATCCGAGGGAAAAAGGGACCAGGAGGTGTTACTATTAAAAAGACAGGAATGTCCTTGATCGTTGGTATCTATGATGAACCCATGGCCCCAGGCCAATGCAACATGA…
GE567217.1	CCHT24942.b1L20.ab1	GGAATTCGGTGTAGGAAGACGGTGGGCATTTTACCCAAAGTCTCGGGCATACGTCCGGCGCCCTCGACGGACGCCACCAGACGGTGTGGGCGATACATCGGTATGCGGCAGTCTCCTTCGTTAATGAATAAGATTCAGNTTGCTTCCGATGTTCGTTCACAGTCAAAACTTTTTGGTCTTAAAGCTTGTAAGATATTTAGACGAGACGGACACAGTAAATCCACTAAAACAATAGTAAGGATGGCCCAAGGAAGCACAACAATCACCCAAGAAAACGCCTTGGAATGGGTAAAAAGTGACAAGAGAAGAATGCTTCATGTTGTTTATCGTGTTGGGGACTTGGACAGAACAATAAAGTTCTATACAGAGTGCCTAGGGATGAAACTGTTGAGAAAAAGA…
GE565819.1	CCHT23621.b1I02.ab1	ACTCTATTCACACGACGACTCGTGTCTTCCCTACCGTTCCTCCGCCATTCGCCGTCGTATTCAGATGATTTCTGGCACTGATGTTGAGCAGTTGAATAAGGGTTTGAGGGATATGAGCCTGAATTTAGGCCAAGGTAATGGCTGGGAGGTTAGGTCGAAGGGATATATAGTAGGAGATGGTAGCAGGCGTGATTGGGCTGCATGGGGTCAATCTGCTGGTAAGAAAGATGGTCAGTTAGGTGATAATGTGGGAGAAATTGATGGTGAATATGACAACGAAGAGATTGATGGTTCTGAAGATGAGCTTGTGAGTGATGATTGTGATTCAGATGACAGTCAAAAGAGCCACGATTCGCGCAAAAAGAATCCATGGTTGGCTGAGTTCTTTGAGACTTTGGA…
GE552696.1	CCHT11347.b1E06.ab1	GGCCAAATGCAGGGCAAACGGGTTGAGAAACATTCATCTATTCTCATGGACAGAACATTGCAAGACTTATCTTTCAAGAATCGCCAGCTGTAAACCAAGGCATCCCGGGTGGCTAAAAAATGACGACGATGACGATGAAAATTCCGAATCTGACTCACCAAGTGATTCCTTAAGAGATATGCAAGATATATCATTAAATTTAAAATTTTCAATGGATTCTGAAGACCGAAATAATAAACTAGAAAATGCTGTGTTGTCATACTCAAAAGGTGTTGTGAGGGATACACAAAGAACAGTTTCTGGAGATAAAACCGAGCAACCTAAATTCCCAGCAATAAGGAGAAGAACACATGTTTTTGTAATTGCTATTGATGCTGATAATATTGGGTCACTTTTCGA…
GE572135.1	CCHT6016.g1O16.ab1	ACCACTCTCCTTACACTTCCACCGGTCGCCACCGCCGTCAACCTCCGGTCACTTTCACTCCGGCCGCATTGAACATCCTCACATCGCAACAATGTCGTCAACTGACATCACGACTTTCGATCTCAGATCCAGCTTTGGAGCTAGTGAGTACACTTTTGCTGATGTTGGAAATTTGGATCATTGTGCGAAGTATTTGAACCAGACGCTAGTCACATTTGGATTCCCAGCTTCTCTGGATCTGTTTGCAACTGACCCGGTTTCGATTGCGCGGACCTGCAATTGTATATACTCGCTGTTGCAGCAGAGGCAGCGCGATATCGAGTTTCGAGAATCGACTAATGATCAGAGGCAACGACTTTCATCAGACATATCAAGATTAGAGGCTAAAGTAGAGAGGCT…
GE557864.1	CL3017Contig1	AAAACTAAAATGCATTTTTCCAATTAAATCATCTCGTCTCTTCTCGTCGGTGGATCGCTCTTGATTAACACTTCAAAAACCCTAATTTCATCAATTCAATGGGTGTACAGCAATCCAAGGACGAGCTTTTGTATCAGCAAGTCAGTTATGGCAACTCAGAAGGCATCAAAAAGCTTCGCACCGAAGGTGCTGGCCTTGAGTGGATGGATAAGGAAGGGAAGACTCCTCTGATATTGGCTTCTATGAATGGACAGTTATATGATGTTGCAAAAACATTGATAGAATTGGGTGCCAATGTAAACGCCTATCGTCCAGGTCGTCATGCTGGATCTCCTCTGCATAATGCTGCAAAAAGAGGCCTAGAGCCGATGGTTAAGCTACTGCTTTCACATGGTGCTA…
GE565976.1	CCHT23771.b1F16.ab1	TCTACGGtaccggaatatgcccgggaattcggccctacgAAAAGGGGATCTTTCTATTATTTGGACCGACGATTTCCGAAACCATTCATCATCATGGTCTCGCATGGTAGGCGAGTCTCCTTCTTGAGGAAGACTTCAAGATTTCAGTATATGCCCAGTGGATGGCTTCTCCTCTAGACGCGTTGATGAAACAAACCTTTTTGAATGGAGTGTCGGTATTATCGAACTCCCTGATACATTATATGATGGGGAATTTCTCACTGCTATGAGGACCTTCCGACGGAATTATCCAGAGAGGCGTCCAACAGTAAGATTTACCTGAGAGGTTTGGCATCCGAACGGTTACTCTGATGGCAAGGTCTAAATTTCAATTCTCCATCCCCCTGGTGATGATCCTAA…
GE573253.1	CCHT6942.g1K07.ab1	TAAGAACTAATGGCGCAATCGGAAGTCGACAAATATCGGAACAAGGTGGCAGATTTAGTCCTCCGATGGATCTGTTCCGTCCGGAGCCGATACACATAGGACCCGTCATCATTCCTGTCGATTCCGGTTGATTGACCGTCTCTTACCTCGGAGGGATCGGAATCATTCAATGCAGATACCTGAAATCTCAGAAAAGCCCTTTCCAGAGGGCATATGCTGGTTACATTAAAAGATGCGCACAATTGGCACGAAGGCTGGGCTTCTTCTAACATTACATGTCAAAGGCGGATGTCCGACCGACATCAAAGTCTGAGGCCAAACCTGAATTTAATCTGGATGAGCTGGAGGCGAAGCTTGGAGAACTTGAAGCCGAACTTACTGAAGTCAACGCGAATAATA…
GE570239.1	CCHT4779.b1F19.ab1	ATCATACATGGTCAAATATCACTGGTCATAGTTGTGGTCGGTACAAGGAAGACCGTGAGAAAAAATCGGAGCGTGCAAAGCGGGACCTTTATCGGTACATGCATTATCACAATCGTTACAAAGCACATACAGATTCCTTTAAGCAGGAATCTAGGCTTAAGGAGACCATACGTGACAAGGTGGTAGTTCTGGAGGGAAAAGATTCGCAGTTAAGAGATTTTAGCTGGGTTACAAATGGTCTGTATCGATTATTCAGATCTAGGCGGGCACTTTCCTATTCATACCCATTTGCATTTTATATGTTTGGTGAAGAGCTTTTCAATGATGAGATGACAAAAGAAGATCTAGAGATAAAGCAACATTTATTTGAGGATCAACAACAGCAGCTTGAAACTAATG…
GE575334.1	CL1297Contig1	AGTTAATAATAATGTCACTAACGATTATTTTTCAGTAATTGAAACATAAAAGGTTACCCGCTTCACGCTTGGCTCCCGTTTGACACGAGGACCCAAAAGTAACTTATCATCGTGCATCACCAGTAGTAATACAAGGTGTAATCACTTATGCAACAAAGTAGAGACAGAGAGAACCCGACATTCATAACAACCAAACCAATCCAACATAGTAGGTACTAGTAGCAGGCCCCAAGTCGATAAAAGTTTCATTTGATTACTACATTCAGAGCCAAATAAGCACGTACGAAGTAAAACGACATCTTGCAGAAAGAAAAAAACCGTCCATCATCTCCATCCAGATCCAGCACCACCTTCAACTTCTAACATCACAGCTCAACTGGTTTTTGTCGATCATCGGAA…
GE555916.1	CL4262Contig1	ATTCTTTTCTTTTTTACTTTTTCTTGCTATAATTGGAGAAGATCTGTGATCTCAAGTTACGATCTATCCCGTTGCTGTATACTCAATCTAAGAAAATACAATATGGCCTTGGTTACAACTGCAGAAGTTTGTGATGCAAACCCACAACTCCTTGTAAGCGGTGAACTTCGTGCACTCCAGCCGGTTTTCCAGATATATGGAAGGCGACAAGTGTTTTCCGGTCCAGTTGTGACGCTGAAAGTGTTTGAAGACAATGTGTTGGTGCGGGAATTTCTTGAGGAGAAGGGTAACGGGCGGGTCTTGGTGGTTGATGGTGGTGGAAGCATGCGCCGTGCCATACTTGGTGGCAATCCTGTAGTGCAAGCTCAGAATAACGGGTGGGCAGGTATTGTGGTCAAT…
GE573398.1	CL2809Contig1	TAGCAGCGAAAGCTAAAGCTAGTCATCTAGCCGGAAGACTTCACTCCTCTTCATATTCTTCAATTCGTGGCTACTCTACAGTGATATCCACACACCTCAACACCACCACTATAACTCAATCCGAGCTGTCAATTTACTCCGCCCACCGTTACCGTCCGCATCGCCAACTTCTATCCGTCCCGTGGTCCACCAATCAGATCCGGTTCGCCAAAGCTCGTGGCTCTGATGTGAGACCGGGAAACGTCATTGAAAGAAAAGGGGAAGTTTACCAGGTTGTGAAAGCACAACACTCGACTCAAGGAAGAGGCGGTGCTATCATACAGGTAGAGCTTCGTGATGTTGATAGTGGAAACAAAGTGAATGAAAGGTTTCGCACAGATGAGACAGTGAAAAAAATAT…
GE559515.1	CL1940Contig1	TATGCCTCTCCCTTTCTAGAAATCACGCAACGAGAATCACCAGCATTTGCGACGATGAGTTGATCGTTTCTCATGATTGCAACACATGCTGTACATCCAGATGTCGGTCCTGTGAAATCGGAATGAGGCCCCTCCTCGAAAGCCCAGTCATCAACCTTATTACTTGCTTCGCCTCTTGGAGACCAAATGAGACCCTCAATCACACCTGAGAATTTGTTAAATTTATCTCCTAAAATCGATAGTTCCCTCCATCCCCTTTGTCCACGCATCATTTCATCCATTCTGATAAACGCCTTCTGTGCAGAAGTTTCAATATCACCGGTAGAATATGCTTCATGCTTAAGCACTTGTCGATGAAGATACTTTGCACAAAATTTAGCAACAACTTTACCTCCATGG…
GE566547.1	CCHT24312.b1P05.ab1	CATATGAAAAATGGGAAACTTTCCAGAAATACCTACAATCGCGCGGGATTGAACCGTTTTGCATCAGTGCAATGAATAGACAAGGGACTAGAGAATTGATTACTACTGCTTATGAGCTTGTACGCGAACGAATCGAAGATAAAAAAGGGGAAAGTTGGAGAGAGCCCACACAGTTTAGTCATGTGGCTGAAATGGTGAAAAAGCAACGGACAGCTCCCATTAATGAATTTGAGATCTCTTATGATAGTGCTTCCAATACATGGCATATTGAAGGAGCAGGCTTGCAACGGTTTGTTCAAATGACAAATTGGAGATATATGGATTCTGATAGAAGATTTCAGCACGTGCTAGAGGCATGTGGTGTTAACAAGTCGTTAATTAAACGTGGCGTGAAGGAAG…
GE566347.1	CL2739Contig1	TTGAAGATCTAGACATCTGAATAACCAAGCTCATACCATGGTGAGAATCCATATGCTCTAGGGATACATCAAAGTAGAGCATACTGTTATAATCCATGTACCGAGCATTCTCACTTACAAGTTTACCTCCAGACACAGAGTCATCAAAACCCCTCTCAACGAATATATCTCAGAGTGTACCATGTGCACATTCTTTAAGATCGAGTTTGCTCAATGAACCGCTTGAATCATCATCCAGTGCAAGGAACATCTCACATATCCGTCGTGCAGATCTCAGAGAAAACCAGTTTTCAGCGTTTTCGGTACCAGTAATATCTTCCTAGCTTTCCTGGTGCAGTTCCATTAGCTCTTGAAGTCAGTTAGTAAGCAGCACCTTCGTTATGCATGCCTTCCATCGTC…
GE571601.1	CL2358Contig1	AAAAACTCATATATTGGTTCATATTTCTTCAACAATTGTACCATCAAGGTTTTTTAATATTTGTAACATCATCAAGGTTTTAATATATACAATAGAACAATCAGTTCTATATTACTGAACCGGATAAAAGATTCAGATTCGGCGATCATGTTCGCGATCTTCTTCAGTGATATCCGATAGGAGCGGGTGAATCTTTAAGCTCAAGTCCCTGATAATGGATGTCCGAAGCAAAGTGATTAACATCACGATGATGCGCCTCATCAGCTCTCACAACCATAACAACATCACGTAGTGTCGAATCAGCAGGAAGGCGCCAATAGTCAATGGCAATGGCGGGTGCCTTGACATTTTCTATATTACCTTTATCAAGTTCTTTCAAGAACTCGGTGTACGAGTGGA…
GE557909.1	CCHT1602.b1C17.ab1	ACACAAAATATATATGAAACTCATCACTTTAATCACCAAACCAAATACAACAAGTTCAATCAATCCAATTTGTAATTTAACTCCATTTAAAGATGGATAGAGTGAACAGAATGGTTTCTGAAAGGCCAGTGGTGATCTTCAGCAAGAGTTCGTGTATCTTGTCCCACACGATCAAGTCTCTCTTCAACGAATTCGGTGTGAACCCGACAGTCTACGAGCTTGATGAGATAGCAAGAGGACGAGATATAGAGCAGGCATTGTATGGGCATGGATGCAGTGCTATCCCGGTTGTGTTCATTGGTGGTGAGTTGGTTGGTGGAGCTAATGAAATTATGAGTCTTCATCTCAAGAGCGTTTTGAAGCAGAAGCTCATCAGGGCTGGAGCTTTATGGGTTTAAC…
GE568708.1	CCHT3275.b1E04.ab1	GGAGATAGATATTGGTACCAGGCGCAGAGTCTGCCATCACTTTTCACTTATCCAAACATAACCCTtctttctttctttctttcttcGATGATGGATAACCACAAATTGTAGCCTGAATCCCCACTACCAACACAGCAAAATCATCATTGATTTCCAAAGATGCCCTGCCATTGAGCTCTCATCTCTCTTTCAATTTAAATGTTGGTATATTTATCCTAGGAGTGCATTTTGCACTCAGTCAAACAGTGCTTGCAGTTCATCTACTCTCAATAGTGAGAGTAATTGCTCCAATACTACCTCATCTGGCTGAAGACGTGTGGCAAAATCTCCCGTTTGAATATAATATTGAAAACGCTGACGTGGCAAAATTTGTTTTTGAGTCAAAATGGCCTGCAGTAA…
GE571268.1	CCHT5427.b1E13.ab1	AGCTAAAACTCGTTGTAAAGCAGCTCTTGTGGAACGAGGTAAGGCTGCTGAGTGGACTCCTGAGGAGCTTGAGCAAACTGCTGAAGCAGTTGGATATGGTGCTGTTAAGTATGCAGACCCGAAGAATAACAGATTGACCAATTACACATTCAATTTTGATCAGATGCTTAATGATAAAGGAAATACTGCTGTATATCTGCTGTATGCACATGCTCGAATATGTTCAATTATAAGGAAATCCGGCAAAGATATAGAGGAATTGAAAAGGGAAGGACAAATAAATTTGGAGAAAGACGAAGAACGCAAGCTGGGATTACATTTGCTCCAGTTTGCCGAGGTTGTCGAAGAGGCTTGCACAAATCTGTTGCCAAATGTCCTGTGTGAATACCTATATGATTT…
GE570165.1	CL1101Contig1	AAAAAAGGTGCATGATGTTGACATAGAAGTGCATAAAAGTATTGACAGTTCACTGCAGGAGTGGTTTGCAAGTAGAATCATTTGTGTCNTTATAAGGAATTTGTAGAAGCCNTAGACCCCATGACTGTCTACATAAGATCCCTCATGTTCCTACAGAAGGGTAATTTTCACCATCAACATTCACAGTTAGCCCTTGAGAATACCTAAGATCTTTGTTACTGGTCACATAAGCACCAGCATCCACCTGCACCTTTGACACATTGCTCCCAAAATCAAAACCGCCCTTATTCGCGACCAAATACGACGACTGGCTTGAAGATTGTGCAGTGCCAACATTCCCCTTCCCACTGTCAGTGTTAAGTTGAGATGTTGCAGTCGATAATGATTGAGATTCCACAG…
GE562918.1	CCHT20902.b1L17.ab1	AGGTCACAAATTGTTTACAAATCTTCGCGTCTCACCTGTTCGCGTCGGAGGTCTACGTGTGCGACGATCCAGCGGAAATCTTCAAGCGGCGATCCAAGTCTCTACGTGTGCGACTCCGTTCTTCAATCCGTAAAGAGAACGTGGAAAAAACTGCTATTTGCAAGCTGGAACTTGATGAACCAAAAGCCTTGCAGTTTAAACAGGCTATTGAGGATAACTACTAGTTTAAATTATTCATGGATGATCTGCCACTGTGGGGTATGCATTCATTAAGCTCTGTTGAACTTCTTTTGTTTGTCTTTTCAGTTCTAATTTCTATTTTTCTATATTTTAACCCCTCACTATTACGAGAATTTTAGGCTTTGTGGGCGAGATACACTCTGATAAGAACAGCGATAC…
GE573033.1	CL2510Contig1	CCCAAAACGGGGAATTTCAGATAAAGTTTTGGGACATGGATACTATCAATATGCTGACTGTTACAGATGCAGATGATGGATTGCCTGCAAGGCCTAGATTAAGGTTTAACAAAGAAGGATCATTACTGGCAGTCACAACAAGTGACAATGGAATAAAAATTTTGGCAAATGGTGATGGGCAGCGCATGCTACGGATGTTAGAGAGTCGGGTGTATGAGGGATCTCGAGCATTTTCTGATACAGTCAAATCGTCAATCCCTGGCCGGGGAGGTCCTATCCCTAACGTTTCTGGGTCTATGGCATCTGCTCTAGAACGTGATAGAATGCAAACTCCATTATCCATCGGCAGTCTTGCTAATGCAGAAAGCAGTAAGGTTGTGGATATTAAACCTAGAATTG…
GE569135.1	CCHT3719.b1M18.ab1	GAAATGGCAACGAAATGAGCGGAATCCGTCTGGGAAGTCAACTGCATCTATTGTTCCACAACTATGGCAACCTACAAATGGGGCTCCCATGTCTAATGATGTAAATGAGAGTAAACCTGCTGAAGAGTCAGCAGCATGCATTGCTTTGTCGAAGAACGATTCTTATGTCATGTCTGCCTCTGGTGGGAAAATCTCCTTGTTCAACATGAAGACTTTCAAGGTCATGACAACTTTCATGGCACCACCACCTGCAGCCAGCTACTTGGCTTTCCATCCTCAAGACAACAATATTGTTGCCATCGGAATGGAGGACTCTACAATACAAATTTACAATGTTAGGGTTGATGAGGTCAAATCCAAGCTCAAAGGTCACCAGAAACAAATTACAGGACTTGCTTT…
GE576559.1	CCHT9608.b1O01.ab1	TACTCTATTTTATGATATTATGGCAGTTGGAGAACCCTGTTTCAAGCACAATAGGTATGACAACTCTTAAAGGACTACCCATAAACTTAGGACAACCCCCTTCATGGAGTGTATACCCAACCTTTGTTCCCAACTATGAGGTGCTGATCCATGTTACACCACTTGTGAGGGAGACAGCCGATGTTATGCAAGACTTTACTCAGTCATGTGGGGTAAGGCCTTTTGATGTTTCACCTCTTGTTGTTGAttatgatgacaaaggtccccAGCTATATCAGCTCTGATTTGCAATTGGCTATAACTCTTTAGCAACAAGAATTTGAGCAACAACAACAACTACCGCATGAGCAGACACAACGCAACATGCCACAACCAAGCACTGTTGGAGCGTCTGGTCTT…
GE575417.1	CCHT851.b1E21.ab1	AATGTCACGGGCGATGTTAGCGGCTGTGCCTTATCCTATCGCCGTCGTGAAACCCGTGACGGAAAAACCACAGCAGGTTCAACTCTCAAAAAAATCGCAGAAGAAAGCTTCCGGCAGCAGCACCGCCGGTTTCGGTGCAAAGAAAAAAGAAAATCTATGGCAGTGTGTAAAGAATTGTGGTGCGTGTTGTAAGCTGGATAAGGGCCCTTCGTTCCCCTCCCCCGAAGAAATTTCCGATGATCCTGATGATATTCAGCTATATAAATCTTTGGTTGGTTCTGATGGATGGTGCATACATTATGAGAAAAGCACAAGAACATGCTCTATATATGCTGTTCGGCCATACTTTTGTCGAGTCGAGCCACATGTTTTTGAAAATTTATATGGGATTGCCAAGAA…
GE568264.1	CCHT2943.g1M16.ab1	CGTGATCCACGAATCACCTCTTGACATTAACAGCCATCAAAATGAGATCGATTTCCGTTGCCACTTGCAATCTATACCACTGGTGCTACGGAACTTCGATCGCAATCTTCATAATATTTTATAATCTATAATTATTGCTGAATAAGCTGGTGCTGATATGACGCTTCCTCCGGAGCTTGAGATCACCTGCCATGGCTGTTATGATGATTTCTCAAAACTTGATACTGTTTCTCGTGCGCGGGACTGCTTAATACATTTGcttcctcgctaactgactaaTGGGATATTATGTAGTTTTGGGATGCCTGTTATCAAAGGTTCCGAGCGATACAACTGTCAAGTGATATGTATGAACAGAAAAATAATTATGATACGAGCAAAAATGTGGCTTGCAAACGA…
GE563553.1	CCHT21503.b1N24.ab1	GGTCCAATATCTTCTGTACTCTCTCCAAACATTTCAATTCAATCCATTGAGGACTTTGATTCCATGTAGAATCTGATATTCTGGAAGTTTTCAAGCACTGTTCAATCTGTAGGGTCAAATTTGTTTATGTTGAAGATGATAATCACCTTCGATTTCTTGATCAAGCTCTGAAGATCAGTTTATCAAAAGCTAAATAGATAAATGGGGAAGCATCGTCTGAGAAATAGAATTAAGTCGATGGTTGGAGGTCTCATTGATCCTGACAAAGATGAGCAACTTAAAGGCAGCAATATAGAAACCGAAGACAACTATAACAAGATTTTAGAGATACTAAAAGAGGAAGATCAAGAAGATAAGAGCAAACTTGTGGAATTGGTTGGGGAATTTCACAATCGTTAC…
GE558441.1	CL1784Contig1	TGATACTGTTCCTGTTTGCCATAAGCATGCACATGATCCCAAGACGCAACAAGTGCAGTATACCAATGCCTATGCCTAGCCCGTACTGGCGTTCCTCGAATACCATGGAAAGAACCGACGCAAACCGTCTCTCCATCAGTCTTCAATCCACAAGTTCTCCCATCAATCTCGCAAGATCTACAATACGGCCTAAACCACATCAACGTCAATTCATTCCTAATATCAATGAACCGCCGAGCCGGCACCGAGATCGTCTTCATATCTTCGCAACTCGCCGGTATATCTCCGAAAGGAATCCACACCGTCCGCACAGCAAACACCGAATGATTCAAGCTTCCTAAGCAAGGAATAGGAAGCATCGGCACCGTCTGGAACGTCAACACTGAACTCTGTGATGAA…
GE552661.1	CL1281Contig1	GGTGACACTTAACACTTTACAAGTGCCCATTCTTCCACACCTCTCTCTCAAAATTTCATATCCAAAATCCCCCAAATTCAACTAATTTCATTCATATTTCTTCATAATACAACCAATTAAAGCTGTTTCCTATCCATCCATGGCTTCTTCTTCTTCTACCTTTCTTTACATCTGCATTTCATTGCTGCTAACCTTCACTCCCGCTGAAGATCCAACTGTTTCCTATCATTTTGATGTTTCCTACATCACTGCATATCCTCTCGGAGTCCCGCAACAAGTAATTGCTATAAATGGAAAATTTCCAGGCCCTACTATTAACGCAACTACNAACAACAATGTTGTTGTTAATGTGAGGAACAAATTAGATGAAGACCTTTTGCTTACTTGTGCTGGTGTACA…
GE574092.1	CL4051Contig1	AAATACCGCCATTAGTGACGGAGGACTTTCTGGATTCTTTCGATCACTCAGCAAACCTTCGTTTCTGAAAATTGATAAACCCTAGGGGCAATAATGGAAGGTTTGATGAAAGGTTTGGCGAAAGGTTTGCTGGATGTGGCATTAGGTGGCGATCACGGACGGAACCAGAGAGACGAAGATGGAACTGATGAACAATCTAGATCCACTTCGTGGGCGCAGGTGGTGTCCGGTGAGCAGGATGATGAACAGAGCTCCGGTGGAAGTAGGAATCGGAGGAATGAGGAAGGAGAGTATGGGAGTGAGAGGAAGCAGAATTGGGGATCTGGTGAATCAAGGAGACCTCAAAAGACCACGAACGAGGGATATGAAGATGGTAGGCAAGGTGGTTATAATCAAAGC…
GE564942.1	CCHT22805.b1J13.ab1	GATCTGATGAGATGCAGCGACCTTGCCTAATTTTACGCATTGGACTAGCAGCTGATTTGCCTTCAAATGGCCAGGCACAGTTTGTTAGAGCAGTTATTTCCCAGGTGGAATATGGTGTTCTAAACTTGCTTGATGCGGAACATCCACAGATTACTGTTTTGATGGACTGTGATGGACTCTCACCTTTTGCAATCCCGCTAAAAACATTGCGATCATGTGCTGTACTTCTTCGAGATCATTACCCAAACCGGGGGGGGTGTTTATTTGTTGTACGGCGGGGGGGTGTTGCCCGAGTCATAACTCAAACTCTATTCCAAGTTTTGAAGCCTAGGACACAGGAGAAGTTAATGATTGTGGGAGAAGACTACCAAGAGGTTCTTTCCAGATACTTTGAAGAAT…
GE555083.1	CL1800Contig1	ACATATGCCCAGCGAATTCTGCCATTACGGCACGGGTAACTGTGGATGACTAGAGTCGAACAAAATCACTGCTGCCATAGTCTTCTGGTAGCGGAGATCTCAAATCCTTCGATTTTACCACTTCTGTTCGTATGTAAGTTGGCGAATGCGATTGGTTAATCTATTGAGCAACTTCAGTGTCGAGCTGAGTTTTTTCAATCATCATGGATGGTAACAAAGACGAGGCGATAAAATGTGTTCGCATCGCGAAAGAGGCGATTTCATCTGGAAACAAGGAGCGCGCTCTGAAGTTTATCGCCATGGCACAACGGCTAAATCATAATTTACGTGTAGATGATCTTTTGGCAGCATGTAAAGAGCTTGATTCTGCGAATCTGAGTCCATCAAATGGTAAAAATC…
GE571763.1	CL411Contig1	AACACAGTAAGTCACCCATACGCGTGCTATTGCTTAAGTCATTGCGGTCTCTTCCTCGCTCACTGACTAAAAACCAAAATTCACACCAAAATGCAAATGCTCTCCCGATCACTTCTTCCATCCGCCATGTCTGCACTCCCTTCCACTGAGGCGAGAAGGATGGTCTGTGTATGGCCAGGCATGAGGCAAATCTGCCTTAGGAAAAACCTTATGTATGGGTTTATGCAGTTATTTTCATTTCCATTTAAAACCTTGCGAGGAGTTAGTCGATCTCTTGGTGTTTCTCATTTGTGTAGCATTTCCAACATGTCTTCATCATTGCAAATTGAATTGGTACCATGTCTCAAGGACAATTATGCATATCTTTTGCATGATTTGGATACTGGGACTGTTGGTGTG…
GE563991.1	CCHT21914.b1C07.ab1	CTACAGACGGAGTTGATATATGGAGTGCTGGAGTTATATTGCACATTTTGCTTTGTGGCGTTCCGCCTTTTTGGGCAGAAACCGAACAAGGAGTAGCTCAAGCAATTCTTCGATCGGTAATTAATTTCAAAAGAGATCCATGGCCAAAAGTTTCTGAAAACGCCAAAGATCTTGTGAAAAAAATGCTTGATCCTGATCCGAAGCGTAGGATTACAGCTCAACAAGTCCTTGTACACCCATGGTTATTTAACGCAAAGGCGGCTCCGAACGTCTCATTGGGTGAGGTTGTTAGATCAAGGCTTAAACAGTTTTCAGTGATGAACAAGTTCAAGAAACAAGCTTTAAGGGTGATAGCCGAACACTTATCAGTCGATGAAGTGGCGCAAATAAAGGAGATGT…
GE576807.1	CCHT9841.b1A14.ab1	GAATGATCCACCTCTCGTAGCTTCTTCAAACAAAACTACCCATTTGCCCGAACACCCATTTTCCTCACCCAAAATCCACCCAATTTGGCTTTTAATAACTTCAAGATTCCATGTGGGGTGTTCAAAAAATCTCATTTTTAGACCAATAAACCCAAAAAGCTTGTGAATTTGTAACAATCAAAGATGGGTAGCAGTGGGAATTCCAAGACTATTGTTTGGTTTAGGAGGGATTTGAGAATTGAAGATAATCCTGCGGTTTCTGCAGCAGCAAGAGATGGGGGTGTTCTTGGTGTGTTCATATGGTGCCCTAAAGAAGAACAACAGTTTTATCCGGGTAGGGTTTCAAGATGGTGGTTAAAGCAGTCTTTGATCCATTTAGGGCAGTCTTTGAAGTCACTT…
GE564841.1	CCHT22711.b1M13.ab1	ACAAAGAATACTCAAAACAAGGGTTTGTGCTGCGGCTTCCACCGATTTTCAGATACACAGAAGATGAAGATCACGGCGTTGCTTGTGCTTAAATGCAATCCTGACGGATCTACGGATCCGGTGATCCTAGCAAACTCCACCGACGTTAGCCATTTCGGTTACTTCCAGAGGTCTAGCGTCAAGGAATTCATCGTCTTCGTTGGCCGTACCGTCGCCAAACGTACTCCTCGGTGGCAACGTCAATCCGTTCAACGGGGGGGGTACAAGGTGCATTCCTAGAGGGGGGGTGGTCTTTGCGCTTTGGGCTTTATGGATGACCACTATCCTGTTCGAAGTGCATTTTCTCTTTTAAATCAAGTGTTAGATGAATACCAAAAGAAGTTTGGTGATTCGTGGAAA…
GE564191.1	CL137Contig1	AATTGGGTTGATCCGAGCCGTATCGTGGCATTATCGGTGTTGACTAGAATGAAGAAGTAGCCAACGCAAGCGTCTATGTCCACCTCTTGTCGCACTCGATTATAATATTCAATTCACATCTCCTCAGATTTATAAGATCTGGATTCAATTTCATCTTCTCTTCACTATCATTGGATTCCTAATTTGTTCATAAAATTCCACTTCTAGGGTTTTCCAACACCAGATAGATATGGCGGAGAATCAAGGTGGTGGTGGTGGTGGATTCTTTTCTTCGATCGCTTCTAGTTTCTCCAGTTTTAAGAATCAAGTTAACGGCTTACTTGGTTATGAGGGGCTTGAAGTCATCAATCCTGAGGGAGGCACGGATGATGCTGAGGTTGAAGCACAAAGAGGCAGATG…
GE571293.1	CCHT5452.b1G19.ab1	ACCGGCGAGGTGATGGCTTGTAAGTCGATTTCAAAAAACCGACTTGTGACTGATGAAGATGTAAGGAGCATCAAACTAGAGATTGAGATAATGACTAGGTTATCCGGGCATCCAAATGTTGTTGATCTGAAAGCTGTTTATGAGGAGGAAGGTTATGTGCATTTGGTTATGGAGTTGTGTGCGGGTGGAGAACTTTTTCATCAGTTGGAGAAACAAGGGAGGTTTTCTGAGTCTGAAGCACGAGTTTTGTTCCGGGATTTGATGAAAGTAGTGAGGTTTTGTCATGATAAAGGTGTTGTTCATAGAGACTTGAAACCTGAAAATATTCTGTTAGCAACAAAAGCTTTGTCTTCGCAGATAAAGTTGGCTGATTTTGGTCTTGCTACTTACATTAATCCA…
GE573667.1	CL2489Contig1	ATCGGTCTGTGGTTGCTGTGAAAAAGATTCCTCACACTATCAAAAAGGGTATCTTAAAGGTGTAAAAAACGAAGCGTTGCTGACTCATTCAGAGGTTGTTGCTTTATCAGAGAAGATCAAAATTGGTCTGCAGTTGGGGGAAGAGAAGTCAAGTTTGAAGGAGAGGGTGGGATCTGAACCCTCAGAGAAACAACTTGCAGATTTTCTAAAGATTTCACAAGTTGACTTGCAAACCAAACAGACGGAGTGCACTTTGGCAAGAGAGAAGCTGACACTAAGCAACATTCGTCTAGTGATGTCTGTTGCACAAAAATATAAACACATGGGAGCAGATATGTCTGACTTAATTCAGGGTGGTCTAATTGGACTACTTAGAGGAATAGAGAAATATGACTCATC…
GE570713.1	CL3124Contig1	TCTCCGTTATTGTCTCAAAATTCTCGAGTTCAGGGGAAAGACCACCGTGCATACAAAGGATCTTGTCATCAACTAATGCAGCAACAGGCAAACAATTGAAGCAATCTGTGAATATCTTCCAAAGACGGACATTAAATCTTCTTTTACATTCGTCATAAAAGCCATATACACGGTTAATTTTGGCATCTTCGTGGTTTCCCCTTAAAAGGAAAACTTTATCGGGATACCTTATCTTGTATGCAAGCAGCAAACATATGGTTTCTAAACTTTGTCTGCCTCGATCCACATAATCACCAAGAAATAGGTAGTTTTCATGGGGAGGATAACCGCCACATTCGAAAAGCCTCAACAGGTCTTGGTATTGTCCATGTATATCGCCACAGATCCTGATGGGAGCAC…
GE555868.1	CCHT1414.g1K18.ab1	CATGGCCGGGGATCCGATTCAATAGCAAGTCCGATTTCGAGTTGAAATTTCGAAAATGGAAGCTATAAGAAAGCAAGCGAGCAAACTCAGAGAACAAGTAGCCAAACAGCAGCAGGCTGTATTAAGCCGACTGGGTAAAGATGCTGAAATATTTGGCGAAGAGGAATTGCAGTCACATCGGAAACTTCAAGATCTTTATAATTCTACAAGGGTGACTAAGCATTTTCAAAAGGACATTGTTCGTGGTATTGAAGGGTTTATTTCAATAGGCAAAAAGGAAAAACAGATAACTAAAAGGTTTGCTGAAGATTGTTGCAAATATGGGACTGAAAAAGTAAATGCTGGTTTCCCCCTTGTAAGAGCTGCTCTGGAACTTGGCACGTCACATAATTCTATTGA…
GE564976.1	CCHT22836.b1H21.ab1	ACCCCTCTCTCTCTCTCTACAGGTGTTTATCTCAGTTCTCACCTAATTTCAAACCTAAAAACTTCAATTTTGATTAAACGTATCGTTAAAACTTCCTGAATTATATTAATTCCGGCAATGAATCGGAGTTTCCGGGCGCCGGAAAAAGAAATGCTCGTGCCGGTGAGGCAACGCCAACAGCAAATGAATCGGAGTTTCGAGAATTCAGCATTTAGAGAGAAAGAAGATGAACCAGGATTATTTCTGGAAATGGGGGGTCGAGAAAAAGAACGTCATGATGGGCGTCTTCTTCTTCAGAATACAGAATCTGAACTCGATTCATCACTTGGAAATTCCCCCCAATTCAGTATGCCTTCTGCAACAACTGTTCGGAAAACTATTGCTGATGAATTCATCAAC…
GE555983.1	CL1034Contig1	GTCAGGTACAGCCTTAGCTGTGATGTATCTTTGGCTGCCAATATCCATCCAGACCCGGGTAGACCCATGCATACAGTATTTCTCAGATGCTATTTTGGGAAAGTTTCTTTCTCAATTGAAGTGGGTTTCAGTTCGATTCGGTCAAGAACAGATGGGTTCAGTAGATAAATACCAGCATTAATTTTGTTACCCACAAACACTTTTGGTTTTCAACAAATTTTTCAACTTGCCCAGTTGATTCTTCCATAACCACCACACCATATTTTGAAGGTTCATCCACCTTTGTCACCATTATAGAAGCTTCGCCGCCATGGGACTTGTGGAATGCAATCATCTGTTTCAGGGGATATTCACTGATAACATCACTGTTAAGAACAAAAAATGGTTCTCCAGAATCAT…
GE554617.1	CL4195Contig1	GGCCCAATAAGATGGCTCCTAGGACCGATTACTACCCATCATTTCCCGCCAGTTCTTCACCATCATAATTCAATGACACCTGATCTTGAAAGATGCTTTGGGTCGATAAGTACAGACCAAAAACCCTAGACAAGGTTCTGGTACATGAAGATGTCGCTCAAAATCTCAAGAAATTGGTCACCGAGCAAGATTGCCCACATTTATTGTTCTATGGGCCACCGGGTTCCGGCAAGAAAACCCTAATTATGGCCCTTCTCAGGCAGATGTTTGGGGCTAGTGCCGAAAAGGTGAAAGTGGAGAACAAGAACTGGAAAGTTGATGCTGGAAGTAGAACTATTGATTTGGAACTCACAACTCCATCAAGCACCCACCATGTGGAACTGAACCCCAGTGACGCTG…
GE574639.1	CCHT7954.b1C22.ab1	TATCTCCCCTTCGTCACCTGAAACTCATTTAAAGAGGAAAGCATCTGATACTCAAGGTATTCTAGCCCTGTTCCAATTTTTTTTACCCTGTGGTGGATGCTGCATATTCATTAGGAATCGCTCGCATAATTACCTAGAGATTGACAATTTACATTTGTCACTTTTAACACAATGAAAGGCGTGTATCGCAGTGGTGTCTTCAAGAAGTCGAATGGTAGTGCGAAGCTAGTTATAACCACAATTATGGGTATTGTTGTTGGATATCTCATTAGTGTTTCTTTTCCATCTGTTTCTCTTACCAAGGTTGTCTTACCTACAAGTATTTATTCACCATTTGATGTAACAATGCATGAGGATCAATCTAAAGCCCTCGAACGCAGTTTCCCTGAAAATCTTGGT…
GE553568.1	CCHT12122.b1C08.ab1	CATCCGAGAAAAAATGGATGTTATTGATTTGGAAGATGAATCTATTGATGCTGAGATACTTAATTCCATGGCAGTCACAAATGAGCATTTCTCTACTGCTCTTGGAACTAGCAATCCATCTGCTCTGCGTGAGACTGTCGTTGAGGTTCCAAATGTTAGCTGGGAGGATATTGGAGGCCTTGAGAATGTTAAGCGTGAGCTTCAAGAGACAGTTCAATATCCAGTGGAGCATCCAGAAAAGTTTGAGAAATTTGGTATGTCACCATCAAAAGGAGTTCTTTTCTATGGTCCACCTGGATGTGGGAAAACACTTTTGGCGAAAGCTATTGCAAATGAATGCCAAGCAAATTTCATTAGCATCAAAGGACCTGAACTACTGACAATGTGGTTTGGGGAGAG…
GE575491.1	CCHT8585.b1B11.ab1	GGGAAATTGGTGGATGCAATTTGGTGATGGATACGTTTTGGGATACTGGCCATCATTCCTGTTTTCATATTTAGCCGACAGTGCTTCAATGATCGAATGGGGTGGCGAGGTGGTCAATTCCGAGCCAGACGGGCATCACACAACTACACAAATGGGCAGCGGGCGGTTCCCGGAAGAAGGGTTTGGAAAATCAAGCTATTTCAGAAACATTCAAGTTGTTGATAAAGAAAATAACCTAAAGTCTCCTAAAGATCTTGGAACATTCGCTGAACAATCTAACTGTTATGATGTTCAAACTGGAAGCAATGGTGATTGGGGTCACTACTTTTACTATGGAGGCCCTGGTAAAAACCAAAATTGCCCGTGACCCGACCCGACCCGTTACACATTAGATCATCT…
GE558467.1	CCHT1657.b1B07.ab1	AATTGCGTCCAACAGAAAAATCCCCAATTCCGGTCAGCTGAGGATTGCTTGATTATAATCACCAAAACCCTAATCCAGTTGGACCGATCAAATCAAGTTTCCAATTTCAATTTCTGATTTCAATTTTGCATTGAGATGGGAAATGAAGGGTTTGGGTATACATTGGATGATGGGTTGTCTGCAATTGGATTTGGGAAATTCCAAGTGATTGTTCTTGCATATTCCGGGTTGGGTTGGATTGCTGAAGCAATGGAGATGATGCTTCTGTCATTTGTGGGACCAGCTGTTCAGCCTGAGTGGGATCTTTCTGCAAATCAAGAAAGTTTGATTTCAACTGTGGCTTTTGGTGGAATGCTTGTTGGAGCTTACTCATGGGGAGTTGTTTCTGATACTTATGGA…
GE551582.1	CCHT10291.b1F06.ab1	GTCCTGGCCAACTTTCAGAGAACGAGGAGGCATGGGAGAAAGCCTAGAAGATCCTGGAGAATCGCTAAAAGCTATATTGATCTTCTTCATCGCATTAGGTTTACAGTTCCTTGACAAATTCTTAGCACTCGAGAAGCGGATAGCATCCATGAGCGAGAAGGATCTACAGTTGCGTGCTGAGATCAAGAGACTGTTGAAAGAGGCAGCTGCTTTGTCACAGCCATCTACGTTTGCTCAAACTGCTCAACTAATGGGAACAGCAGCAGCTAATGAGAAAGAACTTGCATAAAGTCCAGAGTCGCTGAACATGGAGATGAAAACATCATTCGGGTCATACGACAGAAATCTCATGATATCAAAGATAGTTGTTTTTTCTGCACTTACCCCGTGGTTTTGGCG…
GE564851.1	CCHT2272.b1P16.ab1	ACGGGGGTCAAGGTCAAGATCAATCTCTTACCGAGCTTGAAAAAGTCAAACGCAATTTAAGAAAAATATCTGTATCCACCTCCAGACCTCCTGAGAAATCAGAATTAGACCCTGAAAAAACTTCACCCGGTTTAGATAAGGTTTCAGTCTCCCCTACTCCAGACTTTTCAGAGAAAAACAATGCTTCAATGAATGGTTCGTATCTTGAGAGCGTTGAACAACCTGAGCCCAAGCCAGACCCCAAGCCTGAGCCAGAAGAGGGGGCGGTTCAAGTTCAAGTTCAAGCGAGGGATGATAAACCACTTGATCAACCTCCCATCGAGCCAACATCCCTAGAAACCAATGGCAAGCATGAAACCGAACCACCTGCAGATGTGGAGTTAAATGGGAAGGAAAATC…
GE570881.1	CCHT5209.g1A08.ab1	GATCGAGTAGTCGACCATCTCCATTATCGATCCATCTCCAAGTCTTCAAGCGAAACCATACACGACCCGTCTCCAGTCGACCCCTTCAATCGTCTATCGCCGCTGGAAACCCTACGCGGTTCAATTGTTCAATCGACAAAGCCGTCAAGCCTTAATCCATCTCCAGTCGACCCCTGCAATCATCTATCAATTCAATCCATCTCCAGCTATGGCAATTCTAGAGAAAAAGCTTAATAGAAAGAGGAACAGGAACGAAGAATCTGATTTAGCAGCAGCAGAGGATGCTAATGTTAGTCAGAAggaagaggaagaggaagtGGAGGTGAAAGAgaagaagaagatgaagaagaagaagaaggaaGAGAAGAAAACAGTTGAAGAAGAAACACCAGTCGCTGT…
GE575502.1	CL881Contig1	GAGAGAGAATAGGGTGAAGAAAGTTGGGCACATTTGGCCATATATTCTCGAAGTCTTCCGATAAGTCCCCGATACCGCTTTCTTTCTTCCGATAGAGATAAATTGTTTATTCAAGCATCCCACCAAGCTTTCTAATTCTTTAATCGGTTGATTCATCAACAATCCAGCAGTCTTTATTTCACCCAATTTAACCATCTCACAGACAACCCAGATCAGTTCTCGACCAAAGTGATTGCAAATCAGCTAAGAGATTGTTAAATTTAGAGTGCAAAGTGGGCATCATTATTGATGGTGGTTGGTCAGAATCAACATCATCTATGTATAGCTTCTAGGGCTACCAATTTGAGTTTATAAAAGTTGGTTCCTGGGATTAAACCCAGAAAATTGAAGTTTGTGGGT…
GE556677.1	CCHT14885.b1J02.ab1	CGACCGTCCTGCACatataccctggaattcggccattacggccggggagaCTTGTTGTCCTTACACATAAGCACCCCTGGCATCCATGGTCGTATGCCCGGACATTTGTGCCGTACCCTCCACTGACCACTGCTAAATCTGGACGCCATCCTACATTCTGCGGGCTTCCCCGCTCTATGAGTATAAAAGAGAGTCTTTCAAAGCTTGAAGAGAGGTTTAAACTGAAACCTGGTATACCACAGAAGGATGGGAAGATTGACTATGGTCAAGATTTCTTTGCACGCCAGGCCTTTTTAACTGTTTCAGGTCAGCTTCAAGGTGAGACCTTTGCGTGTGCACTTAGTAGCGTGTACACTTTTGGGCCAACTTTTCGAGCTGAGCATTCTCATACATCAAGGC…
GE569720.1	CCHT4292.b1G17.ab1	CCCACGGCCGGGGAAGTTCAGATATACCTTCCAATCTTCCATGCTAAGATTAGTCCCAACGGATTTTATCCATTTTTGAAACACATAATCTTCTTCATAAACAATGCTTCCATCCGCCATTCCCAATTGCACCGCAACATTGACTTCTGATACCATCACTTATTTCTGCAATCAGAGAAAGGGGAAGCAAGAATATGAAGCACAATTAGTCAAGCCACAACATGAATTCAAGTTCATACAAAGATTAGCCCCACCTTTATTCGCTGCATTTGTAGCCTTATCTCCTATCATCTCTCCTCCAGTGTCATATGGTCAGGCAATAGACGTACAACGAGGAGCTTCATTATTTAGCCGTGCTTGCATCGGATGTCATGATGCTGGTGGAAACATACTACAACC…
GE558864.1	CL475Contig1	ACAACTGCCTTTGGATATCTAGAAACTCTGCTGCCACTGTAATGGTCGCAAGACGGTAATCGATTCCAAGGAAGTGCCGCCGGTGACTATGACCTGCCAATACATGGCTGCCGTTGGCTCCTCTCTGCTACGGAGCTCAATAACCCTCGGAGCATTATCCCCTTTCAGTCCTTTGAATCGACCAAAGTCAATTCGCCAATTTCAATCAAGTCTTCAAATTCCAGTTCGCCAATGTGCACGCAGGGCGATGTCTCGTGTGAGTGCAACCCATGATGAAGAAGCTGCTGCTAGAGCAGCCGCAACTGAAGCCAACAGCGGAGCTCCAACCATATTTGACAAGATTATCTCAAAGGAGATCCCTTCAACTATTGTGTACGAAGACGAAAAAGTTTTAGCATT…
GE556211.1	CCHT14451.b1E14.ab1	ACGAAACCCTAATTCTCAAATCACTCTCTATAAAACATAACGTCTGCCTACATTGTTCACATCAACCAATTCCTAATCCCTAATAAACCTCTATTTTTCTTGATTTATGTTTTGATTTGTGAATTGATAGGAAGGGGTAGTAATCTGTGATGAAGATCTATAAGGCTTGTTTCTCATGAACATTCGCAGTGGCCGCCTGATTGAGCTTTCGCCTTCGCCAGGCTTGAGAGCTCGTGTTGCTCTATCCTTCCTTGGATGTCTGAGATTCCCTTTCTCTTAATTTTACTTTTGTTTTTTTGTTGATTTTGAATTGGGGATCGTCTGCCCCTTTTGCAAGTTTGTGATTGCTTTAGGGATGGAATGTAAATCCCCTGAGATGAAATCCACCATCTCACTTTA…
GE559758.1	CCHT17817.b1B15.ab1	ACACCAAGTCATGTCTCTCACTTTCTCGAGTTTATAATATATTAGGGCGAGAGGAGTCAAGCCTTCTATTCCCCAGCTGTAATGTTCAATTTCACATGAAGGTATCTAGTGCTGTCAACACGAAGGATGGAAGAATCGCTGTTGCTGCTGCATTTGCGGGTCATCCTGATGTGGTCCATAATAGAGACCATAAGTTTCTAACGAGAGCCGTTGAAGAAGCTTATAAAGGAGTGGAAAATGGAGATGGTGGCCCGGTTGGTGCAGTTGTGGTTCACAACGATGAAGTTGTTGTGAGTTGTCACAACATGGTTTTGCACCACACGGACCCAACTGCGCATGCAGAGGTCACTGCAATTAGAGAGGCGTGCAAAAAGCCCAATCGAATCGAGCTTTCTGACT…
GE552407.1	CCHT11069.b1J08.ab1	TGCCAAGCTTAGGGAATGCTTTGCTGGATTGTGGAGTCTGGATGATTCAGATGCTGTCAAGAATGCTATTCAGCAGCCAGGGGCGTATGTCATGAAACCACAAAGAGAAGGCGGAGGTAACAACATTTATGGAGACGATGTTAAGGAAACACTTTTAAGATTGCAGAAAGAAGGTTCTGAAGAAGAAGCGGCTTATATTCTCATGCAAAGAATATTTCCAACCATTTTCCCAACAGTTCTCGTACGCGACGGTATTTGCTATAAAGAACATGCTGTATCTGAACTTGGGATATACAGTGCTTATTTAAGAAACAAAGAGACAGTAGTTAGTAACGAGCAATGTGGTTATCTGATGCGTACCAAAGTTTCTTCATCAAATGAAGGCGGCGTTGCAGCTGG…
GE563830.1	CCHT21760.b1O16.ab1	GCTGGCCTATTTATGACCACCCAAAAACCATCACTCCAATCCAAAAGTCTCTAAAAAATAATTGGCTCTGCACAATGACCACCTCACCGGAATCCGAGCATCCGATCAAGTCCTGCGGTTATGCTGCACGTGACACTTCTGGATCACTATCCCCTCTCACCTTCTCCAGAAGGGCTACTGGAGAGAAAGATGTGAGGTTCAAAGTTCTTTACTGCGGAATCTGTCATTCCGATCTTCATCTTGCCAAGAACGATTGGGGGTATACCAAGTACCCGGTTACACCAGGGCATGAGATTGCGGGTGTGGTGACAGAAGTAGGCAGCAAAGTGGAGAAATTCAAAGTTGGGGATACAGTTGGGGTTGGATACTTGATTGGATCACAACTTACAGCCCTCTCAA…
GE572793.1	CCHT6517.b1J22.ab1	AGCTCAGGGTTTAACAAATAAAGACATTATTGGCAAATCTGATCCTTTTGCAGAGTTATATATACGCCCCTTACGTAATAAAATGAAAACTAGTAAAGTTATTAACAATGACTTGAATCCAATTTGGAACGAACATTTTGAGTTTGTAGTTGAAGATATTTCCACACAACACTTGACAGTGAAAATATATGATGATGAAGGGCTTCAAGCTGCTGAACTCCTTGGATGTGCTCAAGTACAGCTGAGTCAACTTGAGCCTGGAAAAGTGAAGGATGTGTGGATAAAATTGGTAAAAGATTTGGATCTTCAAAGAGATAATAAAGATCGGGGAAAGGTGCACTTGGAGCTACTGTATTGCCCATACGGCATGGAAAACGGGTTCACTAATCCGTTTACTTC…
GE569626.1	CL762Contig1	GGATTTGATTCTACTACCAGGATGAAATTTGGACAATTTGATAAAGAAGAGGAAAGTACCGGGAGGGAGAGTTTTCTTTAAATGGATGCCATCTTTGATTCTCTCTACTTCCATCTTACTCTCTAATCTATCTTCTTTAACCGAATCACCAATTGCTGGAACTAAATCTTCTAGGGTTTAGGCTTCGTTACTCAAAGGATCTTGTTCGATTTTTCATCCAGATTTGGTTTAGATTGCTTATACTTTAAGCTTTGGCTGATTTCAACAACCTTGATTTGTGGCTGAGAAGTAGAGATGGCATCCAAATCAAGACGTAAAACAATAAGTGTGTATCTTTACATCCCTAACATCATTGGGTACATAAGAGTTCTGTTGAACTGCTATGCCTTCGCGATATGC…
GE569324.1	CCHT3909.b1I17.ab1	CAAATATTATAAAAAATCAACCAAAATCCCATTCTCCACGATTCCCAATAACAAACCCAAATCGACTTCGTTTACATTCAATCCACCACCGTTCCTTCGAATCTTCGATCTACCTTTTGTTTCATTCCATTTTACGCTTAATCGATTCTTGTTTCAAACAAGTTACAGATGGCCGGAACGAAACTGCTCTCCGTTCCGGGGATATATTCATCGCTTTATAGAGCCGCGTGTGTTCCTACAACGGTCGtatcatcatcatcatcatcttcttcttcttctttATCGTTGTATTCGTCTAATTGTAACCCTAGGTTTAGCAGATTTGATTACAGGCAGATTTCTCAACTTGTTCAATCCAACGGCAAACGTCTGTTCCTTGTTGATACCCTAGCGCTTGTT…
GE574235.1	CCHT7566.b1K20.ab1	GGTTCACAAAAACTTTCAGGGTATACTTACAAATGAAACGAAGTGTTTAAGATGTGAGACTGTGACTGCAAGGGATGAGACATTTTTAGATTTGAGCCTTGATATTGAACAGAACAGTTCGATTACAAGTTGTCTAAAGAACTTCAGCTCCACTGAGACCCTAAATGCTGAGGATAAGTTTTTCTGTGATAAATGCTGCAGTTTGCAGGAAGCACAAAAGAGGATGAAGATCAAGAAACCGCCACATATTTTGGTTATACATTTGAAGCGTTTCAAGTACATGGAACAGCTAGGCAGGTACAAAAAGTTATCATATCGTGTTGTTTTCCCTCTCGAGCTGAAGCTGACCAACACAATGGAAGATGCCGACTGTGAGTACTCACTATTTGCAGTGGTGGT…
GE561137.1	CCHT19176.b1P18.ab1	CACGGCCGGGGAAGCAAAATCAGCCGCGGTACGGTGCAGATTTTTATACATCAGATAGATTAGGAGGTGAAAGAGATGGGTGAAGAAGCGAACGGAGCAAACCCTAGTTCCAAAGATCATGATAATCAAAGTAATCTGCAATTGTTGAACGAGAAAGGCGCATCTAGAAAAGGTAAATCGTGTAAAGGATGCTTGTACTATTCATCAACTCTCAAATCTAATTCTCGGAATCCTGTTTGCGTCGGCATCACCCGTTCCCTTCCTAGAGTACCTCGCTACTATGTTGGAGAATCTGAGATGGAAGCTTCAAAAGAGGGTAGGAGCCTTGCTGATTTCAGATACGGTTGCGTTGGTTACTCTGTTTATTCAGATATCAAAAATCACTCTGGCCATGTACAT…
GE569082.1	CCHT3665.b1A06.ab1	AGGATTGATGTGGCCCACTTCTTCCCTCTACATTTCTTCTTCTTCCCTTCTCCGTGTCCTGCTCCCTTCCAAAGTTTTATCAAAAACCCATCTCCCCTCTTCTAAACATCATCACTTTCATCATGTCTCANGTGAATGAGAAAGATCCGGCAGTCAAGCCCTCGACTTCCGCTGAAAAGACTGATCCAGCTGTGAAGAAAACTTCTTCTGGATCGGGCTCCTCGGATACACAAGCTGGAAGAGTACCTAATGTGCCAGGAGCTGGATTTCCTCCAAATCCTTTTGACTTCTCATCTATGGCTGGTCTACTTAATGACCCAAGCGTTAAGGAATTAGCCGAACAAATAGCGAAAGATCCTTCATTCAACCAGATGGCAGAGCAACTCCAGAAGACCTTTC…
GE568515.1	CL1149Contig1	ATACTTATTCATATAATTTAACTAAAAAACATATTTACCTTATCAATTGAAAGATTTTCATATAACCTCCTACATCCGATTCCTTATATTTATCTCTATTCAATTAAATAATACTCTTTTAACAATTTTTTTATTATTCTTTCTTTCTTTTCCACTCACAAAAGAATTATATGGGATGATATAGTGTGTATAGTGATTAGTGGATTGGTATATTTACCATTCTAGTGTAGAGTCCATCAATTTTGTTCTTAAATTTTAAAAATTAAGAGTAGTTTAAGAAATGGGATGGAGGAGTGATTTGGATTTTTTTTTCAAATTTACCTAAAATATAAAGATAATTATACCAAATCCATTGTAAATGCTGTCCATTGAATTAAACAAAAATCATCGAAAAATATG…
GE563982.1	CCHT21906.b1C05.ab1	CTACAGACGGGGCTGCACAAAGTGCACGAGATGTTGATCTCTCACCTGGACAGCCTTTACAGTCCAATCAATCTGGTAGCCTTGGTGTTATAGGTAGAAGAAGCCTTTCTGACCTTGGTGCAATAGGTGACAATCTTGGTGGGTTAGCCGTGAGCTTAGGTGGCACTCATGATCAGCAATACAACCTACAGATGCTTGAGTCTGCCTTCTACAAACTTCCCCAACCCAGGGACTCTGAACGAGCCAAGAGTTACACTGCAAGGGGGGCTGCGGTGACCCCTCAAAGCTATGCTCAAGTACAGGCTCCAATTATCAATAACCCAGCCTTTTGGGATCGTCTTGGATCTGATAACATTGGGACTGATACCTTATTTTTTGCATTCTACTATCAGCAGAACA…
GE564731.1	CCHT22609.b1B14.ab1	GCTCCCTTGCGAACCATTGTAATCGATCATGCCGGGCGCTGAAGAAGGTCCACCGGAGGTCACTCTGGTAACATCGATGGGTTCCTTCACTGTTGAGATGTACGATAAGCACTCGCCTAGAACTTGCAAAAACTTCATTGAATTATCTCGAAGGGGATACTACAACAACGTCAAGTTTCACAGAATCATTAAGGATTTCATAGTTCAAGGAGGCGATCCTACTGGCACAGGAAGGGGTGGAGAATCCATTTATGGTTGAAAGTTTGAGGATGAGATCACCGCGGAGTTGAAGCACACTGGAGTTGGTATCTTGTCTATGGCTAATGCTGGTCCAAACACAAATGGAAGTCAGTTCTTTATCACATTGGCACCAGCACCATCGCTTGATGGAAAGCACAC…
GE560897.1	CCHT18938.b1D07.ab1	TGACTCTGAGGAGGACACCGGATTTGCTGCGAAAATTGCAAAACAACACAAAAGTTTAAGAGCAAAACTTGGTGGGGCAGCGGATGAAACACAAGATGATGCCGAAGATGAAGAGAAGAAAAGCATTGCATGGGGAAAGAGCAAAAACATATATTATGCAACTGATAAGGGAGAGTTGAGTGAGGAAGATGAAGAGGAAGAGTTAAAAGAGGTTATTAGACTACAAAATGAAAAAGCAAAGTGGTATTCAAATGCAGATCTTGGTCTTGAAGATGACAGTGAAGAAGAACCTACATTTGAGAATTTGAGTAAGGGAAAAGGCCGATCAAAAGCTACTATAGGTCATGATACCCAAGATGAAACTGACACTGAGGTAGTTAAGAAGGATCCAAATGCTTT…
GE561693.1	CL1157Contig1	GTCCCGACACGTGTAGAGCACACAGCATCACCAGCATACAAGCCCCCTTACTTTCGCGTGTGCAATGCAAATTCAAANCCTCTCGGTTGATTCAGCGTGGGAAGCTTTAGCGGACCCCGCAGATAAAACCGGGACCAAACCCCTAAAAATCAGACTATGCCTAGCTGGTGTTTCGTCGCTACACGACCAATCGAAACTATCGGTTTTGATTTCGGGAACCACTACAGATAATATAGGCATTCCAGGTCTGTACTTAGCCACCAGTTTAGCTGTGCTTACACCTCTGGTTAGAACCAAAATTAGGGTTGCTTTGGATGAATTCGCGGTTCGAACTGCAGCCGAGGCTAAGCTTTCGAGTGGGCTCATGGGTATGGGTGCATTTGCCGCGATTCTTTTGAA…
GE553149.1	CCHT11753.b1A12.ab1	ATCCACCATGGAAGCTCTCAGAGCTCCTTCCCCTCTTCCTCCACCTTCCCTCACCAGATCCACATCCTTCAAACCTATCTCCACTCTCTCCTTCACTCGTCCAAACAAACCCAATTTCAACCAACCCAAATTCAAAACCTTCACTACCATTTCACCTTCTGTTCCACTATTTTCACCCGAAGAAACAGAAACCCTTGATCAAGATGAGAAATTTGAGTGGTTTTCTCAGTGGTACGCGCTCATGCCGGTGTGTGATCTTGACAAGAGGGCTCCTGTTGGGAAGAAAGTAATGGGTCTTGATGTTGTAGTGTGGTGGGATAAGAAGGAGAATGCATGGAAGGTGTTCGACGATATGTGTCCACACAGATTGGCCCCACTTTCTGAAGGAAGGATTGATGA…
GE573220.1	CCHT6925.g1I03.ab1	ATGAAAGCAGGCAATGTGCATAAATGCAAAACCTTACATTGATGTTTATTTCAGACTCATGACGTGCGACAAACATAAAAAGATAGTATCTTTTTTAAGTAATCACATGATAAATCCCATGCAACAAGATTGTGTCGCTGAACTAACAAAAACGACGATGAAGTTAACGCAAAAAGTCTCTTGGATCGGTTACAAAACCAGTCAAAGCGGAACAAGTCTTTCCACCAGACCCTGGCACCGAGAGGGTATAAACGTCCATCCATAGCTTTTGAGTAGCAGGAACAAGAAAAGGAGGTACTTTGACTTTTTCGCCTGATGCTAGAAAAACTTTAGCAGCAGCTCGAAAATCTTCGGTTTTGTCACCAGTACAAGATCCAATATAGACTCGGTCAATTTTGA…
GE557714.1	CL2103Contig1	CACCAAGGCTCCCGAGAACTCCATGATAAGCCATAAACACTGTCCTCATAGTCACTGTATGAATGAAGCAAGGATTCTGTCCATTTAGCTGTGGATGTATACACGCTGTCATATGTTAATTCTTCGTGNCTAGGAGAGGCAACCCACAAGTTAACAGCCGAGTCTGTTCCTGCACTAAGGATGAGGCCTTCATATTCAGGATTACTTCTAACGGCCCACGTCCAGTGTGAATGTCCAGGGAGCTCTGCAGCAGGGGCTTTCAACATTCTAAGATCCCATATGTTTATACCTAATTCATCTGCAGCTGTTATAAGCATATGCTTATTCTTGCTATCATAATCTATACTACGAACATGGGAATGATCCATTGAATTGGTTTTCTTCATTGTGCGCAAGTCC…
GE573768.1	CL3191Contig1	ACACAATCTCTCATATCATCTTTCAATCGCCATCTAAGCAGCCAACAATCTCATCATTTCTTCAATTTACTGTTCTTTAATCTGATTGATTTATAACTAATCTCTTTTTTGCAGGAAATTTTCATATTTTTTCATTTATTTTTATACATTTCTCTGTTATACTAACACTATGGATGCAGCATCTGTAACTTCTTCACCCGCAAAGGACCAATTGCGATCCCCCCTTAAGGACCAATTCCTTCAAAGAAAGAAATCTAGAGAAAATTTGGATCGGTTCATACCAAACAGGTCAGCTATGGACTTCGATTACGCTCATTACATGCTAACAACAGATCCCAAAAAAGGTAAGGAAAACCCCACTGCCAGCTCGCCTGCGAGGGAAGCGTACCAGAAGCGTTT…
GE564079.1	CL2292Contig1	CTACAGCCGGGGAGGGAGCAGAGGATTGTCGAGTCGAGTCGGTGAGGTTTCGTATTACTTTATCCTTTCTATTTTCTTCATCAAACTCTTTTACTCCAAATCATTGCTCAATTAGGTCTTGTTCTTGCTTGATAATGCCCCGACAATGTGAATGATTGAAATTCTTGCTCTACGATTTTCTCAATTTTATTTGGTATGACAACTTCCATCTCAGAAATGATTCCAGAAAAGGTGGATATATCAACAACTCTAGAAGAATCACCTAAACAGCAAGCTTTTAATGTCAAAATTTGGGGAATGTCTGTTACTTCAATTGCTCCTTGGGCCATTAACACCAAGGAGAAAATCAAAATGCCAACTGTTTTTAACAAAAAGCTAACGAAACACGCACAACAGTCT…
GE566226.1	CCHT24007.b1M02.ab1	CCTAAAGAAGGGGGACGATGAAGCCATCAAGATCGGAGGAGCCCATCACAGCCATGCCACACAAGATCTCTATGACTCGATTGCAGCTGGTAACTTCCCCGAGTGGAAGCTGTTTCTCCAAGTTATTGACCCTGATCATGAAGATAGACTTGACTTTGACCCACTCGACGGCACCATGACCTGGCCGGATGACATCATACCGTTGCAGCCAGTGGGTCGTATGGTCTTGAATAAGAACATCGATAACTTCTTTGCTGAAAATGAACAACTTGCGTTCAACCCTGGTCTTGTTGTCCCTGGAATCTATTATTCTGATGATAAGATGCTTCAAGGTCGTATCTTTGCATACTCTGATACTCAGAGGCACCGTCTTGGACCAAACTACCTCCAGCTCCCCGT…
GE558009.1	CL535Contig1	CCACGGACGGGGAGCGCTCAAAATGAGCCACACCTGTGGCTGTACCCCCTTCACAATTTCTTCCATTTTTCCACCCAACTCCGCCGGCGACAAGGCTGGTCGTTTCCATTTCAAGATTCCAAACAACCCAAGAAAATCATCCAAAATAAGCTGCTCTGGTGTTGACAACTCTCAAAATCAACAGCAACAGCTCAATCTCTCCGTCCTCCGATTCACATTAGGGATCCCTGGATTGGACGAATCGTATTTACCCAGATGGATTGGCTATGGCTTTGGATCGCTTCTCGTTTTGAATCACTTCGTCAGCTCGAATTCAACCCCTGCGCAGCTTAGAACGGAGATTCTTGGTCTTTCATTGGCAGCATTCTCTGCCGTGCTTCCTTACATTGGCCAGTTTCT…
GE553451.1	CL3359Contig1	TTAAGATAGTACGATCCACTGAACAAAAATATTTGATGCACAGCAACCCGACCCACCATTCAGACATACCTCTCTTTGTGGCGGTTACTATTTCCTGAGTGCATTCATTTTGTCCCTGAGATAGTAAAGCTTGGCCCTCCTCACTTTCTTCTTGTCCAAAACTTGTATCTCTTTGACATTTTGAGTACAGAGGTAATAAAGACTCAATCCCAACTCCTGCAACCATCCTTCTTAATCTAATTGTTGTATTTAGACCAGCGTTACGTCTTGCTATCACAATTCCTTTCACTGTTGATACACGTCTCTTATTCTCAGGTACTTCCAATCTGAGCTGGATTATGTACCCTGGCTTTATTTCAGGTATCTCTCTTTGTGTGCGCACTTCCGCCACTGCTTCTT…
GE566565.1	CCHT24329.b1B11.ab1	GAGTTAGAGATCCAAACACACCCCCTTCTTCTGCGTGAGACTCGCAAAAGAAGCGAATAACATACAGGATGTGGATGTTGTAGAGAGAAAGTGAAGACTGTAAACGACTCATTGAGAATGCAAGATCCATCAAATCCAAATTCTAAGCAGCAAAATGGAGCGGCGTTTCCATTCAGGCCTACTCATCACCGGCGAGCACACTCCGAGATGAACTTCCGGCTACCGGACGATCTAGATCTGGCGTCAGATCCATACGATGCGCCATCTGAAAGCTTCGAAGAGTTAGGATCTGAGGAAGACCGTCTCTTCTGTACTTACATGGACATTGAGAAACTCGGATCCAACTTGAACGATGGCGCCATTTTAGATAACGGCCGGATCAACAATGCTGGTGGCGGA…
GE563209.1	CCHT21179.b1E15.ab1	AGCAAGAAGAGACGGCACACAAACTTCGTCCTCCAGTTTCATGCTCTTGCCCTAGATTAGTCGTTTCATCTCTCTCAATTCCGCTTTACATACAGGTAAGTTGACCACCACCTGTTAGTTATAGACAGAAAGGTACAATGGGAGCTTCAGAAGAGAATAGTGGGCTCTTTCCAATATTCATATTAACTATGATTGCCCTGCCACTTGTACCTTATACAAATGAAACTAATAAAGCAGTGAGAGAGGCGGTTGATAAAGTCAAAAGAATATAAAGCGTGAAATTCAAGTATTTGAACCATTTAACGTTCTTGGGTTACAACCTGGAGCCTCTGACTCTGAAATAAAGAAGGCATATAGGAGACTTTCTATTCAATACCATCCTGATAAAAATCCAGACCC…
GE564559.1	CCHT22446.b1L19.ab1	ATTTATTTCAGTAGTAACATGAAGAAGAAGATACGCTCACAGTCATTGCACAAAAACCTTCGTCCACCCCTTTGACGCTCTTGCCCTACTCCCGCAATCCATTTTACTTACAGGTAAGGTGACAATCACATATAAGTTATAGACAGAAAGTTACAATGGGGGCTTCAGAGGAAAATAGTGGACTTTTCCCAATCTTCATATTAACGATGATTGTCCTGCCACTTGTACCTTATACGATCATGAAGCTTTGTCGGGGGGGCTCAAAAAAAGTAAAGAGCATGAGGTGCCAGTGTTCTGTTTGCTCACGCTCAGGAAAATACCACAAATCAGTATTTAAAAAGTATACTTGGATTACAACCTGGAGCTTCTAACTCTGAAATAAAGAAGGGATATAGGAGA…
GE556548.1	CCHT1476.g1H10.ab1	CGGTTGCTCACCGACGATATCCGTCGCAGATCTTTTGCTGGTTACTCACTATTTTTTTAACCCAAAAACTGACGAAGTCGTCCGATAGAATTCCCGGATGCTGCGGTCTTCCTCTCTC
GE554585.1	CCHT13019.b1F16.ab1	AGCGATGAGGATGATGACAGGAGCATAGGCCTGACTGCTAAGGATGGAAGTGACGATGGAAGTGGCACTCAGAGTTCTTGGACAAAAAGAGCAATAGAAGTTGAAAACACAAAGTATTCGTGGGACCAATTAGCGGGGGGGCCTGATAGCACTTGTGCCCAGGTTATCCATGCAAGACCAGATAAAGTTAGCACAAAAGATAATGCTGGAGAGGATGATAAATTAGGGAAAGATTTGGAAATAGGAGTCCCTAGAAATTTGGAAAAATTCATTGGATCAAACTTGAAAGAAGCGATTGAACCAAGGACCAAATCTACTAATAATGTTATGGTTACAAAAGCAAATGAATCCCTAATTAGTAAGGGCTCACCTGCCCTTGAGCTCAGTTTGAAGAGGCCG…
GE564184.1	CL370Contig1	ATCGATCCGTCTTTTGCAAAAAGATGTTTGGGTCGTTACAACCTACACCAAACAGTTCTTCATAGTTCTCGATGTTCATGTCAACTTCGTCCATGGTGTAGTCATCATAGACTCCATCATCAGCAACTTGTTCTTGATCTTTTGTCCCTGAGTATGATATCTCGACATTCATAGATGAATCTTGAATCTTGTCGTTTCCAGAAGGTTCTTCGGTCTTATCAGCAATGCTCATCGAACCCATTTCTTGTTCAAAAGATTCGGACATAAATGACCAAATAGAAGCAAGTTCAGTAGCCGAAGGGCATCCAGAATAACAGTTTAATGTTTGCCTACTGTGTGTACTTGCATCCAAATTAGCTCCATTGTGACTTACCCAATCACAGTTTTGACAAAGAGATG…
GE564348.1	CCHT22249.b1B20.ab1	GAATTGGGCACTACGGGCGGGGAGTTGCAAACACGATGTCCTTCGGTCGCTTCCTCGCCATCGTGCATGAACCCTCTCGCCGCCGCTGTCGCTGGCCTCCGATCAACTGCACCTTCATATCGTCTCTCGGGTTGTAACTCGCAAGTGTTAAGATGAGGTTGAAAAAGCAAAAACGTCATCGAAGAAGTGTTAGATTCTTTACAACATGCTATGGTTTTAGATCACCCTTCAAGATATTGTGTGATGGGACGTTTATACACCATCTTCTTGTTAATCGGAGTACTCCAGCTGATACCGCTATTTCTAACATCCTAGGCGCTCCAGTCAAAATGTTCACCACCAGATGTGTTCTTGCGGAATTGAAAAGCCTTGGTGAAACCTACTCCGACTCTCTTAACG…
GE575827.1	CCHT8910.b1K19.ab1	GAGGTCGTCTGCATAAGGCTGTCTAGGAAGTCATGACATCTGGTGACTAAGATAGCAGCAGCAATCTTTCTGTTGTGTATTCCGCACTTACTATAACTAATTCAAAGTATGTGACTACGTTTGAGGAATATCAGATTCAGAGATACGAGGGAGCTTCGACCCTCTACGGTCCACATACCCTCAACGCCTACATTCAAGAATTCAAGAAATTAGCATCTGCTCTCATCAGCGACCAACCAGTTGAAGCGGGCCCACAAGCACCTGACCTGCTGGAGAAGCAAATCAGCCTTCTGACTCCAGTTGTGATGGACGCAACGCCTCTTGGTTCAAGCTTTGGCGACTGCAAGGAGGACGTTCCTCCTTATTCCActttcaagcagggtgatGTTGTTACTGTCA…
GE567826.1	CL4219Contig1	CGGAAATGATGATGGTAAGAAGTTTGTATTTGACCAAGATTTGACTCTTGAAAACCTCAAGATCTTTGGGGAGGACTTTATTGACGACAAGCTTAAAGCTCTCTACAAGTCGGACCCAATTCCTGAGCATAATGACGATGATGTTAAAATAGTGGTTGGGAATAACTTTGATGATATTGTTTTGGATGAATCAAAAGATGTTCTTCTAGAGATTTATGCACCATGGTGTGGCCATTGTCAAGCTCTAGAACCAACGGACAAGAAGCTTGCTAAGCATTTACGCGATGTTGATTCTTTGGTAATAGCAAAGATGGACGGAAGTACAAATGAACATCCCCGAGCAAAGGCTGACGGGTATCCGACAATCCTTTTCTACCCAGCGGGGAACAAAAGCGTGGA…
GE553417.1	CCHT11993.b1A23.ab1	GAAATACGATTATCCCCCCATCTCTCTCTCTAAATACACAAATCTCTTTCTCTCTCTCTCTAAAACCTACCTACCGATTGTTTCCATTCGCCGGAGCACCACCGCCGTTGCTATTTTTAGTTTTCCTATGGCTCAAAAACGAGAGAAAGAGGAGACAGAGCTCAAGGTTCCAGAAACCCTAACCTTGTGTACGACGGAGGACGATTCACACAAGGTAAAGAGACGCGAGATAAATCGGTGCTCAGGTTGCCGTAGAAAGGTCGGATTGATGGGATTCAGATGCCGGTGCGGCGAGATGTTCTGCTCCGATCACCGGTATTCCGATCGACATGATTGCAGCTACGATTACAAAGCCGCAGGACGAGAAGCGATCGCTCGTGAAAATCCGGTTGTTAGAGC…
GE552281.1	CCHT10949.b1I02.ab1	CAGAAAGACATTGCATCACTTCAAACACCCTCTTCAATCACTCCTCATTCACCTCTCTCACTCTCTACCACAAAGATTGTAGGGATTGTTGATTTTTGATTGTGATAATGGCGACCGGAGCAGCTCCAGCTTCCCTTATGAGTTTAAAGGGCAGGGATAATGGTTTAGGGTTTGCAAAAGCTTCAGATTTTGTTAAATTTTCAGATGTGAAGAAGGTTAAGTTTCATAGAAACAAGAATTTTGTCATAAAAAATTCAAACCCTGGTTCGGATATTGCGGAACTCCGGCCTGCTTCTGAAGGGAGTCCTCTGTTAGTTCCTGTACAGAAGTATTGTGAATCCACGCATAAAACCATCAGGAGGAAAACCCGCACAGTAATGGTTGGAGATGTAGCTCTTG…
GE568169.1	CCHT2891.b1E04.ab1	TCGGGCCTTACGGCCGGGGGCGAGCTTCGTTTGAAACTGTATGTATATCACCATCCATAGACTGCTCTCTTCttcctcgctcgctgactaAAACCGCTCTGAAACCACTCACCATCGCCTTCACCATCGTCCATCTTCAGGGTCTTTCCTTACTATTCTCTACATCCACACATCGTTATCATCATCTCGATTCACCCTTCGCCTCAAGAAGAAACCCTAGAAATCAACGGCCGCTCAAAAATCTCTATGGCAGATTGAGCAGGAGATGGAGACTGTGGTGAAAGTATTTCAACCGGGACCTGTGGGAATCGTGGAGCACAAGTTTTCTGCTGAGGAGATTGAGAAAGCAAATGCTATAGTTAAGAGAGCAGTGGAGAGTTGGAAGAGGAATACACTCAT…
GE567356.1	CCHT25076.b1H05.ab1	GGTTGCATTCTGCTGATCTCAGTGGCCAACAACTTGCCATTGTTGCAGGACTTTGTGAGTGGAGAGATGCTATTGCTCGCACCGAAGATGAAAGTACCGGTTATATATTGCCAAACAAAGTTCTTATTGAAATTGCAAAGCAAATGCCCGTGACCCCTGCAAAATTGCGCCACTTATTGAAGGCGAGACACCCGTATATCGAGCGAAACCTTGGTTCTGTTGTTAGCATTATTAGGCATTCCATACAGAACGCTGTTGCATTTGAACCCGTTGCCAAGAAACTGAAGGAAGAACACATTGAGATGATGGCTTTAAGAAATGCTAAACTTGCTAATGGTGAAGAAACAGCGGAAGTTGCAGGAAGTGAAAGTACTAGTAATGCTGTTGAAGATGATTCTT…
GE567849.1	CCHT2723.b1E09.ab1	TTTTCTCCGGCGTTAATCAACAATGGCCGATCAGCTCACAGACGATCAGATCTCAGAATTCAAGGAAGCTTTCAGCCTATTCGACAAGGACGGTGATGGTTGCATCACCACCAAGGAGCTGGGAACAGTTATGAGATCTCTTGGACAAAACCCGACAGAAGCTGAGCTTCAAGACATGATCAACGAGGTGGATGCTGATGGCAACGGGACCATTGATGTGGGGGAGTTTCTTAACCTGATGGCGGGGGGGATGAAAGACACTGATTCTGAGGAAGAATTGAAGGAAGCTTTTAGGGTTTTCGATAAGGACCAAAATGGTTTTATATCTGCAGCTGAGTTGCGTCATGTCATGACTAATCTTGGTGAGAAGCTGACTGATGAAGAAGTTGACGAGATGAT…
GE574270.1	CL731Contig1	TCAAGGCTATATCAAATCAGATACTCCTGAAGAAATCTGTATAAAANGTAGACTAGCCCCCTTTCCCAACTAGGTTATCCTTAAGAAGTGGCTGAAAGACAGTCTCTGGTGGCAAACCAGACAGCTTCTGGGAAAAGGCAAGGGCGGTGAAAATTGCCAGCTTAACTCTTTCATTTTCCTCAAAAAACTCAAGGGACTGAAGGAATCTTCGCATAACATTTTCAAGATTCTTGATGAGAAAAGGCCTTCGCCTTAAAATCTTTTGTATGTAGATTACAGACGGCAAAATCAGTTCACGTTTGGCTTCACAGTCTAGTATAGAGTACGGGTGGCGCTCTCCCTCATCAGGCTTAGTTGTTCCAGGTTGAGTACGCCCTCCAGTGAAGACAACCTCAAAAA…
GE557430.1	CL2171Contig1	GAAACATTACCTGTTCCTTCATCTTGTTTCAAAATACCCAACGAACATCATCAAATCGCCAAGAAACTTGAAGAAATCTGCAACTTTGAATTTCCCTTTTTGAAGTATTTGATTGTTTCAAGCTAATTTTGCTACACCACCCGCTTCTTTCTTCCGGTGAATTACAAAACCCTAACCCTAACCCCAATATGGTTTTTAATTCGACTGGTTCTGTGCTTCATGGCGGGTGGTCATTTCCCCAATTATTCCCTAAGCGATCGGAAACTCAACACACCGCCGGCACTAGGGCTAATTGCCGTCAAAAATCACCCCTTTTGACCACCTGTTGCTGGAGTGACAGGGCTATGATCATTGCAGCCAGTGACCACAACTATGGCAGTAATAAGCAGGTGATCAGTG…
GE574960.1	CCHT8163.g1F01.ab1	AGAAACAATAACAAGATAAAGTATAGGGATAACTGTAACATCTCAAATACAAACCGGGTCAAGACTCAAGATATATGGTTTAACGGTTTCTTCTCGAACTTAGTTAGCCCTATTACCTATACAATAAAATGGCCCAATTAGTCTTCCTTCTTGACGTCACTTGCTACATATAGAAGCTTGAGGTCTAGGATATGAAGTCGGCGTGCCACCATGAGAGACCGTAAGGTCGCTAGCGCTTTGTCTCCTAGGCCGGTTTCCATGACTCGAGTGTCTTCTGGGCCGGATGGCCTTTGGATCTTGAAGTCGCTCGAGTTCATTGACTATTTCTGTCATACTAGGCCTTAACCTAGGCTCGGTTGATAAACACCGTAATGCTACATTTGCAACAGCATGAGCTGC…
GE561755.1	CCHT19775.b1N23.ab1	AGAAGGGGGATCAATACTTCTTCTGCTTTCAATTCCCTCAAGAACAATTACCTCCTCGTCTACTCCCTAATGATGGCTGGAGATTGGTTGCAGGGGCCGTATGTGTACTACCTTTACACCACGTACGGTTTTGGTAAAGGAGATATCGGGCAGCTGTTTATTGCTGGATTTGGATCTTCCATGCTGTTTGGGACAATTGTTGGATCATTGGCTGATAAACATGGTAGAAAAAGAGCTTCGGTTACTTACTGCATAACTTAGGGGGGGAGTTGCATCACCAAACACTCGGGGGAGTATAGAATTCTGATGGTGGGGCGTATTTTGGGAGGGATTGCTACGTCTCTCCTGTTTTCGGCTTTTGAATCATGGCTCGTTGCTGAACACAACAAGAGGGGTTTT…
GE559152.1	CL3201Contig1	GCCCGCTTACACATTTCAATCTCTCAATCAAAATTTGTTTTAAATTCACGAATCATCCATGGACTCGTATTCGCCTTTCGATTGCCTCATATTCGATTTAGATGATACTTTGTACACTTCAAGCATCGGATTTGGCGTTGCCACCAAGCGTAATATAGACGATTTTCTAGTTGAGAAATGCGGATTCGATCAGAAGAAGGCTAGCGCTCTTCGTGTTCAACTCTTCAAAACTTACGGAAGCACTTTGGCTGGCGTAAGAGCGTTAGGTTATGATGTTGACGCAGATGAATACCACAGCATCGTGCACGGAAGGTTGCCGTACCATCTAATCAAGCCCGATCCTCAATTAAGAAACCTTTTGCTCACCATCAATCAACGAAAACTCATATTCACAAATTC…
GE556333.1	CCHT14565.b1J18.ab1	GAAGAAGCAGAGAGACTGAAATCATGTCTGTCTCCGACCTAAAAGAGAGGCACATCGCTGCTACTGAAACTGTCAATTCTCTCAGAGAACGCTTGAAGCAAAAACGACTTCAACTTCTCGATACCGACATTGTCGGATATGCGAAATCGCAAGGGAAGTCTCCGGTTGCTTTCGGTCCAACTGATCTGGTTTGTTGCCGGACCTTACAAGGCCACACTGGGAAGGTTTATTCACTTGACTGGACTCCTGAAAAGAATCGAATAGTTAGTGCATCACAAGATGGAAGATTAATAGTTTGGAACGCTCTCACAAGTCAGAAAACACATGCCATTAAATTACCATGTGCATGGGTGATGACATGTGCGTTCTCTCCAGGTGGACAATCAGTTGCGTGTGGAG…
GE553468.1	CL1641Contig1	GCAGGACCCAAGCCAGTGCTAACTGTGATGGGGGGCATCCCTTTTTTTGTGGCATTTCACTCACACGCTCATATACAACTTTATTGTGATCAAAGTTTTCTCCTTGTAGCCCTCGGTAGAATCTTTCTGAAGTCATTATCCGCCAAATTCTCCATCACCTTTGGACCTGATGCAAAGAATCCACTACCCAGTGGACAGAAAGGAACAATACCAATTCCTAACTCCCTGCAAGTAGGAATGACCTCTTCTTCTGCATCTCTAGTCCACAAAGACCACTCAAGTTGTACTGCCGTTATTGGATGAACCGCGTGTGCCCTTCTAATAGTTACTGGACCAGCCTCAGATAGACCAATATGCTTTATCTTACCCTCTTCAACCAGTTTCTTCAGTTCTCCCATT…
GE563307.1	CCHT21271.b1N13.ab1	ACACCTCAATCTTCATATCCTAATATTCCCTCCCTCCGCCACCGGAAAATGCAACCCTCCGCTGCCGCAACAACAGTACGATCATCGCCATATTCCTCCGCTTTCCTCTCTCACTTAGACGTTTCTTCTCACAAACAACCACCCTTAAAATGGAATTCCGCTAATAATTGTCGAAACTCCTTAACCCCCAAAAACCCCCCACCCTCGTTTTCAACCCCTAAGGCTTCCGTCTCCGGCGACACCTCCAAAACTCAGCTCATTGATCTCATCGACGACGATCAAGACGTCGTTCGCCAAGCTCGGAGATCTGCTGATTGGAAGGCAGCAAGGGCTCATTTGGAGAATGGGATTGTGTATCAAGGCAGAGTTGAAGGATCTAATGGAGGTGGTTTACTAATC…
GE569879.1	CL3960Contig1	GAACACCACCATTTTCTTCATGCGGAACCCTACCCCCTCTCTCTATCTCTCTCTCTGACTTCAATTTCACCTCACCATGGGTAACTGTTGCAGATCTCCGGCGGCCGTAGCCAGGGAGGACGTCAAATCATCCAATTACTCCGCCAACGACCACAACCACAAGAACAAAGACAAGGCAAACGCCAAGAAGGCACCGATCACTGTTCTCAATGAAGTATCTAAGGAGAATATAGAAGACAAGTATATGGTGGACAGGGAGCTAGGGCGCGGTGAGTTTGGAGTTACTTACCTCTGTATAGATCGGAGTACGAGAGAATTGCTTGCCTGCAAGTCGATCTCGAAGCGGAAGCTGCGAACAGCTGTGGATGTGGAGGATGTGCGGAGAGAAGTGGCGATCAT…
GE554294.1	CCHT12764.b1G23.ab1	TCACGGCCGGGGGCCGCTTTGCTTTTTGGACGATGGAAGACGACGGAGGAGGAGCTGCTCCCTTCGCCACCCCCACCGGCGAAAACGAAGTTGAAGATGACCGTGCCGGTAACATAAAGATCAAAGTGTCTTACGGTTCCAATAATTTCGACGTCTTTACCACTCCTCAATCCACTTTCGCCGATTTGAAACGGGTGATTGCAAAAGCAATTGGTTTAGACCCCAAGGTGCAAAACGTGTTATTCAGAGGAAAAGAAAATGATGACCATGAAAGCTTGGAAATAGCAGGTGTGAAGGACAATGCAAAGGTGATATTAATTGAGAATTCACCTACAAAAGACGAGGATCTTGAAAAAGTTGAAGAAACTAAGGAAAACGTTGAGGAGATATCAAGAGGGC…
GE553586.1	CCHT12138.b1C12.ab1	GCCTTCTCCTCTCCTTGATCAATCGGACCTAAACGGTAACAAAATAAATTAGTAAACAAATTGAAGTATACCCGTTCGTCGATTTCCAGATCCGTACAGTCGAAGCGTTTACAATCAAATATTCCGTTCGTTATTCCTGCAAAATTTTGTTTTCCGCCGGTGAATCGGCGGCCATGGTTACCCTCGCAACTTACACTTGAAGAGGGTTTTACGAAGAAGTCGGTAGAAGAAAGGATTAAGAAGAGAGGAAAAGTGGTGGCGGATTTGGATCAGTTGTTAGCTGAAAAAGTAGCTGATCGGTACTTGAAACGTGAAGTTCTTGGAGAAGGTACATACGGCGTCGTTTACAAAGCAATTGATACCAAGACGGGACAAACTGTGGCAATAAAGAAAATTCGC…
GE566350.1	CL3788Contig1	CCTAAAGAAGGGGAATCCAATCCAATCAAATCAAGTCAAATGTCTTCCACAACATCATGTTCCTCCAACTTCCTTCAATCCTCAAAAACCTCCTTCTTCAGTAAACCAATTCAACAAAATCAACGATCACGGTGTTTGACTTTCACTCAACGGCGTCGTGTTCTGAAGGTGGTGAACGAGAAGGTGGTGGGGATTGATTTAGGGACGACGAATTCAGCGGTGGCGGCAATGGAAGGAGGACAGCCGACGATAATTACGAACGCGGAGGGGCAGAGGACGACGCCGTCGGTGGTTGCATACAGTAAAACAGGTGATCGGTTAGTTGGACAGATTGCGAAGAGGCAGGCGGTGGTGAATCCGGAGAACACGTTTTTCTCGGTGAAGAGGTTCATTGGAAGG…
GE574287.1	CL883Contig1	GAAAATTTTCGAATCGGCGATTCCCACCACAAGTTCTTGCCGCCAATTTGCTCAAAAACTTTGAATCGAAAAGGTAATACCGCGTATTTCCTACAAGTTTATCGTCTCGTATACCTATTTATCATTCTACAATCTTCGAAATCTTCTCAGGGAACAATCCGTTCTACTGTACGAAAGGAAGTCGGAAACATGGCGGGAAAGGGTGGAAAGGGTCTGATTGCTGGAAAAACACCTGCAGCTGCTGCTAACAAGGACAAAGATAAGAAGAGACCTATTTCTCGGTCTGCTAGAGCTGGTCTTCAGTTCCCAGTAGGGAGGATTCACCGCCATCTCAAACTAAGAACATCAGCTAACGGGCGAGTGGGGGCCACAGCTGCTGTTTACTCTGCTGCAATTCTG…
GE565980.1	CCHT23775.b1N16.ab1	ATACCACCAGAATATTCACCGATCAAAATGTCATCGGAAACTTCCAATATCACGTCGGAGCCACCTCCCACCTCCATCTGCATCAACGATACAGAGCTCACTTTAGGATTACCAGGTGAATCTCGCAAATCAGGAGCGAAGCGGCGGTTTTCCGCTATAACTGACCTAAAATTGGGCGGAACTGATCGATCCGACTCGGAATGCTCCGTCGTAACAAAATCTCCTCCGTCAAGAGAGCAATTGATAGGATGGCCGCCGGTTAGATCTAACCGGAAAAACATGACGAAGAGCGATTGCAAATACGTGAAGGTGGCGGTAGACGGAGCACCGTATTTGAGAAAACTAGATCTAGAATTGTACTCTGGATATCAACAATTTCTATTTGCTTTTGAAGATCTG…
GE553227.1	CCHT11826.b1D06.ab1	CCCGGGCAGGGGGTCCCCTGATCTTCAATGTGCTCATCTATCATTACTTTGTAGCGACCAATTTGACCAATGCCCCTGTCACTGAGGATAAAATTATAGAGCTTATAGACGGGGTTAACAATGGAGGTGCCCGTCTTGTCAATCACGTTGCTAACTCCACCGATGATGTCGCTGGTGATAAGAAAGCCATCGAACAAAGATGTGAACAGTTGAGATCATCAATCGAGTTAAGCACTTCGGATTATGATAGAGAGAAGTTGCGGGGGAGATTAGCAAAGCTTTCTGGAGGGGGTGCTGTTTTGAAGATTGGAGGAGCTAGTGAGGCTGTCGATTCAGTGGTCACAAACTTGAAGAGTACAGCTAGAATGATCAGTACTTCTGAAGAAATACCACAAGTTG…
GE555875.1	CL934Contig1	CCTACGGCCGGGGAAATCAATTTATTCTGATAATCAATCAAGATGATGAATGCGATGAATGGAATGAAGATTCAAGACACTTTCTACATCTCCCATGGATCCCCTACGTTATCAATCGATGAATCTATGCCCGCTAGACATTTCCTCCAATCATTTCAGCAGAAGGTCTATCCTGCCGATGCTCCTCGCCCTTCTTCCATCCTTGTCATCTCCGGCCACTGGGAGACTACATATCCCACCGTCAACGTCGTCTCCGATGGCCCTAATGATACAATCTACGATTTCTATAATTTCCCCAAATCCATGTACCAGCTCAAGTATCCAGCACCAGGAGCTCCAAAATTGGCAAAAAGGGTCAAGGAACTGCTCAAGTCATCCGGGTTCAAGCGGGTCGACGAG…
GE571144.1	CCHT5339.g1F16.ab1	AACCTAGCATGAAGCTCATAAAGCCATCTTAAAACAGTGTACAAATACATGAAACTTAGTACACCTAAAGGAAGGGAAATCTGCAAACACAACGTTTGAAATGACAAAACTACCCCCATCATAATGTATAATACAACCAAATAAAACCCGACCCATTTACTCCTAGTTGGATATCTTTTCATCAAGAACAAGTAAACATTCATGTATGATCTCAACCGCACGATCCAATTCCTCCTCTGAGATTACCAAAGGTGGGACCAGTCTAACGGCGTCTCCTTTGCCAGCTGTCAATATCAAAAGGCCCGATTCTCGACAAGCATCCACAAGCGGTGTTGCAGAAACATCCAACTCGATTCCAACAATAAGACCAAAACCTCGTATTTCCTTCACGTGTTTGTT…
GE564015.1	CCHT21937.b1A13.ab1	CTACAGCCGGGGGAATGCATTCCCTCAACTCCATACGATCCACTTGTTCTACGCGATGCCTTTGAGAAGGCTGTGATTAAACGACTTATGACGGACGTCCCCTTTGGGGTACTTCTTTCTGGAGGCCTTGATTCATCTCTTGTTGCTGCAGTAGCTTCACGCCATCTGATTGATTCAGAAGCTTATTGTCAGTGGGGATCACAGTTGCATACTTTTTGTGTTGGATTAAAGGGTTCCCCTGATCTGGCTGCTGCTAGAGAGGTAGGCGATTATCTTGGCACTCGACACCATGAGTTCTACTTTACTGTTCAGGAAGGAATTGATGCTCTTGAAGAGGTGATTTACCATATCGAAACCTATGATGTAACGACTATTAGAGCTAGCACACCAATGTTTCTC…
GE564643.1	CCHT22525.b1I16.ab1	AGAGCTCCTTATTTATCGGATTCTACACTCAAACAAGGATTACCTATCAACAACCACCTTCTCACTCTCACCACTACCAGAAGAAGAATTAAGCTGCAGATGGCCGCCGGCGACTCCGCAACCCTCGGTCAAAACCCAGGCATTGAACTGAAGAGAATAAGTATACAAAACAACTGCGGTGAAAAACTTGTGGGTTTGTTACACGAAACAGGGTCCAAAGAGATTGTGATTGGGTGCCATGGCTTCCGAGACGGGGGGGATTACAGTATGATGGTGGAAGGGGGGTTTGCATTAAAAAAACACGGGATTAGTGCATTTCGCTTTGATTTTTCAGGAAATGGGGAAAGTGAAGGCTTATTTGGATTTGGTAATTACCGTAAGGAGGGCGATGGACTTGGG
GE553955.1	CL1908Contig1	CTTTCTTGTGAATTGAGTTACCGACGAACCATCAACAAACCATGACTTCGCGCGATAAGAAGCCGGTGAAACCCTCAACCAGTCGACCCGGTGGTATCCGGACCCTATCCGATTTGAATCGCCCCTCCGCCAATAATTCCGACAGCGACTCCGACGGTCCTCAGGAGTACTACACCGGCGGCGAAAAGAGTGGTATGCTTGTCCAAGATCCTAATAAGCGTAACGATGTGGATGAAATATTTAATCAGAGCAAGGCAATTAGGTGGCGTAGAGGGACCCATGGAAAATGTTCGTCCTGCGGCAAGTTTTACAGGCACTGCAAGATCACTGAACGGTGAGCCGGTGGCTGCACCAGCTACTCCTGAGCAACCCCAGAATGTGGTCCACAACATTGTTTTC…
GE562044.1	CCHT20059.b1E23.ab1	ATATCAAAATCAAAATCAAACACAATGTGTGTGCAATCAGTGTTTGTAATTCAATTCCAAGAAACCCATTTTCTTCAACTTGTTATATAACCTTCTTCAAATAGATACACGAACAGTCTTGATCATTAGGGATTTTGACTTTTTGTTGACCTTCTTGAATCTCGAATCTTTTCTTTTCAGGCGACCTTAAAAGATAGTTTGATGAGTGGGTCTGTTTCAAATCTTCGATTTTCATGATTTAAACGGTTGAGGGCGACAAAAGATCTTGTAGCTCAGAGGAGCAAGAAAAGTCAAACTCTAAGTCAACAATTGGATTCTGAATCCATGGATATAACTGAGATTTCCATCATCCATCATGTGGGCATTGTGTTGTTGGTTATATGGTTACTCTCTGCATTT…
GE555478.1	CL3926Contig1	CCGGAGGGTCGCGTGGGTATGCTGGTTTGTGTATTATCACTGCTACCAATCACCGACGAGTCATCGTACCCGCTCATACCCTCCAATGCCTGCCACTTCTTGACCGCNTGAGGTAAAGTCATGTCAAGGTCAATTCCATAAATATCATCGGGGTCAGGTTCAGATGGCTTCCAGAGCTCGGCTAGGGACGAGAGAACGTTGACTGCATGGCTCACGTCAGGTCTCTGGTGTGGTTCAGAGGCACAGCAGTGGCCTGCTAGTTCTGCCACTGTGCTCACGCTGGCTAGAGCTTCTTCATCAAGGTCAAGGGTTGGGTCAATCGCCTTCCGGAAGGTGTCTTTATTTATGTGCATTCGGCGGAACCATTGCACCAAGTGAACACTTTCCTCTTGTTGTGTC…
GE553944.1	CCHT1245.b1I23.ab1	GACTTCCGATTGCAACCGCGGCGCCTCCGTTTCTCCGGCGTCTTCACCAACCTCGAAACAGCAAGAAAATGGCGTATGCAGCATTAATGCCAACAAAATTGGGGTTAGAAGGTTCCAGTGTTCAGATTCATAGGACTACTATCTCATGCATGAGTTTGGACAATATGAGCAAAGATTTTGTTCGTGGAGCCAAGAGTAACAAACTGAAAGTCAACATACCGGTCAAAATGCCAACCAAGGTTCTGCCCATCAGATCTGCATTACTGTCCCATGTTGAAGAGAAGACAGGGTTAAAGGACTTTTTACACATTAACGATTTTGACAAGGGAACAATATTAAAGATTTTGGACAGAGCCAAAGAGGTGAAGGCATTGCTAAAATCAGGAGAGAGAACATATC…
GE562358.1	CL632Contig1	ACCAAGAATTTCACCCTCTTTAAAATTGTATTAACTATGAACTATTCAAATGCAACAATCATTGATCCACAATAAGCACATTGACAAATTGCAGTTAAATTATTAAAGAAATCTTTACCCCAGAAGTAGTTGTGCAGGGATCCAAATACCATTGGGTCAGAACTCAGAAGCTTGAGAACCCAATGAATATGTTGAATCAGCATCACCATAAAATGACACCACAAATAAAACAAAGGTTTCACCTTATCTATTGGCAATCATCAACTGATCTTCCATCAGCTGATTAATCTTCTTTTTTCAAAATATCAAAATAAGTCAAATCCAAGGTGTCACATAATATCATCAAACATGCATCAATATAGTCTACATAATATAGTCCAAACAGTTGCAAACCGTTGG…
GE574862.1	CCHT8116.g1G13.ab1	GCTCCAATTGGTATCTTCTGCTTTGCCGCGCAGAGATCGGGCGAGTTTCCAGGTGCTGAGAGGAGCTTCCTCGCTTACTAACTACATAATGACGACGGCCGTCCCGACTTCTGAAGAGGAACCCGGCCTCTACGTTGGTCATTTCACAGCCTAAATGTCTTGGGCTGAAGCCGGTCCTGACGTGGTTAAACAACAAGTGGCTAGTTTGTGCTAGGAGGCTCACGAATGCATGATTTCCCGCAGACGGTTGGATTCGGCTTCTTCGATGATTACCTCTACAGATGGGGTGTTCTCCAAAGCGTCTGATAAAGACCTAGAATGCGTTTACACCATTATCTGCTATCTTGTGAAGAAACCTGAAAGCCTTGATGAATTGTATTAGATGGCGAATCTTTTATC…
GE563559.1	CCHT21509.b1I01.ab1	CCGCATAAATTCGATTAGCACTCCTTATACCAAGTTGGGCGGAGCCTAGCTCTCACGATGCTAAAGACGAATGGGCGGATGGCTGTGAGAACTAGGACGACCAGGAATGTGACTATGGTATCAGATATATGGTTCTAATCTGGATGACGTTGATGGGTATAAAAAAGAGGGGGCTGATGAGTTTCTTTTCTCTTTTGTGACCTACCAAATTAAATGTTTCTATTCATAGAATACCCTTGATTTAAACGCTGGTTTATTCCTGGTTTTCTTAACAACTTATACTGGGATTTGGATGATAATTTTCCAAAAATAGTGAGTGTTGATCTGAGAGTATGATGGCTAGGGAAAAAGTACAGATGAAAAAGATTGACAATATTTCAGCAAGAAAGGTTACTTTCG…
GE554244.1	CL1387Contig1	GGTGAGAACCACCTAAACTATTTAAAGCTCCTTTAGCTTCTCCGTTCAAATCATCAACAACCATCGCATAATCTTTCTCTCCAAGATGGGGTCGGGTCAATGGTCTGTTGAACAGAGAGCTCCGATCAGGAATGAGTCTTTTTTTGAGTGAGTTTGTGCCAGAAACCGGTTGTCTTTCGATTATTGTGCTTGGGGCTTCAGGTGATCTTGCGAAGAAGAAGACTTTCCCCGCACTCTTTCATCTCTACCGTCAGGGGGGTATTCAATCGCATGATGTTCAGGGGGGTGGCTATGCCAGGAGCAAGATTTCAGACAACGATTTGCGAGATCGCATTCGTGGATATCTTACACCATGCAAAGGTTTTGAGCAGACACATGAGGAAGATGTAACCCAATTTC…
GE554530.1	CCHT12970.b1D04.ab1	CAAGAAAGACCCTGTTTTGGGAGTTGATTTAGAATCTGCCATCAATAATGCTGTTTTCCCAGGTTTACAGGGTGGTCCACATAACCATACAATAGGAGGACTTGCAGTTTGCTTGAGGCATGCTCAGTCTCCAGAATTCAAAACTTACCAGAACCAGGTTGTTTCAAACTGTCGAGCTCTCGCTAAAAGATTGGTGGAGCTAGGATACACATTGGTTTCTGGAGGGAGTGATAACCATTTGGTTCTTGTGGATCTCAGGCCATTGGGTCTTGATGGTGCTAGGGTTGAGAAAATTCTTGATCTGGCTTCTATAACCTTGAACAAGAACTCCGTACCAGGGGACAAAAGTGCACTTGTGCCAGGTGGCATACGTATCGGCTCGCCAGCTATGACCACTCG…
GE561717.1	CCHT19740.b1H15.ab1	CGATCTGGAAAGATGGAGCTTCCTGAATGGACTGATATAGTGAAGACTGCAACTTTTAAGGAACTTGCTCCCTATGATCCCGATTGGTATTATATCCGAGCGGCTTCCATTGCTAGAAAGATATACTTGAGGGGCGGGGTTGGTGTTGGTGCATTCCAAAGAGTCTATGGTGGACGTAAGAGGAATGGCAGCGCTCCACCACATTTCTGCAAAAGCAGCGGTGGTATCATTCGTCATATTCTTCAACAATTGGAAACAATGAAAATCATTGATATGGATCCCAAGGGGGGGAGAAGAATTACTTCCAGTGGTCGGCGAGACCTTGNATCAGTTGCTGGGCGAATTGTTGTTGCTGTTTGATCCAGTCATGTTTTAAGGTTACGTAGC
GE554666.1	CL1832Contig1	ATGTGTCAATGGAGAAGTGGGTAGAAATTTGGCGCAAAATCTGATCGGTTGTCTGTCACACTCGCAACAGTTGAACGGTCCGTGTCAACGGTGGTGGACACCTAAACTCATCGGAGAAAATGGCTTACCACCACTCAACTATCGCCACCGGAAAATCACTGATCTTGCTTCTTCCTTCTCATTCTCCCCCAATCTCCAGAAAAGTGCCAACAAATCTAAGCTTCAAATTAACTATTGAGCCCCCATTATCAATTTCAACCAAGGATGCTACTAAACATGTGATTTCTGGGCTTGTTGCTTGCTTCATACTTCTGTCCCCAACAAACCAGGTTTTGGCAACAGAATTGTCACGTAATAATTTATGCCAAATTGCAAGTACCACCGACGATATTCCAACTC…
GE559389.1	CL759Contig1	CTTGGAGGCTGCAGAACGACTTAATGGCAGCGTCAAAAACTGCTTTCACATTCAATTGTGTTTTCGAACTACATTCAATGTATTCAGGGGCTCCAATGTCTTTCTTTAATTCCTCTCCCTGAGCAGTTGTAATGGGAGTTGCACCAGGGTGATCTACAGAGAACTGCTTATCATCCCCGAGATCGAGTTTCGTCCCAACAAGAACGATAGGGACACCAGGAGCATAATGCTTCAATTCTGGAATCCACTTCTGAGATACGTTTTCATAGCTGGCCTTACTAATGAGTGAGAATGCCAAAATGAAAACATCCGCCCCACGATAACTCAACGGTCTTAATCTGTTATAATCCTCCTGTCCAGCAGTGTCCCACAAGCCTAGATTAACTGTGCTTCCATTCA…
GE572442.1	CL473Contig1	ATTTTGATTTTCGAATCTTGAGACAGATCTGAGACCAATACTAGAAAGGTCCGTCCGAATCAAATAAAATATTTTCAAAAAATATGAAAAATAAATACATAATTAAAGTTTGATTGATCATCACCAGAAAAGAACCTTCACAAGACCAACCGGGCTTCTGGACGACCTAAATTTTGCTCAAGATTCTCGACTTCAATCATCAGCTTCACTTGAATTCACTTTATTACGATGCCTTCAAGAAGAAGAACGCTTCTCAAAGTCATCATCCTCGGCGACAGCGGGGTTGGAAAGACATCCTTGATGAACCAATATGTAAACAAGAAGTTTAGCAATCAATACAAGGCAACAATTGGTGCTGATTTCTTGACTAAAGAAGTGGAATTTGAGGACAGGCTCTTC…
GE566840.1	CL4155Contig1	TGCTTTAGTAATTTCTATAACTATCTGATTAAGAACCATATAAAATCCACGCCACATATGTTTCCACGATGATTTCTATGGCTAATCCACTTATGTGCATCAGCATCGGTATAATCATGAGCTGTATCATATGATGATTCAAATCCCTGTGATCTCAAGAACTTGTAAACATGACCTCGCTTGCTCCCGTTCCAGCCACCGCATAGAATAATTGGCAAAGGATCAAGATTTTTCTCTTTTTGATAATCATCAACAGACTGCAAGATTTTGTACACCTGTCTAAGTCTTTCCAAAGACAGGCTTGAATCATGTGGAAATAACAAATGAGTGTTAACAATAAGCATTTCACCATAAATATTCTTGGGTGCAACGTGCAAAAGCTGAGCAACCCGATCTCCA…
GE558856.1	CCHT16937.b1A11.ab1	AATGAAATCGGGAGGAAATCTGTAATCAAAAGGCAACAGAGATCAATTCATCGAAGATGTTTCTAACAAggaccgagtatgataggggtgtcaacaccttctctccgGAAGGCCGGTTgtttcaggttgaatatgccATTGAGGCCATCAAGTTGGGTTCCACAGCTATTGGGttgaagaccaaggaaggggttgttcttgctgttgagAAGCGTATCACCTCCCCACTCTTGGAACCGAGCAGCGTTGAGAAGAGTATGGAAATTGATCAACACATTGGCtgtgccatgagtggattaattgcagatgcccgcacactcgttgaacatgcgCGCGTTGAAActcagaatcataggttttcaTATGGTGAGCCAATGACTGTTGAGTCAACTACCCAAG…
GE555720.1	CCHT14015.b1N23.ab1	AACACAACACTCACCAAATTCTATTCAAAGCACACTTCATTCTTAATTACTGCTTTAAATTACATCTAACGTCTTCTAGGTCTCGTCTTCTTCATCGATCTGATTTGATCTGATCTGATCCGATCTGATTAATAATCACAAAAAATGGCGATGGCGAGGGCGAGCTCTGGCCTCGCGTATCCTGATCGCTTCTACGCTGCCGCTACTTACGCGGGATCCGGTGGCTCTCCCAATTCATCTTCCAAAGGCGTCACCTCCAAATTCTCCAATGACGTCGCTCTGCTGCTTTACGCTTTGTATCAGCAGGCAACTGTTGGACCTTGTAGCATACCAAAACCAAGAGGTTGGAGTCCGGTGGAACAAAGCAAATGGACAAGTTGGAATGGTCTTGGAAACATG…
GE568473.1	CCHT3051.b1F20.ab1	AGCCACAGTTCTTAAGCTCCACCACGTCTCAGATCTGTCTTTTCTTCCTGAGCCTATGCACAGCGGTCTCTTCCTCGCTACCTGACTAGCTGGGAAACTGACTGAGAGGATTGTAAAGATTTTTATTGCAACTGGGAAGGAAGAAATTATTTCTATGATCAAAGCATATAATATCCAGCTTGTTTTGACTCCTGTTCTCCCCACTAGATGCTCGGACAAGTTCTAAAGCGGAACACTGTCTGACCTCGGGGTGGACTAATATCTAGGTGTGTGGGGGGGAAGCTTATTTGATTTTTTATTGAATTGAATCATCTTTTCCGGATATATCACAGTATGTCTCTAGTAACCATTGATAGAAACGAGGTCGATATCGTGATTGCTGCCTTACGTTCTGACCTT…
GE554839.1	CL2411Contig1	GAAGCTGTCAAGAATGGCGTTATCTGTTGCTTGCTCCTTAGCTGTTGTTTCCAGTTCTGTACATCTCTCCACAAATACCTCCTTCACCTGCTTGATAGTGGTGCAACCACGAAGAAGCTTATCTGCAATAGCGTCATTCATCTCTGGTAATTCTCTATAAAAGAGCTCTTTACAGTCAACAGTAAATTGACAAGGAAGACCACGGAGATCTTCTTGTTTCCATGAGTCTGGGAATACAAGTGGGAAAGATTTTGTTTCACCTCCTCGAATTCCAATTACTGAATCAAGAAAACCAGGGATAACACTATCTCCATCTTCTGTATCAAAATGGAAATCTTTACTCGCTGCAGCTGGAACATCTTTCACTTCTGATCCATCTTGTTCCACTGTTGTTGCTGA…
GE560784.1	CCHT18825.b1A03.ab1	TCTTGAAAGACAATCAATTAACCGGTCCGATTCCTTCAACTTTATCACAGATTCCTAATTTGAAGATCCTGGACTTGGCACAAAATCGGCTAGACGGGGAAATCCCAAGGCTTATATACTGGAATGAAGTGTTGCAGTATCTAGGATTGAGGAGCAACAATTTGGTAGGAGAGCTCTCCCCGGACATTTGTCAGCTAACCGGCCTTTGGTATTTTGACTTGAGGAACAATAGTTTAAGTGGCACAATTCCCTCAGATATAGGCAATTGCACTGGCTTCCAGGTTTTGGACTTGTCATACAACCGACTGACTGGAGAGATACCATTCAATATCGGTTTCCTACAAGTAGCCACATTATCCCTCCAAGGAAATCAGTTCTCTGGGGAGATTCCGTCTGTGA…
GE562618.1	CL1363Contig1	AAGACCGCTGGTTCCTAAATCCTCTCTCTCGGCAGGTGGGTTCATCGGAGATCTTCAGCCATGGTTAATGTTCCAAAGACTAAGAAGACTTACTGCAAGAACAAGGAATGCAGAAAGCACACTTTGCATAAGGTGACACAGTACAAGAAGGGAAAAGATAGTTTGGCTGCTCAAGGGAAGCGTCGTTATGACAGGAAACAGTCGGGTTATGGTGGTCAAACCAAGCCTGTCTTTCACAAGAAGGCAAAAACTACAAAGAAGATTGTGTTGAGGTTGCAATGCCAGGGTTGCAAGCATGTGTCGCAGCACCCGATCAAGAGATGCAAGCATTTTGAGATTGGTGGAGACAAGAAGGGCAAAGGAACTTCACTTTTCTAAGCGATAATTATGTGTTACTTT…
GE574765.1	CL1844Contig1	TAAAAAATAAATGGAGTTCAATTAGTTCCACTTAAAGCCTGTAAAAAAAGGCCTGACCAAACTATTAATTTGTTCCAAAAACTAACAAAACAGAAACAATGAAAAAAATAGATGCTATCAAAACTAATTATAATATAATTTGTTAAAAATGGAAATATTAGAATGAGTTCACTAAGGACATTCCTCTTGCTTGGTTGACAATCACTCCCCCTTGTGCTTGGAAACCTTTGAACTCCTTTGACTACTCAAAGTCAACCTACCGCCAAACTTGAGGATCTCGTCGACCAAGATAACAGGCAACGCGACGGCTAATACCAACAGCCACTCATTCACACTTAGGGGAACGATCCCGAACACTTGTGCAAGGAAAGGAACGTATAGGATCAAGAAATGAAGCCC…
GE574293.1	CCHT762.b1D24.ab1	ATAGCACCAGAACTCAAAGAACAGTTTCTCGAAAttagggttagggttttgCAATCATAAATCTCAAACAAAGAAGATGGCACCAAAGGCTGACGCTACTGAAACGAAGAAGGGAGGTAGAGGAAAGGCCAAGGCTACAAAGTCAGTTTCCAGATCTTCGAAGGCTggtctccagttccccgtcgggAGAATCGCTAGATTCCTCAAGGCCGGACGGTATGCTCAACGTGTTGGCGCCGGAGCTCCGGTCTACCTTTCTGCCGTTCTTGAGtaccttgctgctgaggtACTGGAGTTGGCTGGTAATGCTGCAAGGGACAACAAGAAGAGCAGAATTGGTCCTAGGCATATACAGTTGGCTGTGAGGAATGATGAAGAACTGAGTAAATTGTTGGGATC…
GE565898.1	CCHT23698.b1C22.ab1	CCACAGACGGGGGAAGACTGGATTAGAAAATCATTTCTAGGCTTTCGTTTTAAGTATTGTGACCGATTCTGTCATAATCAACGTCAAATGGATCCTTTCGAGGATGCTAATTGGGATCTAATCGATTACGACAGTTTCATCAACGATATCGCACCTACCGATCTCTATTGGGGCGATCAGAGTGCTGCAGTCCAAGTTGATGCTTCACTTGCTAGCTTTGTGCCACCGGAGAACGAGTGTGCAGAGAAAGAACGCTCACGGAAAAGGGGGCGTGGGAATTCATGCAGCAGGGCCGAGAATAAAGCATGTCGTGAGAGGCAAAGAAGGGAAGTATTGAATAACAGGTTTGTAGAACTAAGTTCTACTTTGGACCCAGACCGACCCGCCAGCACTGATAAA…
GE561980.1	CCHT19994.b1C07.ab1	GTGAGAAATATGAAAATAAGAGAACACCGGGTGTCTTCTCTCCCTTCTTAAGAACGACGCGCAGTTTCAGAACGATTTCTATCCCTGCTTGGAGATTCTTCTTCCCAGCGCCGATATCGGACGTCAGGTTAATGCATAGTGTGCACTAGCCAACTAGGAGAACTCCAGCGTCATCTTTTAGATTTTTTTAATAGACGACAGACGCTGCCCATGGCTGCTTTGCTGTCCAGTGATCCGATGCATTTTGGAATGTGTGATGGTGGTCCATATAGACGTGGTGGTGGTGAGTCGGAAGAAAATGGTGGCCGGTGATATTTTTCACGAATAGAAAGTGAAGAGAACTCTCCATCTAGACCAGATGGAATTGATTTGAAGAAGGAAACTTATCTACGCGGATCA…
GE565529.1	CL338Contig1	ACACTCAACAGTATGGAGGGGATACAGCACAAGACCGTAAGTGTTAATGGGCTCAACATCCACATAGCTGAAAAGGGTGAAGGTCCACTAGTCTTGTTCATTCATGGATTCCCCACGCTATGGTATTCCTGGCGCCACCAGATCGCGTATATGGCGGATCATGGTTACCGAGCGGTTGCACCAGACCTTCGTGGCTATGGTCAGACTACAGGTGTACCCACTAACGACCACACCAAGTTCACCATCCCTCATGGAGGCGGTGACCTGATTGGGCTTCTGGATGCCATCACAAATGAAGGTGAAAAGGTTTTTGTTGTGGGTCATGACTGGGGTGCGTTCATTGCTTGGCACCTGTGCATGTTTAGGCCCGACAGAGTCAAAGCTTTTGTCAGCCTTAGC…
GE570078.1	CCHT4629.b1I05.ab1	GAGCGACATTCAACAACACTGAACGCAACAAACTGTCAAACAGCTTCAATTTTGCGTGACGGAGAATCAGGAAAATGGTGAAGTCGACGGTTGCGACGAAAGATGACGCGCAAGCTCTTTTTCACTCTCTTCGTTCTGCTTATTCCTCTACACCTACTaatctcaagatcatagaTCTGTACGTGTTTTTTGCTGTCTTCACCGCTCTGATTCAGGTGGGTTACATGGCCATTGTTGGCTCCTTCCCGTCCAACTCATTTCTCTCGGGGGTACTTTCTTGTGTAGGGACAGCCGTTCTTGCTGTTTGTCTTCGTATCCAAGTAAACAAAGAAAACAAGGAGTTCAAGGATTTGCCTCCTGAGCGTGCTTTTGCAGATTTTGTTCTGTGCAATTTGGTCT…
GE567095.1	CCHT24827.b1E16.ab1	ATCGTCGTCAATCGCCACAACCTGTCTCCTCGGCGATCTGCAACTGGTCGCTTGAAAAAATGCCGTTCAAGAGGTACGTTGAGATCGGAAGAATTGCCCTGGTTAACTACGGAAAGGATTATGGAAAGCTCGTCGTGATCGTCGATGTCATCGATCAAAACAGGGCTCTTGTTGATTCTCCTGATATGGTGAGAGGCCAAATGAACTTTAAGAGGCTAACACTCACAGACATCACAATCGACATCAAAAGAGTTCCAAACAAGAAAACCCTCATTGCTGCAATGGAGGCTGCTGATGTCAAGAACAAGTGGGAAAACAGCTCGTGGGGGAGAAAACTCATTGTTCAAAAGAAGAGAGCCTCACTTAATGATTTTGATAGGTTCAAGATTATGTTGGCAA…
GE552337.1	CL2423Contig1	ATAAGATATCCAAAACAATGACCAGGCCAGCGTTTTCCATCATGACGTGCTCACTGCCACAGTGAAACGCGCCATGCGATAGAACTTGATGAGATCAAGGCATATTGATCCCAGGACTATCAGCTTACCTTTCATATTCTGCACCACATTTTTCCTTCTCATCTGAGTACCTTGTGTCCTAAAATCTTGCGCCTGAGAGCGAAGGTTCTCTGTTTTGTCTACCAGAATTTCAATCTTCTCTCCACGGTCAAGAACCTTCTCAATGTTTTCCATCATCACCCCTTTGACTTCTGAAACCTGAGCCTTCACCTTTGAAAGCTTACTGATCTCTTCTGGATGATCCACGCAATACTGCATCTGTCCCTTCAGCTTGGAGCCAAATTCTTTGTTCAGGCTGTT…
GE573698.1	CL328Contig1	CCTGACATATGCCCGGGAATTCGGCCCTCACAGCCGGGGAAACAAGAAAATGGCCATCACGACGCCTCTCTCCTGTCCTGTGCGCTGACGAATTGTTGTTTGTCTGTCTCTCTTTCACACTCGCGATTTGTAAACCCTTCTTCATCTCATCTCGCAGATCCATTCCCATGGCTTCTTCCGATCGTGAGATCTTTGTCTACACTGCTAAGCTCGCCGAGCAAGCTGAACGCTATGACGAGATGGTGGAGGCAATGAATAAGGTTGCAAAGATAGGTGTGGAGTTGACTGTGGAAGAGAGGAATTTGTTGTCTGTTGGGTACAAAAATGTGATTGGGGCTAGAAGAGCTTCGTGGAGGATTTTGTCATCGATAGAGCAGAAAGAAGAATCAAGAGGGAATG…
GE554514.1	CCHT1295.b1N11.ab1	ATTGACAATCATCCCGTAAACCTTCCCTCCCTACACTCACACTCACCTAATTGAATTGTATCTATTCTGCTAGGGTTTTGGGTAATTGAAAAAAATCAACAATCCACACATCTTCATCCTCAAAATCGACAGGGTATTTTCATGATTGTTTTAGTGTTTTATTCAATCACATTTCTTATTGAGGTGGTATAAACAAATTTGAAGATAGTAAGCTAATTTTGATTTCAGTTTTAAACTTGTTTATGTTCCAATTTCTAGGTAAATCCTTGATTATTTATTTATGTAAATTGAGGCGATTGTTTGTTAGAAAATGTTATACGTTTGGTTTTGTATTATATTGGTTAGACTTGATTAATAATTGGAGTGTATGCATATAAGAGATTCTGCACAATCACAAAT…
GE556661.1	CL717Contig1	ATTCGAACTAAAACATTATTCCAGAAAACCAAAATCGAGCAAGGTCGCACGTTTTTTTTTGTTTACCAAATGCGGTAAATTTGTAATACAACATCAAATAGAAGCCCGATAAAAGAACTTTCTTTTAAGAAGCATGCTGATGGGACTTCTTAAACAAAATTCAGATTCAATGTTCTCACCTTACAATGGAGGTGTGTTCAGACAGGAATACCATAATCAGATATCTTTTTAACCTCTGTATTAAGAACCCTCCTCTCAGGGGGGGCTTGTGATGCAAGTCGAGAGGCTGGGGACCGGAATCCTGATGCGTCTCTTTTAGGAAGCTCTGTCAGTATATCCTTCAAGCCCCTTGCTTGTCTTTCAATCTTATAACCCGAGCTTATGACACCCTGGATTTGC…
GE567789.1	CCHT2692.g1G01.ab1	ATAGTATTTTATAGCATTGTAACCCTTCACCTAAAAATTCTATTTCAAGGATAGAGAGAGAGAGGGCAGATCTGCTCGTAAACTTCCAGTCGGGCTCACAATTTCACTCTTGCCGACACAGGAGATCAAGATCTGCTTCATATTTGCAATCGATCGGACGTCTAGATTTGAATTTCTCGTTCTCTAGATATAATGGCGCAGTACGTGAAGAAGGACGATGATCGCGACGAGGAAGCTGAGTACTCCCCCTTTTCTGGAATCGAGAAAGGAGCAGTTCTTCGGGAAGCTAGGGTCTTTAACGATCCTCAGCTAGATTCAAGGAGGTGTTCCCAGGTTATCACAAAGCTGCTTTATCTTTTGAATCAAGGTGATACTTTCACAAAGACTGAAGCCACAGAA…
GE574807.1	CCHT8089.g1A07.ab1	GACCTAACAAAAAACTGCAATTCCATCCATTTTTAACCTCAGTAAAAAGATAATTCGTGGGAAACAATTAACCAACACCAACAACATATCCTAAAAAAACAAATCAAAACCAACAAGAATTCAACCAAAAAAAAAGTTACCCTTTCTGTAAAACAATCCATCTTTTTACCATCACTGATCACTCTTCTTACCCGCCCCATAGTAACTCACATACCATCTAACGAACTTCTTCAACCCCGTCTGCAGATCCGTCGTTGGCTTATACCCGAACTCCCTCCTCGCGTAGCTAATATTCGCGTGCGTAAACGGAACATCCCCGTTCCTCGGCAGCTTCATCACCAACCGTTTCGCTTTAACTTTCAACAACCTCTCCAAAATCCCAACTAGATCGGAAACTGG…
GE566497.1	CCHT24266.b1C19.ab1	GCAATAGCAGATGCTGTGGAAGTGTAAATCTCAATGAACACAGAAGAGTCCTAAAAATCCCTGATTCCGACatcaaaccctaatttccCAAAATTTTAAGATCTGTTTAAAACTTCTGTTGATCTCGTTATCAGTTCACTGCAACTTCTTCTGGTTCTCGAAGTTCATCATCATGGACATCGAGCGAAACCAAGAAGAACTCATCGAACACTTCGTCAATCAAGCATCCAATTTCAACGGTTCTTCTCCCGCAAGCGTCATCGCTGAAGCCACTTCACATCCTTCACTCTTTGCTTTTTCCGAGATTCTCTCCGTACCTAACGTCATCCAGCTTCAAGGCACAGAACATTCTGTTTACCATGATTTGCTTCGAATGTTTGCTCATGGAACATGGAGTGA…
GE563673.1	CL4206Contig1	GGAAATACCGCCATTAGTGACGGAGACATTTCATAAAACAAACTCCTTTGAAGTTGGAACATTTGGAGTAAGCTTCCATTGCCAACCACATCTTACATTTCACAATCCCGATTCAGATCGAACGAATCTCCATCCCTAGGGTTCCGGCAGTTGACTACCTATCGGAATCCAATTCCTTCATCCCCTCGCAAACTCTCATCCGTCAATTTAGTCAATCAGCCCCAATTCTCATGAATCTAGGGTTAATCAAATCAACATAACATCAAAATTCAAATCCAATCCTATCTCCTCCGTTGATGGCATCACCTAATTCGTCGTCATCATCTCATAATGAAGATTGAAGGTTTTAATTTCTTCGCGTTGTGTTTATCGTGTTCATATTCGGTTCGAATCGCGTGT…
GE570525.1	CCHT5024.g1O07.ab1	GTATATAAATTTGTCATATTCACTATGAATTGACCATTTATCCCTTTGATGACTTTCCCATTAACATTCACTACAGTAGTTGTCCAAATTCAGATCCCAACACAAACAACATAACTATGTTCTATGTCCCCGGCCAATATACCCGCAAGGGGTACCCGAGCTCCATGTGACAGTGTACCCGAGGTACCTACGTGGATTACCAGAACAACGCCCCCACCGCCCTTATAAAGAAAAACTAAAATTTGGTGACTATCTGAGACATTGATACTTGTGAACAAAATACCCAAATGCAAATGGTGTGGTACCGTGGTCACACTAGAGAAAGAAAATGCATACCAGACGCTCTCAGTCGTCGTGATCACTCTAATTTGATATCTGGCCCAGAAGCATTTGATCCAC…
GE575464.1	CL2309Contig1	AAGGTACAAGTTTATATGCAACACAACAAAAATGTCTTCTCTCTCTCCTCTTAGATCTCTTTCAAATCATATATGTGTAACCAAATTGAAGGAAGATTAATTAGTGAATAAAAACGTTGAGTCAAATCATGAAATCAAGCTAGATCAAGCTTGGCAATTCATGACTTGCAGTACTGCAATGGCCTTCTTCCCTACCAGTTTCATGCTACAAGCTTCTCATGAAGATGACCAGCATACCCCTTACTTTCTTTCTCCAATTCTCCAACCTTGCAGCACTACTGATCAGCACTATCATGGAGCAGTAGCTGCCTCATTCATAGATAAAAGATCTATGTCGTATGCAACGGATGTATGCGATCAAGAAACCAACAATGGCGATGAGGAAGTGTCGGATGACGG…
GE563267.1	CL2797Contig1	AACATCATCATCAGTTCATCATCAACCAAATCACTCCCAACAGTTCAATGGATCAAAATCGCTAACAAAGACGTGACCGATTCAACTGATTCTTCACAACCCCCAACTTTATCATCGCCCTCTAATCAACGATGCTGTTATGGAGACTGTTATGTGTTCTACTTTTAGGTTTAGGTTTTGTATCGGAATTTGGGGATTCTTTGAAGCTCCCGTTTGTACTGGACGATGTCTTACCTGTTCTACCGCGTCAAATTTCATGGCCTGTTATGAATAGTTTCGGTAAGGCGGTGGATTTGTTGCCGTCGTTCGTCGGAACGCTTTCGCCGGATAATGGAACCCTAGAGTGGAAAGGGGCTTGTTTCCGTGGGAATCAAGCTCGTATGGAGTTCACTCAAGGTG…
GE561185.1	CCHT19224.b1O05.ab1	ACGATCCAAGCAACAACTTCGTGACTGAACGATCATCTTCCGATGAACAACAACGGTAGTAACTACAGCAACAATCGCCGGTACCCTCCGGTATCGGCAACGGTCTCGGTAACGGTGGAGGATATGACGGTGGTGGCGGTGGTAATTTTCAACCAAACCCTAATTATTACCATCAACCTCGAAACCCTAATCAATTTCAGCAGCAGCGACAGCAACCACACTACATGCAGAAACAACAATCTGGACAACAACACAATCAGCAGCAGCAGTGGTTAAGACGGAACCCTAATCCCACTGGCTCTTCAGCCGCTAATGCTAATAACGATGTTGAGAAATCCGTGTATTCAAGTGGCAGCGTTGATTCAAGCTCTCAAGATTGGAAGGCCTAACCGAACATAC…
GE567352.1	CCHT2507.b1E04.ab1	GTGACTTGTAGAGAGAGAAACCTCTCTTCTGTTCCAATTAGTTTTGATCTACAGTTGAAGTTGATACAATGGGGCTGATTTCTGGAATTCTCATGGGGACTATATTCGGTATTGCGATTATGGCTGGCTGGAAGCAGATGATGAGGTATCGAAGCAGTAAACGTGTCGCTAAGGCAGTTGACATAAAACTCCTTGGATGTCTCAACCGAGAAGATTTGAAGAAAATTTGTGGTGACAACTTTCCTGAGTGGATATCTTTCCCTGTTTTTGAACAGGTGAAATGGCTGAATAAACAATTAAGCAAACTCTGGCCATATGTTGAAGAAGCAGCTCGTATTATAATTAAGGAAACTGTCGAACCACTATTGGAAGATTATCGCCCAACTGGAATTACATCAT…
GE575948.1	>CCHT9027.b1_E02.ab1	ATACGGCCGGGAACTGACCTGCCGTATCGACCCTGATCGTCGCTTCCGGGGCTACAGTTCACGGCGATTATGGCTGCAATCTCGTGCTTCGAACAGGTACAGAAGACCCCTGCTTTAATCAAACGAATGCGACTACATGATCTGCCTCTGCCTCGTAACTTAACTAATAAAGAGGTTAGTTCAAAAGCAATAGTGACACGAGGAGGTCGCAACGGGACTCAAGGTCGAAACATGCGTCTTGCTGAGTGTTTGGCTGGTGATGAAACTGGAATTGTTGTCTTTACTGCTAGAAATGATCAAGTGGATGCCATGAAGGAGGGCAGTACTGTAATTTTGAGAAATGCGAAAGTTGACATGTACAAAGGATCCATGAGACTTGCAGTGGACAAATGGGGGCGT…
GE565198.1	CL129Contig1	CTTTTTTTTATTAAAACCAATATCATTCATCAAAATACAATATCAAACCCACAAACAACCTTAACCTTATTCAATCACAATTCCCCAAACATGTTCAAACCATCAAACCACAACACAACCAAACCAAAGACCCCTAAAACCCACCCCTCAACCTCAACACAAGGTGCAGAGTAGACTCCTTTTGTATGTTGTAATCCGCAAGCGTCCGTCCATCCTCCAACTGTTTCCCTGCGAAAATCAGCCTCTGCTGGTCCGGCGGGATGCCCGCCGTGTCTTGAATCTTCGCTTTCACACTATCAATCGTATCCGAACTCTCGACCTCCAAAGTAATCGTCTTACCAGTCAACGTCTTGACGAAAATCTGCATTCCACCCCTCAATCTCAACACAAGGTGCAAAG…
GE557294.1	CCHT15430.b1K17.ab1	GAAGAAGCGAACACTTCTGAAAATCTTACTACGAGTTGAAATGGCAGGACCTTCTCTTAACCCTACCAAGCCTCCCAGGGCCGAAACGATCAAATTCCTGTGTAGCTACGGTGGCCGGATCCTCCCTCGGTATCCTGACGGCAAGCTGCGGTACTACGGTGGCCATACGCGCGTCCTCGCCGTTGCTCGTTCCATCTCCTTTTCTGAATTGACGGTGAAACTCGGTGAATTGTGCGGGAAGACGGTGAGTTTGAGGTGTCAATTGCCGACGGAGGATTTAGACGCGCTTGTTTGTATAACATCAGATGAGGATCTAGCGAATATCGTTGAGGAATATGATCGAGCAGCTTGTCTGCAATCGTCATCGATTAAAATCAGAGCGTTTCTATCAACTCCGAA…
GE571233.1	CCHT5392.b1O03.ab1	AGACATCACGGCTATACAAGGAGCACCACGTCCACTCGTACATGTCCGATCACTTCGCCGGAAGGTTTCAATAACCATTGAGAGCAACCCTTCTACGCACGGCGGACGTGGCGCTTTGCCGCCGGCTTCGATTCACCGTCGTCGATCCAACGTATTTCATTCACGATTACCATATGTTCACTAATAATCAAAGACAAGAAGAGCGTACCGGAAAATATGGCACTCCTAGGGTACAGTACCTTCAGCAACTCGTTAGCCAGTTTCAGAACGCGTCTAGTGAAGATTTGAAGGAGAAAATCGTTGCTAATTTAGCAAACTTTGCATATGATCCTTACAATTATGTGTTTTTGCGCCAGCTTAATGTTTTGGAACTTTTCCTCGACTGCATAACAGAACCCA…
GE573596.1	CL1102Contig1	GATTTCAAGACCAAGTCCATACTCTAATGTTTACAGTTTATACATAGCATAAAATCTAGATATTCCGCAACCTAGAATTGTTAAATCCGAATTCAAAACGTTTCAAATAAAATAAAAAACATTTAAAATGATAGCAAATAACACCAAAAACGGTATAGAAACAACATGAACATGTTTTAAAGTTAATCAATAGAGGTCACCTGTTGCCATTCTCCATCAACAACTTCTTTCCATAAAGTGACATTATCATCACCAGCCGCAAGGGGCAAGAGATTTCCGGTTAACGACCAAGATACCCTCCAGACAGGAACCTTGAAATCATACAACACCTTACCATTCCAATTGTCACCTTCTTTCCCAACAGTCCAAATCACAACAGTACCATCCTCGGAAGCGCTT…
GE557165.1	CCHT1531.b1F24.ab1	GAAATGAGTCTTATATCACCAAAATGCACATTATTGACTTTGGTAGTGCAATGGATGAATTTACCATAAAGCATTTATATGGGGCTGCTGGACCTTCTAGGTTTAGTATATTATTCATTTGAAACTCAAGTAAGCTTTTGATATTATTGTATCTCAAAGGAACACTTTTTTCTACATACATGTCTAATCAGATTGCTGCCTTACGAGATGAACAGACATATGAGTACATGCCTCCAGAAGCTTTTCTGAATGCTACTTGGTATCATGGGCCATCAAGCATAACTACGAAGTATGACATGTGGAGCGTTGGTGTTGTGATCTTAGAGTTGATTATAGGATCACCAAATGTGTTTCAAATAGATGCCAGAACACAAGCCCTTTTGGATCAACATCTTGAAG…
GE563490.1	CCHT21445.b1J10.ab1	GCGAACTGTAGTCAGCATTCCATGCGGTCCTTCTGCTTTGGCTGTGAAAGAAGCTGCTTGGGGACTTGCACGTTATGCTGCTATATCTCAGGACAACGGGCTAGTGCCAATAGTCGAGCCCGAGATTCTTCTTGATGGGGACCACTCAATCGACACGACACTTGAAGTAGCTGAAAGAGTTTGGGCTGAGGTTTTCTATTACTTAGCAGAAAATAATGTTCTGTTTGAAGGAATTTTGCTTAAACCCAGCATGGTTACACCAGGGGCTGACCACAAAGAAAAAGCTGACCCTGATACTGTTGCTAAATATACACTCACCATGCTCAAGAGGAGGGTCCCACCTGCAGTTCCAGGCATCATGTTCTTGTCAGGAGGACAATCTGAAATGGAAGCTACACT…
GE566330.1	CL317Contig1	CCTACAAACGGGGATGACACAATAATGTTGAAACTGGTGAAAAGATAGTCATCGTCAAAACTCAAAACCCTTGAAACCGCAGCGGCAAATCTTCAACATCGCGGAGCTGTGAAGAAATGGAGAAACCTAATAAAAAACAAGTGCTTCTCTTCTACTGTGTCGAATCGCAAGAACTTGCTCAAAAAGTTTCTGATCAATCTGACCTCATTCAGCTCCAATCCATCAATTGGAGGAGTTTTGATGACGGGTTCCCTAACTTGTTCATAAACAATGCGAAAGAAATCAGAGGCCAACATGTTGCTTTTCTTGCATCGTTCAGCTCGCCAGCTGTCATTTTTGAACAACTTTCTGTTATATTCGCACTCCCAAGGCTTTTTGTTGCTTCTTTCACATTGGTGC…
GE559723.1	CCHT17783.b1N05.ab1	CTGATTATAAAGCTCATCTTAAAACTTGTGGTACTAGAGGTCATTCTTGCGACTGTGGCCGAGTTTTTTCAAGAGTGGAGAGCTTCATTGAGCACCAAGATGCTTGTGTCGTTCGACGAATCCATCCGGACCTACCCGCTTTCCAGCCCGCATGTTCATCTAGAACCGCGTCGAGTACAAGTCCATCAAGCGACACAAATTTAAGCAATATCCCGTCCTTGCAACGATTGACACAAATCCCACCTTGTGACACAGCGTCCATTTTCACAAATTCAAGACACACAAAACAACTTGGAACTTCGACTCTTACCATCATCGTCGTTATACGAACAAATTAACGACAATGGGACTAATTTGAAGCTCTCAATTGGAAGTGGGATCAGCTTCCAAGAAGAAGAA…
GE562329.1	CL255Contig1	ATGCAGCAAATCACTGTCATTTAAATCCAACAAATGCCCAGTAAAATCATGTTAAGCAAGCACAATGGAAGAGAAATGTAAAACCCAAGAAAGGTCATTTTTTTTTATGTTTCAGGCACAGATAGATTCAGCAGCTATGGTGAGCCTAGTGTTGAGACTCGACCGCGGCTTTGCAGATGGGACATGTTTTCTTCTGCCCCAGCCATTGTTTTATACAATACATGCGATAAAAATGGCCACACTCCAGCTTACCAATTTCATCATCTGCTTCATGTTCCTCCTGACAAATGGTGCATTTCCATTGGATCTCTGTTGGAACGCGAGATGATGACTTGTTCATTGGTGGCTTGGTTTTCCTGACACATCGACGTATCTCGTCTTCTCTTAAACCAGTACTAA…
GE568308.1	CL3542Contig1	AAGATGTAATATACAACCAATTCCATTTATCAGATAATCAAAGTTTTTTTAAGGAAGAAACGCAATTTTCTTGTTCTCAAAGCATTCAAATGTTTAAACACCAAAAACTAGATAAAACAAACATGTTCCGGGGTGGGACTTCCGACACATTTTTGTTGAACAAGAGCTCAAGCATAGTTCAGGCGGAATATGTCATTGTACACATAAAAGCTTCCTTGTGGTGTAGGCATCAAAGGGAACATCTGACTGAACTTAAGAGCGGGTTGTTCACCGGCAAGCTGGAGATTCCCGCTAACAAAGACGAGCATACCGCCGGCAGGTCCAGAAGGCTGGCAATCGACGGTGGTGATAGTATGGTTGCACTGCTGGAAAGGGAGAGATGTGAGCTTGTTGACGATG…
GE565913.1	CL32Contig1	GAATAAGTAGTGCTCCCCTACTGGACATATATCATATGCTCCTACATTGTAGGGGGCGTAATAGTGTCCTAGAGTAATTGCCAAACCCACATAATTTTGAAACTNAAACTTTGCCCTATACATGGGTATAGTATCACATCCAGAAATTTGATCAAATCAACTGTGTTGGCTTAGCCTGTTGTTGCTGGTGTGAGAACCCGGGACCGAGACACCACAAGAGATTGATGTCAGCACTGACCAAATATTACAGAAAAAAAAAGAGTATGTTGGCGTGTGTTTATTCAGTTTGAGCATCATTACTCACGACACTAATCGCCTCTTCAATCGCTTGAGTGAAGGTGGCAATCTTGTATGTGAAAAATCCCACTAGCATTGGAATCAACTCTAGGTGCATTAATC…
GE565058.1	CCHT22912.b1O16.ab1	CGGACTATGCCCCggaattccgccactactgacggGAGTCAACAAGAAGTTTAAGGAGGTTGGTGCGGCTCGTGGTAGAAAGGGAACAGGAAGGCTTGAGCTTGTTGAACAGTTTACATTCTTAACCAAAGTGGCTAAAACTCCTGCTCAGAAGCTTGAGATCTTGTTTAGTGTGGTCTCTGCACAGTTTGATGTTAACCCTGGTTTAAGCGGTCACATGCCTATAAACGTCTGGAAGAAATGTGTCCAGAATATGCTTCTGATACTTGATATACTTGAGCAGTATCCGAGGGGGGTANTTGATGACACTGTGGAGGGGGATGAGAATGAAACACAGAAAGGAGCTGATTATAATGATACCATACGTATTTGGGGAAACCTGGCAGCTTTTCTTGAAAA…
GE574368.1	CCHT7694.b1K03.ab1	AGGTCAAAAGTCCCTCTCCCCTGTTAGCATCTATTCTCACCTGTTCGCGTCTCCGGCGATCCAAGTCTCAACTGTTCGCGTCTCCGGCGATCCAAGGCTCTCCTGTTCCAGCGGTGATCCAAGGCTCTCATGTCATGTTACAGAAAATCTTCATCCTGTTTCAGATTTTGTAATGGTTGTGGATTTTCCGACCAGGTCTAATAGATTTTGTAATTAATTTCGTCTCTATCAAGCTCAACAGCTTGTCCTATTTCAGCTTCATCTCCGATCCGGCGTTCAGTCCTCTCCGGTAGATTTGCGTGTGTTGATGGTGCATCTAATTGCAAGTTTTTGGCGAACAATGTGTGTAATCAGGAACACTGCTAGTGAAGTCTCAAATCTGTTTTAGATTGTGGTTTA…
GE560940.1	CL72Contig1	GAAGTATGAGGGCGCTAGCTCGCCGACATCCGAACGAAAGACCGCAACCACTCAGGGAGGTACCTGTTGAACCGGATGATGGCGAGCTTCCCGTGTTCCATTGTCAAACTGAAACCACCTATCCCTATTTCTTACAGTTACAGTGGCAACAATCGAGCATTCAAGGTCTCATGCGATCACTCCTGTTTCCAAGCAAGGGATATCAAATACAGACCTCCCGGTACTCAGATAAACCTTCTAAATGATGTCACTTTTACTCTTCCAGAGAAAAGTTTTGGATTGATTTTTGGACGAAGTGGAAGTGGGAAGACTACCCTTTTGCAGCTTATTGCAGGGCTTACTAAACCAACATCAGGCTCCATTTATATTCAAAGATACAGTGATGATGGCAGCCCAACC…
GE558482.1	CL1141Contig1	AATACCAATATCCTTCACTTCTCTCTCTCTCTCTCTCTCTCTCTGAAATTTCTTTCTCTCTCTAGACATATATGATGATGAAACCACAAAGAATTCTTGAAAGAGAAGTGATCATATAATCAAAGCTTAAACAGCTGATGACTTGCACTGGAATGGCTTTCTTCTCCACCAATTTCATGTTACAATCCTCCCAAGATGATCATGACCATCATGCCCCTACATCTCTCTCTCCAATTCTCCCACCTTGTAGTACCACCACTCAAGATTTCAGTGGTACAGCATTCTTGGGAAAAAGATCGATGTCGTCTTACTCGGGTATGAACAACATGGATGGATGTGATCAAGAAGGTGGGAACATGAATGGAGAAGATGAGTTATCAGATGATGGATCACAGCTTC…
GE574058.1	CCHT7388.b1G23.ab1	CCCGCATGGGTGCAAAAGGAAAGGTGACGAGTCTAATTACTAAAAAGGACCTCGCTTTAGCCAACCGTGTCGAGGAAGCGATGAGGAAAAACGAAAGCTTAGAGTCTCTAACCATAACTAACGATCAAAGAGACGGCGGCAGGCCAAAGCTTCAACACTCTAGAGCAAAAGGTAACAAATTGGTCAAAGTCAAAGTGTCTGATCAGAAGAACAACAGAAATCTTACGGCTGCAAAATCACCCGCCAAAAGAAGCTCATCGGGGCCTAAGTCTAGTAAAGTAGTCGGCTTTTCCAAACCATCGACCAAACGAACCTCATCGGGACCTAAATCTGGTAAAGCAGTTGACTTTTCGAAATCTAAGAAAACAACAGGTAAAGTTTCCACCAAACCGTTAGTGA…
GE567620.1	CL1163Contig1	AACATAGAAATCAACCTTGACATCCACAGAACCAGAAGTGACACCATTTTCTTTATATTCAACATTCACAATGGTCCCTGCCTCATCTTCCTCTTGGTATTCGGCTCGTACCCGTCTCACTGGCACAGTAACAGAATAAACAGTCCCAAGTGCAGGGTCCGTAGAGACACTGAGCTGGACTTTATCTTGAGGTTCAATCACCACGAAATCTGAAAGTGCCGTCACCACATTGCTGACTATCTTTTGCTTTGCTTCATCACTGACTGCACAACGGTCAGAAAAGAGGATCATTTTTAGCCTTTGTTATGCTATGTTGGCATTCGAGTTTTGTATTACTGATGGTGATGGGAACAGGATCTTCCAAGCCAGGGCGAGACGTTGGCGAAAGCTCATGTTTAT…
GE563994.1	CCHT21917.b1I07.ab1	CTACAGACGGGGGTTGGATATGAAACGCAACAGCCTCTAAATTACGCAGGATACTCTGCCGGGATTCCCATCGCAAATTCGCTGCTGATTATCGCCTCAGGTCTTGGGTGAATTTGTGCATACAAAATGTCTGAGATAAATGAGAGTTCTAAAGACATTAATGTTGTGGCTAATGATCCAAAAGTTGAAGTAAATGATAACCCTTCTTCTGAGGAAGTCCCAAATCAGTTAGAAAAACCTGAGGATAATCCCATGCCCTCACCAGCCCAGGAGGAAGCAGTGATTAAGAAAAAGTATGGAGGATTACTACCAAGGAAAACTCCCTTAATTTCAAAGGACCATGATCGCGCCTTCTTTGATTCTGCAGATTGGGCACTAGGAAAGGGATCACAAAAGAGC…
GE555874.1	CL147Contig1	TCCTAGCAGCAGTCTTTCTGGCATAGACAGTCTGATTCCACTGTGAATGTACTCAGAGCTCAGGAGCCAAATCACCAACAAAACTTGAAGATTAATCTCTCGGATTCTTCTGTACAACACTCCATGATGGCACTATCACACGAACATTCACTTTTCTCAACCTCCTCATCTGAAGCTTCATTATCCTCACCGGAATTCGGCCTTCTTAAATCATCGGAAGGAGAAACTTCAAAATTTCTCATCAACATAATCCTATACTCAGCATTCCACAGGGTATACCCTGTGATAAACGAAGAGGACAATAATCGATCGAGAGGACGTTTCGAAACTCTGACCATAACCGTGAACTGATCCGACGGAAGCAACCCTAGCATCGTCGAGATAGTCTGCTTCATTGAA…
GE565650.1	CL1633Contig1	ACGGGTTTTCATAATGTCACAAAATGCAGACCTCATATTCGGATATATCTTGGGTTCCCCTTGTGAAGCTAAAATGGTTCGTAGTAGATCAAAGGGGTATGACCCAACTGTAGCAGCACATCCGGCTAGGGCCCCACTCATAAAAGACAAATATGGACTTAAACGAATGTGATCTTCCGATTTTGAGGACCCGGAAGCAAAAGTCTTCACTTTATGCAACACTGCAAACTGTATGGCAGTGTATGGCATGACCATGAGAAGTGCTGGGACATTACCACGCCAAAAACCCGAAAGGCCTTCCTCTCTGAAGATATCTTTCGATGCTTGAACCATTCCAGTGTATTTTGAGTTGCCATATACATTTTTGCTAAGCAATGCAAACGAAGTAGTCGGTTCCAG…
GE552737.1	CL1737Contig1	TTGGTCGACGGACCGAGAATATGCTGCGGGAATTCGGCCACCTCGGGCGGGGGACTTTCAGTGGCCACCTATCCATTCCACACACACTCTGTACGTTCTATATTCGCCGGAAATACTATCCGGCGAGCCACAAAATTCTCAAAAAATGGGATCTCTTCCACATTATCTCTCATCGGAAAAAGAAACCCAATTCATCGTCGATCCAATCAAACTAAAAACCCTATTCAATTCCCAACAGAAATACCTCAATAACTTCTTCGACAAGCTAGACCATTCACAAGCCCATTTATTCACACAAACTCTTCTAAACTCCACCGGCACGATTTTCATCACCGGCGTTGGTAAATCCGGCTTCGTTTCAAAAAACATTTCACAAACGTTTGTATCTTTGGGGATTAA…
GE557865.1	CL3171Contig1	GCATCATTTTTAAATAAAACTATGCAAACTTCTTCCTAGCATACAGCTTACTATAGTTGTTCGGAAGTTCTCCTAGTACATTGTATACCATGTTGTCGATTTGGTCATCGTACTTCTCACACACAACAGGCAGAGTGTGAGCAGCCACAAAACCTATATAGATTACAGTCCAAAAGTAACACCAGGTTCCGATTATCGCAGCAATTAGCAAGCTCCCGACAACGATCGCAAGTTGCTTTATATCTCCTGTAGAACCAACATTCTGAAGGAAGCCTAAAGCGCGATTGACTTCAGCACCAACTGTAGTAAAAATGTTCACAAATAGCTCATCAGGCAGAACGAGACGAGGCGGGGCCCTGTTCAAAAGGTGTGACCAAATAAACTGGCCAATGATACATA…
GE560256.1	CCHT18303.b1M16.ab1	AGCTAAAGGAGTCTGGCGTGGAAGCTGAAAGGGAAGCAAAGGCAAAGCGGGGTGAGGAGGATAAATTGAAGGAAAGAGAGCGGGTGTTGCGTAAGCGAAAAGAGCGAGAAGAACAAGAAGTGGAGAGGGTGCGTTCAAAAGCTCTCAGAAAGGAAGCTATCGAGTCATATCAAGCATTACTTGTAGAGACAATTAAAGATCCACAGGTTTCATGGACGGACGCAAAGCCTAAACTAGAGAAGGATCCTCAAGGGCGTGCAGCCAACCCTTATTTAGATCAATCAGATCTTGAAAAGCTTTTCCGTGAACATGTCAAGTCATTGCATGATAGGTGTACAAATGAATACAAAGCTTTGTTAACTGAAGTTATAACCACAGATGCGGCTGCAAAAGAATATG…
GE572991.1	CCHT6717.b1J23.ab1	CTTACAGACGGGGGAATGGTTCTTGTTGCTAGCAAAGAGGCTGCAGAAAGGATACTGAGTGAAGGGGAAACCGCATACCGTATTGGTGAAGTCATACGCGGTGATGGTGTAAGTTACTGACAAACCAAACCTTTTGCTGTTTGTTTGTCATCCTATTTAGTAATCTCCAAATGTTTTTTTTTGGGGGAAATTTTGTGACATAAAGAGTTGTACTTTTAAGCTGTTAAACCGAACAGCTTGCTCAAGTGTACCAGTAAGTGGGGGGGGTCAAAGCCTAGGAAACAAAGGGGGGGAGTATT
GE557394.1	CL1706Contig1	TCCATTTTCTAACACCGTATAGATGATTACGCGTTTCAGCAAGCTCTCGTGTCAATCNTAGATGTTGTTTTTGGTCTTCACCAACTGGGACTAAATCAGACTGGTACAAAAGAATATCGGAAGCCATCAACACAGGATAAGTCAAAAGTGCAACGCCAACATTTTCATCACCCGCCTTTCGCGATTTTTCTTTGAACTGGATCATTCTGTTTAGCCAACCAATTGGTGCAGCAGAACTCAGCAGCCACATTAATTCCACATGAGCACGGACATGAGATTGCACGAACACAGAAGCCTTTGAGGTGTCCACGCCACATGCCAAATAAAGAGCTGCAGTATCTCTAGTTGCTTTAGAAAGTTGTTGGACATCATACGGTAAAGTTATCGCATGGAGATCCA…
GE565918.1	CL1554Contig1	TTTATCAAAGTCAGCCTAGCATTATTATTGTTATATGAGTAGGTGGTTGCAAACAATGCCATCAACAGTAAGAGTGTGGCTAATTAGTTGTATAAATCAAGTCAAACACATCACCAGGAATATGTATTCAACAAGAAAAACCTCCATAGCAACCTGCTAGGCTTTTACGTTTCATCCAAATGCTAGATTAGCCCGGTGGCCAGTTCATTTGTCGTCCCCCGATCAGATGAACATGAATGTGGTAAACGGATTGGCATCCATTTGGTCCATCATTGATGACAATTCTAAACCCGTCTTCAAGACCTTCTTGCTTTGCTACAATCTTTGCAGTGTAGAGAAGACGACCAAGAATTTCACAATGCCTCTCCTCGGCCTTAGAAAGACCAGTCAAGCCATCCC…
GE566284.1	CL3919Contig1	TCGCCCGCTCAATTCTCGACGCGGAGGCTACACGGGCGTCAAGCAACAAGACCCTACCCAAGCTATTGCGTCTGGAATCTTCCAGATCAATACTGCGGTCTCTACGTTTCAGAGGCTGGTAAATACCCTTGGTACACCTAAAGACACCCCCGAGCTTCGAGAAAAGCTGCACAAAACAAGACTGCATATTGGGCAATTGGTGAAGGATACATCCGATAAACTCAAGAAAGCTAGTGAAATAGATCATCGTGCTGAAGTTAGTGCCAGTAAAAAGATTACAGATGCTAAACTTGCAAAAGATTTTCAAGCAGTTTTAAAAGAATTCCAAAAAGCACAACGGCTTTCAGCAGAAAGGGAGACAGCTTATTCTCCTTCTGTGCCTCAAGCTATCCATTCATC…
GE569866.1	CL1684Contig1	GTCTGTCTTCAAACCAAAAACGAAGGCGTCTGCAAATTTTCAATCGCAGTCATGGCTATGCAAGCGGGAATGGGATTTTCTAAGATCGTCATCTTAGTCGGAGCAGGCTACACCGGTACGTTGATGATGAAAAATGGTAAACTGTCTGATGTATTGGGCGAACTTCAGGCTTTGGTGAAAGGATACGAACAAAACCAGGGGGATGGAGGTGAAGGTGATCATGCAGATGCAATTGCTGCACAGGTTCGTAGATTAGCGATGGAAGTTCGCCAGCTGGCTTCTTCAAGGCAGATTACTGTTCTGAATGGTGGTGCTGCTGGTAATGTAACATCTTTAGTGGTACCAGCTGCCGCACTGGGTGCCGTGGGTTATGGATACATGTGGTGGAAGGGTTTTTCA…
GE561311.1	CCHT19346.b1D13.ab1	AGGGGGGGCACCACTCCTGTGGTGTATGGGTAAAAACGAGACGTGAAGCCAGGCTTGCCCCCCTTAGCCTATTCACAAGGCATGGCTTGGCCATGCCCGGTACACTTTCGGTTTTGATAGGCTTTCACGTTTTCGTGTTCGTGGCCTCCAGTGTAGACCTCAGTAAGAATGGCTTATTGTTCTCCGAACGGGTATGCTCTGGTTTTCTTGAACTTGTTGACGTGGTTGCCTATCTTTATCGAAAGTGTACCCGGAGGTGATGATGAGTTGGAAGCGTGGCACCGTAATCGCCAGTTGGCCTTTGTCCCATCTGTAGTGTGATTTACGTATACGTCCAAGGCTCATCTGATCCTCCACGAGAAGTCCCGCGTTCGGTATGCTGTCCCTGCTTCAGATTTT…
GE569102.1	CCHT3685.b1I10.ab1	TGGGGCAGTCTATTATGTTGGGATTAATGAGCGCGCTTCTTCTGTCTGCTGGCTACTCGAACAAGAGGAGGAACCAGTCCATTTGGCCGCATATTAGTCTCGTCCTGTGCGATATTTCCGGGGTACCTGTTGTATCTTAGGTAGCGGTGATTGCTGCTGGCCCTCTTTTAAGCTTTATGGGGTTCTGGGGATTCTTCTTTGTTTGGTGAGTACCTGAAGCCTTGATAACTGCTGAAATGGGTACAATGTTTCCTGAAGATGGTGGTTATGTTGTTTGGGTATCATCTGCGTTAGGACCTTATTGGGGGTTTCAACAAGGTTGGATGAAATGGCTTAGTGGTGTCATAGACAATGCATTATACCCGGTTCTGTTTCTTGAATACCTGAATTCAGGAATCC…
GE563124.1	CL99Contig1	TCATCAATTGGTAGGTCCACGCCCCCAAATCTAAGGGAAGGATTTCATCTACATAGTGAAAAGTTCGTCCAAGAACAACAGATATGATAGTCATTACCCCAAGTGCACCAAACGTGCCCAGGAAGACAACTGCAGCTGAGTTCCGAGCTGCTAAAAGTGCCGCTATGAAGAAGGTTTTGTCTCCCAGTTCAGAGAAAAATATTAACAAGAATGCTGAAGCAAAACCTGTGCTTAAATCACTGAGATCTCCAAAAAATGAGCCAATCTGCATTACACTAGCAGCATCTGAACCGGCAAGGGCATTTTCAGCATCTTGAAGAGTTAAAATCCCGAAAAACAGCATAAATTTTAGGTAATTGTTCCATGATGCATCAATTGATAAGTTTTTGAAAGGAACTG…
GE558908.1	CCHT16987.b1E23.ab1	ACTCCAGTCTGTGACCACTATCTTCGTTCCCGACTTAACTTTATCCCGCCGCCAGGCTTCCGGCGCGCTTTTCTTTGTCGGAAACTGCTCAGAGATGAAGAGAATGATAGCATTATGGTTTGAAGGATCAGCCAACAAGATTGGTGTTGGTGTGGTGACTCTCAATGGCACGATCTTATCAAACCCACGTCACACGTATATCACTCCCCCTGGTCAGGGATTTCTCCCTCGTGAAACGGCACATCATCATCGGCGGCATGTTCTTCCACTGGTCAAAGAGGCGTTGGAAACTGCTCAAATTACATTAAAAGATGTGAATTGTCTATGTTACACCAAAGGTCCAGGAATGGGTGCACCGTTACAGGTTTCTGCTATTGTTGTACGGGTTCTTTCACAGTT…
GE566157.1	CCHT23941.b1J09.ab1	CTACAAACGGGTTGCTGAAACATGTTGCTGAAGAAGTTTTGCCGTTTGCAAAGGATGGCCTGGAGAGAAGAGGATATAAAGAAACAGGGTTCTTAAATGAAGTAGCAGAGGTGGTTAGAACAGGTTTAACACCAGCAGAGAAGCTTCTTGATTTGTATCATGGAAAATGGGGACAAAGTGTTGACCCTGTATTCGAGGAACTACTGTACTAAGATGCTCAAGTTCTTGTCCATATTTCTGTATGAATAAGGTGTTTCATGTATGCGTGAAGTGATCATGGAATTAGTGCTTGGTGTGATGAGATGTGATCGTTAATGCCGCAAGAAACATGTAGTGAGTTATAATACCATTCAAGACTTCTGAATTGTAGCCTCCTTGCAGATTACCTTGAAATAATCT…
GE560358.1	CCHT18407.b1N18.ab1	ACGCCACCCATCACCCAAAACACACTTAATAACATCCCCAATCTGCAAAATTCATACCCTATCTTCACAATTAACTGAAAATATGTCTTCTCCAAGCAGACGCAGGGAGATGGATTTGATGAAACTGATGATGGGTGATTATAAAGTGGAGATGATCAATGATGGTATGCAAGAGTTTTATGTCCAGTTTCATGGACCTAAAGACAGCCCTTATCATGGAGGTGTTTGGAGAATTAGGGTGGAGCTACCCGATGCGTATCCATATAAATCTCCTTCAATCGGATTCATAAACAAAATTTACCACCCAAACGTAGATGAGATGTCAGGATCGGTTTGTTTAGATGTTATCAATCAGACATGGAGTCCAATGTTTGATCTTGTGAACGTGTTTGAAGTCTT…
GE568593.1	CL2412Contig1	AAGGCTAACGTGTTGCTACAAGCTCATTTTTCAAGACAATTGGTAGGTGGGAATCTCGGGGCAGACCAGCACGAAGTTCTTTTATCTGCTGGCAGGCTACTTCAGACGTTGGTGGATGTTGTTTCAAGCAATGGGTGGCTTAGTCTAGCTTTACTTGCAATGGAAGTTAGCCAGATGGTGACACAAGGAATGTGGGAACGTGATTCGGTTCTCTTGCAACTGCCTCATTTCACTAAAGAGCTAGCCAAACGATGCCAAGAAAACCCCGGTAGGAGTATCGAAACCGTGTTTGATCTAGTTGAAATGGAAGATGACGAGAGACGGGAACTGTTACAGATGTCAGATTCTCAGTTGATGGATATTGCAAGGTTTTGTAACCGTTTCCCCAATATTGACTTG…
GE564308.1	CCHT22210.b1D10.ab1	CCTACAGCCGGGGAACCGTCAAAGCTGAAGCCTGAAGGGGACCGTCGTTTGTATTTCCCCCCGGAAAAATCAATGGAGGAATCCCACGGCGGCGATAGGACCAGAATCCGGCTGTGTAGTATCTGCAACCAACGGCGGCCTGCTCTCAAACGACCTAAAACCCTTCAACAAATTTGCAGGGAATGCTTTTATGTGGTGTTCGAGGAAGAGATTCATAGGGTAATTGTGGACAACAAGCTGTTTAAGCCGGGGGAGCGCATCGCGGGGGGAGCTTCTGGTGGAAAAGATTCGACAGTTCTTGCATATGTAATGTCAGAATTAAATCGTCGCCACAACTATGGCTTGGATCTTTTCCTTCTATCAGTTGATGAAGGGATCACAGGCTACAGGGATGATTCA…
GE565941.1	CL249Contig1	GTCTACCTCCTACCAAATTTCTAGACTAGTTCCTTTCAACTTTACTCTCTCATCCGCTTCCAACAAATATACCCTAGTTAGGTTAAGTTTGTGATTTAGCCGGAGCAACTAGTTCAAATCGTCGCCGGAAACATCAGATTTCAGGGTAGAGCAGTTACATTTTTGAACATCTAAATGGGAATTTGCTTCTCATCGACTCCGATTGATGAAGATGAGGCGGAAAGTCGTGCTCACTTTGAGGGAGGTAATGTGACTCTCATCACTACCAAGAATGCTTGGGACGAAAAGCTTGCAGAAGCAAAGACTCAGGGCAAAGTAGTGATCGCCAACTTCAGTGCATCCTGGTGTGGTCCATGCAAAACAATTGCAGCGTACTACGTTGAGCTATCAGAGAAGTAT…
GE557132.1	CCHT15284.b1H06.ab1	GCGAACGTGAAAATGGCAAGAAATTGCAGATTCAACACAACAATCACCATGTTAGCATCACTATTATTATCGATGATTTCAAATTCTGCAGCTTACAGGCCCGGAGACATCGTTCCGATGAGCAAAATGGGCCAATATCACTCTTCGAGAACGGTTTGGCATGATATCATCGGTCGCCACTGCCCGATCTTTGGTGTAAATCGTGAGGTATTGATTCCTATATCTAAACCTACTGGTTTCACTGGAGCTGATCCTTACAAAATATCATTTCAAGTTGGCAAAGAGAAGTATTATATTCCACGGCTGCTTGTGATAAATCGTAAGAGTTCTGAGGTCCCGATGATTGATGTGCATTTGAGGTACTCAGGAAGTGATTTTCTTGGTGTGACTGCTAAGGTT…
GE569609.1	CCHT418.b1C09.ab1	GGCGTGAACCTTCTCCTGAGCCCCTGTTGAGGCACAATGGCCTGTTACAAACAACTGCATGAACATTCAATTGAATGCTGCACATGGTAAATTTGAAGTTGTTGAATCTTATCTGAAGGATGAAGTTGCTGATACTGTGGATAACAAATTTTTGGTTCATTCAATCAGAAACAAAGTACATTCTGTCTGTTTTCTGTTTTATATAAGTTTATCCATGCCATGATAGTTATGGTTGGTTTATTTTCTAAGGGAGGGGGGG
GE573862.1	CL4259Contig1	CTTTTTTAGCAACTGAATCATGTACTAAAATGTATAAAAGTGTCAACATTGTATCAACTTTTTATATTGTGTAAAAGCTATTAGATAGACAAAACAATGAAATATATGCATATCTACTTCATCGGTTTGGATTATCGACCCAGCTACACTAATAAAAACTGGAGATTATCGGGTTGCAGTTCCTACAGAATCTGCAAGCTCTTCTAGTAATTCCCTTTGCTCCAAAGAGGTACAAGACTGAATGGCTGTCTCAATGTCACCATCAAGAAAGGAAGTGAGCTCAAAGTTCATCTTTAAGCGGTGATCAGTCACCCTATTGTCCTTGTAATTGCATATGCGGATCTTTTCTGAACGAGAACCACTACCAACCTGAGATTTTCTTTGATTTCTTTGAGACTC…
GE557137.1	CL3482Contig1	ATTTCACATCCATTTTCGCACATCCTGAACGCAGTATCAGAGAACCACTATCATGATATTACTACTGTTTCTCCAAATGTCTCCAAAATCTGAAACATTCAGCCATGCTTACGCCATTTGCATCATGATAAGATGACGTGTCAAGTAACTCCAAATTTACAGGATCTATGACTGTGTCACTGTTAACTGGAGAGAAAAAATCGGCATCTAAAGCTTCAGTTGCACCAGGTGAATTTCCATCAATGCTCAAAGCAGCAAGAGCTTCAGTTGATTGTTCATTTTGATATGGATTGATAACTAAATGATCCATAGTAGACTCTAGTTGACTAGTTTCACCGCCACCTTTTGTTGCACCAGGTAAACTTCCATCAATGCTCGAAACAACACAATCTCCAGTTG…
GE560921.1	CCHT18963.b1F13.ab1	ATCACACTTGGCCCTAGAATAGAAGAAGATGAGTAGCATAGGAACAGGTTACGATCTTTCGGTTACAACCTTCTCTCCGGACGGTAGGGTTTTTCAGATCGAGTACGCAGCTAAAGCCGTCGACAACAGCGGCACTGTCGTCGGCATCAAATGCAAAGATGGCATTGTTATTGGAGTAGAGAAGCTGATTGCATCGAAGATTATGTTACCTGGATCTAATCGTCGAATTCATTCCGTGCATCGTCACTCCGGAATGGGTGTGGCAGGATTAGCTGCAGATGGGAGACAGATTGTTGCAAGAGCCAAATCTGAAGCTCACAACTATGAAAGTACTTATGGTGAACCTATTCCAATTAAAGAACTTGCTGACCGCGTTGCTAGTTATGTGCATCTGTGCAC…
GE567122.1	CCHT24853.b1I22.ab1	TGCCGGAGACCATCTCTATTATCCAATCTCTCAAACCCATGAATTCTTCACCCCCTCACTCCCTGGTAAGTTCTTCCCTCTGAATTCTAGATGATTTATCGTTCGATTCTCATCAATAATCTTCAATTCTTGATAAAGTTCATAACTTTATTGTAGAATTTTGGGGTTTTAAAAAAACCCACTTCAATTCTCATCAACAATCTTGAATTCTTGAAAAAGTTCATAACTTTGTTCGAGAAATTGGGGATTTCTTGGATTCTTGATGCGTGTTGGATAAAAACAACATCAAATTAACTAAATTTACATCTGGGTTTTCATGGATACCTTATTAAGAACTCATAACTCGTTCGAATTTCTGCACCCAATTCATAGATTTGCAGGAAATGTGACCACTTTGAG…
GE567210.1	CCHT24934.b1L18.ab1	GAatatgctcgggaattcggccgttacggccggggGATACAGATAGCTGTTAACACAATCAGCAAACGTGTTCACTTCTTATCCAGGACGTCAAATTTGACAACGAGCCTGCGTATTTGTCATCGAAGACGTGCTAGTTGCTGTTATGTAAATTGTTAATTTTGTTTGCCGATTGAGCGTTTAATCCATCGATCGAACCAAGTTGTAATCGAGGTTAATTGCAAGTACAAAGGAGTTATCATATAATCGTATTTAATTTAATGTTATCTTCTAAGGTCATTGGTAATTTTTCCAGAAGGAAATCTTTTCTTCCCCACAAATATAATCCTACTTCTTTAAGTTCTTTGATGCTATCAGTTTCCCAAAAGCATGAAATGGCAGATGAAATCTACATGAATA…
GE576169.1	CL3120Contig1	AGGATTCTTCTTCTTCTTCCCAGACAACCATCATTCCTCTCTCTCTCTCTATCTCTCTCTCTCTCTGCAAACACCACCACTTTTCACACACTAATTTCTTCACTCTCAAACTTTTGTAGAGCATATAATTGGAAGAATGACAAAAGTTAGCCCTGAAGTTTTTGATGAGAAGCAAATGGAAGCTGTGTTATCAGCATCATCAGATGTGAGTTTCAAGTCAAATAAATTCCCTAAATATAAATTAGGGCCCGAAAATCAGATTCTTGATGAAGCAACTGTGGAGAATAATGGACCACCATTAAAAGACATTGTGGCACAAGAAACCCAACACTTATCTGATCAACACAAACGTCTCTCTGTTCGTGACTTGGCCAGTAAATTTGACAAGAATTTGTCAGC…
GE552331.1	CCHT10998.b1K14.ab1	gacatatacactgtaattcggccatcacggccggggactTATGAAGAACTTGagactttcaacaaagcaGTTCATGGGTACCTATTGTAACCCTTCTCTTATACTGTATTAGTTGATCAAAGTTATAGTTTTCGTATACCTTAACTTTAGGTGGTCAATTACTTGCATCGACTCGCTTCCAGATTACATGAAGATCATTTACAAAAGACTCTTGGATTGTTATGGGGAAATGGAGGAAATCATGGCAAGTGAAGGAAAAGCATATCAAGTTGACTACGCCAAAGAGTCGATGAAAGAGTTGAGTAGAAATTACATGATTGAAGCAAAATGGATACACGACGCGTATGTACCAACATTGGAGGAGCATGAATCTGTTTCATTCGTAACTGCTGGCTACAA…
GE564171.1	CCHT22084.b1G02.ab1	ACAAAACAGACTGGGGAAATGAGATAGGGTGGATTTACGGTTCTGTGACAGAAGATATTCTTACAGGATTCAAGATGCACGCACGAGGTTGGCGATCGATATACTGTATGCCACCTAGACCAGCCTTTAAAGGTTCTGCACCTATAAATCTGTCGGATCGTTTAAACCAAGTGCTTAGATGGGCTTTAGGGTCAGTTGAAATTCTTTTCAGCAGACATTGCCCTATTTGGTATGGTTATAGTGGAAGGCTAAAATGGCTTGAACGTTTCGCGTACATAAACACAACCATTTATCCAGTCACTTCAATTCCACTTCTTGTCTACTGTATCCTGCCAGCTGTCTGTCtccttactggaaagttcATCATTCCGCAGATTAGTAACCTTGCAAGTTTATGGT…
GE556532.1	CCHT14747.b1F15.ab1	AGTGCGACCTCCTTATCTGAATCTTGAAGCTCTCTGCGCATCTGTTGAAGGCGAAGATAATTGACGAAGAAGATGGTATCCATCTCTTCCTCCTCACCCTACTAATCTCGACTCCAGAAGCCCACCATCACTCACCCATGCTTCTCCGGTCATCGAGTTGCCATCAATGAACAAGGTTGGGAAAGTGAGATGTTCCATGGAAGGTAAGCCCGCTGTCACATCCTACGACATTGCATCAAACTTAAGGGAGGGTGGATCATCGCTGATCAGTGCCGCGGTGGCTGCGACCGTGTCGAGCCCAGCGGCCATGGCTCTCGTGGACGAGAGAATGAGCACCGAATGGACGGGGCTACCCTTTTGGTCTAAGCGACAATCTTCTCGGGAGGATCCTTTTTGGTG…
GE566032.1	CCHT23824.b1O03.ab1	CTACAAACGGGGGTCAGAATCAAGTTATAATTCACAGTCAACGCCCAATGGCGTCTGGAAGCTTCATCTTATGGCTACACGGTCTAGGTGACTCCGGTCCAGCCAACGAGCCTATCAAATCCCTCTTCACCTCTCCTCAGTTCGCCAACACTCGCTGGTCTTTCCCTTCTGCTCCGTCTCAACCTGTTACCTGCAATTATGGTGCCGTGATGCCCTCATGGTTTGACATTCATGAGATACCTGTCACAGCTAATTCTCCGGTGGATGAAAGCTCGTTGCTTAAAGCCGTTCAAAATGTGCATTCAGTGATCGACGAGGAGTTGGCTGCTGGAACTGACCCTAAAAATGTGTTTCTTTGTGGATTTAGTCCAGGAGGTGCGTTGACCTTGGCCAGTGTTC…
GE575494.1	CL3143Contig1	AGAGAATACAAGTTTCCGATCATCAGTCACTGAGTCTCTCGCGTTTTTGTTATAGCGATTACATTTCCGATTAACACATATGTCGATCATTCCAAGTTTCTTCGGTGGCCGACGAACAAACGTCTTCGATCCCTTCTCTCTAGACGTTTGGGATCCTTTCGAAGGATTCCCTTTCAACACCAATTTCAATTCCCTCTCCAATCAAGTCCGATCGTCTGAAACGGCGTCATTCGTGAATGCTAAGATCGATTGGAAGGAAACCGATGATGCTCATGTGTTCAAAGCGGACGTGCCTGGATTGAAAAAGGAGGAAGTGAAAGTTGAGGTGGAAGACGATCGAGTGCTGCAGATCAGTGGAGAGAGGAACAAAGAGAGGGAGGATAAAGGCGACACGTGGCA…
GE576006.1	CCHT9085.b1I16.ab1	ACGAGTTATTGTCgacggtctcgacatataccctgtaattcggccattacggccgggttTGCCAACATGTGTTATTAGTGACAGATTGACAATCAACAACACTCTGTGGGATGGGTATAGACAGAATGGCGTTTGCACAAGCCAATATCACGAGATACAACACATAGCTTGTCAATGGTGCACTTGTTGGAGAGAGAGATGCGTCTCAGCTTGATCTGGGGATGGGAATTGGCTGCAAATTCCCTATTTTCAACTCTCCCCCACTAACATTGACTGAATTCATCCGACTGAAGGAAGTTGAAGAAGGTGCTGGTGTAGGACCGCCACCACTGCTTGTTCTGTGTGGTGACTATGGTGGCAAGTTGGGTGACCTTCCTCGCTCTGAGTATATAACAAATG…
GE573509.1	CCHT7070.g1L15.ab1	TCGGGGGGAACGAACCAAGTTAAAAAATATCTTACGCGTGATACTTAACAATATGTCGGAGCACGGCTGATGAAGACGGCTGTTGGTGCTATTAGCGAGTCCACTGCAAGGTCACATGACCCCCATGCTTCAACTCGGTACTTACCTTCACTCCCTAGGGTTTTCAATAACCATCGCTCACGCCGATATCAACCTGCCGGATTCTTCCAACCATCCTGATTTAACCTTCCTCTCTCTGTCGGTATACTTATCCACCACCGACGGGGGCGGCGGCGTCAGGCAGTTTCTCGGGGTTCTTAACGATAATTGCAAACCTCATCTACACAAACACCTGATCCAGATTATAAACGCACAAAAGGAGAGATCTGAGAAGGAATCGATTGTTATCATATATGAAAA…
GE560319.1	CCHT18364.b1H08.ab1	AATGGGAACTAGTTCTTCAAAGAATCTTGACAGTAGCTCTCATGGCAGTGGAGAAGAGAAAGACGACCATGGTGGTGGTCAACTCTATGTTTCTTTGAAGATGGAGAATTACAAGCTCAAAGGAGACCTTGTTCCCCATGTCTATGGCTCTGTCCCTCTTGTTGGTTCTTGGGATACCTCCAAAGCTCTTCCGATGGAACGAGAGTCAACCTCAATGTGGGAATTAAGTTTTGTTGTCCCTCCTAATCATGAAACCTTGGACTTCAAGTTCTTATTGAAGCCCAAATACAACAATGTGCCATGCATAGAAGAGGAAGGCCCAAACAGGCATTTCATGGGGGGTAAATTACAAGGGGTTGCACGATTGGCGGTTTTTAAGTTTAGTACAGATGAAGTTCT…
GE572622.1	CL1445Contig1	GGTGCACAAGCGGTTGGGATGGGACAGGAGGCTCTCGAGGTACCAGCTGCTGCAGAGTTGTATAATAAGGCAAATGAAATTTTAGGGTTTGATATCTTGGATGTTTGCATTAATGGGCCAAAAGAAAAGTTGGATTCCACTGTTTTAAGTCAGCCAGCTATATATGTTACCAGTCTAGCTGCAGTAGAGATAGTACGAGCTCGTGATGGTGGTCAACAGATAATTGATTCAGTTGATGTTACATGTGGGTTAAGTTTAGGGGAATACACAGCTCTTACATTTGCTGGAGCTTTTAGTTTTGAGGATGGTCTCAAGCTGGTTAAACTAAGAGGTCAAGCAATGCAGGAAGCTGCAGATGCTGCTAAAGGTGCTATGGTCAGTATCATTGGACTAGATTCA…
GE573320.1	CL3014Contig1	TCCAAATTCGATCTCAAAACGCCATTTTGATTGTTCATGAATCAAAAAGAAATTGGATAGAAGAGGATGAAGATCACCGCGTTACTTGTCCTAAAATGCCATCCAATTCCCGACGGTGCGGATCCGGTGATTCTAGCGAACGCGACGGACGTCAGTCATTTCGGATATTTCCAGAGAGTCACCGTCCGTCAGTTCATTGTGTTCGTCGGTAGAACCGTCGCCAAACGAACACCGCCTGATCAGCGCCACACCGTCCAACAGGGAGAATATAAGGTGCATTCATATAACAGAAATGGTCTCTGTGTGGTGGGATTCATGGATGATCATTATCCGGTTAGAAGTGCATTCTCTGTGTTGAATCAGGTAATAGATGAATATCAGAAGAAGCATGGTGATTCA…
GE560546.1	CCHT18591.b1N15.ab1	AAACAAAATCCTAAAAACCCAACAAAAAATTCGAACGTTACAACACATCGAAAACCAAACATGTGCACCGTTGCAATCTCAAATTCGCCGGTATTCTCTCCATCATCAAGAGTTTCCCCATCATCCTGTTCCTCATCGCCGTCATCGTCGTTCAAATTCCGGCTTCAAAAACCACCGCCGCCGGTCAGTGGACTTAATAGAACATCAAACGAAGATGGACCCACTTCTACTTCTCCGACGGTGTTGAAGAGGAAGAGACCCACTAGATTGGATATTCCGATTGGATCTTTGAGTTTTTCTGTTGACCGGTCAACGCCACGTGTCGCGGTGGAGGATCGGTGGAAGGAGGTGGAGGTTGATGAAGATGGGTATTCGGTTTATTGTAAAAGGGGAAGGAGG…
GE562574.1	CCHT20581.b1I10.ab1	CGATAACGGGCCACATATGGAATGGTGGGTCAGGTTAAAAGTGGCTCTAGGTGCAGCCAAAGGGTTCGCGTGGCTCCATCACAACTGCAACCCGCGAATCCTTCATAGAAACATAAGCTCCAAATGCATCTTGCTAGATAAAGAATTCGAGCCCAAAATATCTGATTTCGGGCTCGCTAGGCTTATGAACCCTGTCGACACGCATTTAAGCACTTTCGTGAATGGTGAGTTTGGCGATATTGGTTATGTGGCACCCGAATACGCACGAACACTAGTAGCTACTCCGAAAGGTGATGTTTATAGCTTCGGGGTCGTGCTTTTGGAGATAGTAACGGGCGAAAAACCGATCAATGTTACCAAAGCTCCCGAAACCTTCAAGGGTAATTTAGTCGAATGGAT…
GE573682.1	CCHT7157.g1I14.ab1	CGGGAATTCGGCCGTCAAGGGCGGGGATATCAGTTTGTACGTGTCCCGCTGCTCTGCAGGCgcttcctcgctgactgatTAGAAATCAAATCAGCGCCAAGTCAGCGATTTGCGATGGTCAGGGAGAACTACATTAACAACGCTCCGGTAGCGGCGAATCTGTCAGAATGTGCTAAACCCTCTGCGCTGAATCATGTTTCCGTAAGAGAGATCGTATTTTTTACGTTACCCACATCGTACTTTTGGAGAAATTGAAGTGAATCTATCGTGGGTGGTGAAGGAGAAGGGTGCGCGTTGGAGTTTACACCCACGGGGGGAGTCGCCGCCCTCTGTACGGTGATCGAGGGGATCTCTCTGGCGGTCGAAGGTCGGCTTCATTACGGTGGAAAGAAATTGAAG…
GE568382.1	CL214Contig1	ACATTAAAGCTTACAAAAAGCTTTGAGATGAAAGTATAATGTAGAAAAAATACATTAAAACCGGCAAATATGGATGTCCAAAATTGAACATAACAAGTTCTAAAGGTCAAACGTAAACACCTAAAAACCAACACTGGTCTACTTGACAATAACCAAATAAAATGCAACATTATCTCAACATTCATACAAATTAAGCAGTCTCCTTCTTTAGCTTCGCTAGCTCTTGCCTAACGACTCCGGCCTTCTTAATCTTTGCCAACATAACCTTAAACCTGTCGAAATCGTTAAGGGATGCTCTCTTCTTCTGAACAATGAATTTTCTTCCCCATGAGCTGTTTTCCCATTTGTTTTTGACATCGGCAGCTTCCATCGCAGCAATAAGAGTTTTCTTGTTTGGAA…
GE574557.1	CL2856Contig1	CATATGCCCGGGAATTCGGCCATCTACGGCCGGGGATCCTTCAGTTTTGGTGTATCGATTCGCCGGTGTAGGAAGCAAAACGACATCCGTACCTGCGTTTTAGAGTAGACTACACACGGCGTCAGATCTCGTAGCGTTTTAATCGTTCGTTTATCGGAAAAAAGCTGTTTAGGTTTCCGGTTACTGTTCGCATGATTTGAGGTGCAAGGCAATTTAGTGACCATGGAAGCACAACATGCTTTGTCAGTTCAAAGATTGGGTGCCAGACAGTTTAGTAACCATGGAGGGGGGGGCGCTCGAACGAACCCTTTGGAGGAGAAATATCCTAAGTTTACAAACCCTCTGCCCAATTTCACTAGTGGGGCTGTTGGTCACATATTTTCTTCATCTTCAGGAATG…
GE561682.1	CCHT19708.b1H07.ab1	GCTCATCCCCAAGCCGAACTTTAGTGACGTTTAACGACGAGTCTCTAGACGTTTCTTCGGACTGAGTGCTGCGCTTCCTACCCGCGAAATGAATACATTGTCATGGAACCCGAGGATACGCTGTCTGAAGGATCGATTTCTAGAGACTAAGTAGCAGAAGTGGCTGTTGAGTCACTGTTTCATCCAGAGTCTTCTTATAAAGTTGTGGAGATAGTTGCACGAATGGAAGCTCCTACAAAGTCATTTGTGGAACTATGTGGTTCAATTAAAGAACGGTAATTCGTATAGTATCAAACCATTCATTCGTACGTCATTGTTCTATACCGTTATGAATTTGATCATATTAATAAAAAAAGCTTCATTTACTGGAGGTTGATGTCTGTTCTCATTTACTGGACT…
GE554800.1	CL534Contig1	CTTTTTTTGCCAGATAAAAACATGTTTCACTCGAAAAACTTTGTGAAGTTTTACATGCACCAAAATTACAGTTGTAAACATTAGACGCCTCATATATAGTTTTATGGCCATAATTATTTAAAAAAACAAAAAAAAGAATGAAGTCTTCTAAAACCCTTTTTTAAATCCCAACATGTCGATCGGGCGCCACCAAAACAATCAACTCATACTCCCAGGAATAAAAGCCCCAGGCCACTCGCTAAGCACGTTAGAAGATCTAAACACGAGGGTACTTAGGGTTCTGCTTTTGCTGGGGGTTCTGTTTCTTGGAATCCAAGGCACCTAACCCTGCTCCTAACCCGACTGGGGCTTGACCTTGACCTTGACCTTGTGGTTCTGCTTTGGTTGGCTCTTCGGAGT…
GE559303.1	CCHT17373.b1I23.ab1	GCCAACAAAATTACAGTAGTCGCAGTAAGGAGAACCCCAAATCCCCAAAATCGATGCGATCTTGACGAAAATCCTATTTTCATAGAAGAATTGGCATCATACGTTCAAGAAAAGTTGTTGTTGGGCGGTATTAGTAGGAATCACAATGTCACAGAGCAATATTACAAGGAATGCGAATGTACCGGTGAGTGAAGTCTACTGGTCTCTCGTAGCTAAAGCCGACAAGAAGTTCTCCAAAATTAGGGATTTGCCCTATTACGAGCGCAACAGGTATGATACATACTTCTACAAGGTATTCAAGGTTTATACACAACTATGGAAATTTCAACAAGAGAATCGGCACAAGCTTGTGGAAGCAGGGCTTAAGAGATGGGAAATAGGTGATATTGCATCCCGTAT…
GE559129.1	CL393Contig1	AGCGGCCAATCGTTCTTTCCGTCTGGGGCTCAAATCAGCCACAGATTCGCTTCAGATTGCCTTCAAAATTAGGTTGTGGAATTGCAACTACTAATTCAAGGAAATTATACACATACAATCAGAAGGATCGGTCACTTTCAAATTTCAATATGGTTGCGGAACAGTATTTACCTCCGTGGTTCAGTGTTGCCCCGATGATGGAGTGGACAGACAATCATTATAGGACAATGGCCCGCCTTATATCAAAACATGCATGGCTCTATACAGAAATGCTTGCTGCAGAGACAATAGTTTACCAGGAGAAGAATTTGGACAGATTTTTAGCCTTTTCTCCAGACCAGCATCCTATTGTACTTCAAATTGGTGGAAATAACTTGGAAAATCTGGCAAAAGCGACTC…
GE560572.1	CCHT18617.b1B23.ab1	TACCATCTCATCTCACATTCCTAACCACTGCTGTTGCTTCTTCCCCAAATTATCTCATTACAGGTATCGCAATACATCAGTACTATCTGCAACTGATATTAGAAGTTTGAATTTGAAGATTTGATACACACTGTTTGCGCAGATATGAGTTTTGCTAAGGAGTATGAATTTCTGACGGAGATTGGAATCGAGCCTCGAAATTCTGGTTGTTTTGTTAGCGGTTCATGGAAGGGAAGTGGTTCTGTTGTCTCGCCTGTTAATCCTGCTAACAACAAGCCCATTGCTGAAGTTGTAGAAGCTTCTTCTCAAGATTATGAGGAGGGCATGCAGGCTTGTTTTGAAGCCTCAAAGATTTGGATGAAACTTCCTGCACCAAAGCGAGGTGAGATTGTTAGACAG…
GE572120.1	CL2463Contig1	ACTCCAGCTTCTCATATCTCTCACCTCCATAACCACCTCTTTCAGCGGCTTTTTCTGGAGCTATGTCAAGGTACACCACCAAATCAGGTGCCAGCAGTCCCACCTCTGGAGCCTTACACCATTCAATATCTAATCCTTTGGCAGATGAGAAAGCCACCCCGCATCAACAGAAGCTTCAGCAGGTCCCCTGAAATAATTCAAGGAGCCCTCAATAAGATGTCGATAACCTTGTTCAGGAGCAATTAAATGAGGCTGGTAACCATCTGCCTCTGAAACGATTTTCCTCACATTTTGTAGAGAGATGTCTATCGAATGGAAGTTTCCTCAAAGCAGCAGGAAGCTGATTGGCAAACACTCCATAAATTCTGTCACCCCCAGGCCGCCTCCATCCAGATGCTC…
GE575985.1	CCHT9065.b1A12.ab1	CTCACGGCAGGGGAAAGAAGCATGATCGCAGCTAGTGAAACCTCAGAAAGAAAGATGCCTTTGAAGACGGTGGACGCGACCTTATCGACCTTCTCCGCCCTTTTCCAAAAATTCTGCTCGGAAGCACCCAACAACAAACCCAGTCTCGTCTTGTTCTTGGCTGATAACAAACCTTCCACTAATCTCATGTAGTGCCCTGACTGTGCGCGAGCTGAACCGGAACTGTACAAAATTCTTGTATCATCAGGTGATGCTGTGGCAATCCTAGGGGGTTATGTCGGGGACAGGCCCACGTGGAGGAACCCGCAGCACCCATGGAGGGTGGACTCAACGTTCAAGCTCATGGGAGTCCCGACTTTGATCCTATGGAACAATGGCGAGGTGAAAGGTCGGCTTGAA…
GE559011.1	CL3580Contig1	GAGAGTTACCCTTGCAAATTGTATCAAAACCAACATTTGCTTCAACAAATTGGTTCTTAAGATCACCATTCAAGGTCGCAGGTACTCCAACCACCTTAGTAGAGCATTTTGCTTCTGCGAAAGTCTCAGCAAGCTGAGCAGCATCTGTGTTAGATGTTACCCCTCCAACAATCACTAAGGCATCCAAATTCAAAGCCTTGCATGCTGCCATGGCAGAATTTACTTGCTCTGTGGTTCTGATTTGATCCTTCGTTCGTCCCAATAAATCATAACCACCTTGATTTTTGTAGGTTGCAAGAACATCATCTGTGATCTCGAGAGTTTTTTGAGCAAATAAACCTTCAGAACCACCTAGAAATCCAAGCAAAACACTTTTAGGGTTGTGAATTTTAAGAGCTT…
GE571609.1	CL3145Contig1	AAAACCCTAATTTACAAATCGTCATCTTTTCAAAAATCATGGCACAGAACGACTTGAAACCTAATAATTCATCTTCAGAGGAAGAGATCTCTGGTTCAGAAGATGAGTACACATCTGGTTCGGAATCAGATGAAGTCTCTGATACAGATTCCGACGAGAAACCAAAACAAGAGCCGAAGCAAACCCTAATTCCACACCGTCAGTCCGCCAGCAAACCCGAAGCTCCGGTTCTATCTTCATCAGAATCGGAAGAATCAGGTTCTGAAACCGATTCCGATTCCGATTCGCCGCCCAAAACTCCGGCCGTGGCTAACCCTAGCGTGAAACCTATCTCTTCCAAACCAATGGAACTGGACTCTAAATCGGCCAAAAAGGACGGATCTAAAACGACCTCAACGT…
GE560317.1	CL2383Contig1	GAATCATATTGAATTTTCAGAATGTCTTCATGGGTTTTATTCATGATGTTTGTACTGTGTTTCTCATTCAATGGTGTCTCCTATGCTAGACACCGGAAACAACCGGCAGCCACTCTCGTCGGAACTGTCTATTGTGACACTTGCTTCGGTCAACCAGCGCCAAAATCCACTCACTTTATTTCAGGGGCAACGGTAGCCGTGGAATGCGACGATGGCCGGAAACAGAAATTCCGGGAAGAAGTGAAGACAAATGAGAAGGGAGATTTTGAAGCTAAACTGCCGGGGGCGATCGGTAAAAGTTTGGAGAAAATTAAAGGGTGTTCGGTTCGATTGATTAGCAGCGGAAAGCCGTATTGTTCGGTGGCAGCCACCGCCACCTCATCAAAAATTCGTTTCAAG…
GE560356.1	CL230Contig1	TTCCTTTGGGTTTTAAACACGGGCTCGATGTTACTTGCAATATAATCTTCGGTTACTCGATTTGGGATTCTCAAAACAGCAATATTTTCTGATGATAATTCACCGTTCGGAGTTCTTTCTACTTTTACCACTCCTTTTAGACTACTTACAAACTTCTCAATGTCATATATATCTCCAAAGTTCCTAAAATCACCAGGTTCGCTTCCCCTAATGTCCGGAATCACAAGTGTTGCCTTTAGGTATCTTGCCACTAATACTGCATTTGTAACCTGTGCAACATGGTATTCAGGTCCATTTGTTAATGAGAAAGTGACAAACCCTTTGGATTCTTCTGGTTCTTCTAAAATTGACTTTGACCAGCAAGGCCTGAGAATATTAGCTTCCTCCTCCCATTTACCA…
GE556871.1	CCHT15061.b1I21.ab1	GAAGACAATAGGTAGCTTTCTTCCCAAAGATAGTCCCTTACGTCAGGATCCCGCTTACTACATTCTCAAAGAAGATACATCCCCATGCATATTTGGCTCAGTTGAGAAGCAGAGATGGTCATATGCGTGTGCCAAACAATTGATAGAGAGGCTAATATATGCTGAGGGTGCGGAGAACGGTCTTGAGTTCACCATAGTAAGACCTTTCAATTGGATTGGCCCTAGGATGGATTTCATTCCTGGAATTGACGGTCCTAATGAAGGCGTTCCAAGAGTTCTGGCATGCTTTAGCAATAACCTCTTGAGAAGGGAGCCTCTAAAGCTTGTGGATGGTGGTGAATCACAAAGAACCTTTATTTACATCAAGGATGCTATTGAAGCTGTTCTTTTGATGATTGA…
GE576440.1	CCHT9498.b1C24.ab1	GTCTACACACTCCACGACAATCCCCTGTGTTTCACGCCTACAAATTCTTCCCCAAAATTGAACCAGTCTATAACCCATAAATCGTGTTATGATCGCTGATCGAGCTGTTTCCGGCACATCATGTCGATTGCCACACGTTTTGTGTTGAAAATTTCTAGATCAGTTTCGTCAAACGGAAAATTGGGTATAGGGTTTTGTCAACGGAGGTTTATTAGGGTTTTGACGTGTGAAGAACATGAATCGATTACTGATGTCGATAATGTGAAGAAGCGTAGGTTTGTGGCTCTATGGGGTAATGGTGATTACGGGCGACTGGGTTTGGGTAGCTTGGAGTCGAAATGGAGACCTGCTTTTGTTTCGGCTTTTGGCGATGGAAGTCTCCGAGAGATTGCGTGCGGT…
GE555643.1	CL760Contig1	AGGATACTCTCCAAAGCTTCGGTTTTCTGNTGATGCTGCTTTGATTGCATCAAGTGTTCTGTTATTANCCACAACTTCATGCATACCAGCTATACACTCCCCAGCAGTCAACCATTCTATCTGTTNTCCGGTCTGAATAAGTAGACACCCGACAGGAACTTTCACTTCTACTTTCTTCCCATTCCTTAACCAAATACTTAGACCCGGGAACCTACTTCTGCCATGAATTGTTAGAAAGTTAAGGTCGTAATGGTATCCTGCAAAAACAGTGCCCTCTTTACCATGACGTTTGAGGTCACTCCCAGTTGAAGCAAGAAGATGTGGGCCTGCCTTCATTACACTAGTAAATGCATCAATTGGCAGACCAAATCCAATTGCTGCCATTTCAGCAACAGCCTC…
GE566270.1	CL1913Contig1	AAACATAACAAATATAATTTTGGCTTCTTGCGTTTTCTTCTTGAAGGACAAGAAATCATCCCCAAATTTTTCAATCCATCGTCCTTCCAAAACCCTATAATTCAATTCGATTCGATCCTGCTATCTGCATTTCGTGCATTCTTAAATCTCTCTCAACGATCAATGTAGATCAAGAAACCTAAAGCAGGAAAGCTTTGATCATTCATTCGCATGATAAATACCTAAAATAAAATTTCAGTTTATAGCTTCTAGAAGTGAATATGGTGAAGCTGACGATGATTGCTCGTGTTATGGATGGCCTTCCACTAGCTGAAGGATTAGATGATGGGCGCGATATGCAGGATGCAGAGTTTTATAAACAACAAGTTAAGGCCTTGTTTAAGAATCTTTCAAGAGGAC…
GE573063.1	CCHT6787.b1E18.ab1	ACACCACTTCTTATTTCTTTCTAATCAAGCAAGCACATCACTTCTTGAAGAATGGCTCGTACCAAGCAAACTGCAAGGAaatccaccggaggaaaggctccaAGAAAGCAACTGGCAACTAAGGCGGCAAGGAAGTCGGCTCCGGCCaccggaggagtgaagaagccacacagattcaGGCCTGGAACTGTGGCGTTGAGAGAGATCAGGAagtaccagaagagcactGAGCTTCTGATCAGGAAGCTTCCATTCCAGAGGCTTGTGAGAGAAATCGCACAGGATTTCAAAACCGATCTACGCTTCCAGAGTTCTGCTGTCGCTGCTCTCCAGGAGGCTGCTGAAGCTTACCTTGTTGGACTATTTGAGGACACTAACCTGTGCGCTAttcatgctaag…
GE567479.1	CL2062Contig1	GCCAGCCTTTCCTTCAACTGTTTCTTGCATTAAAACCCTTAATTCCTCCCTCTCACAGATCACGGATCACCACCACATGGACTCATCGGACGATGAAGGAGAGGAGTACCTCTTCAAAGTAGTCATCATCGGAGACTCGGCCGTCGGAAAATCAAATCTCCTATCTCGCTACGCCCGGAACGAGTTCAATCCGCACTCCAAGGCCACAATCGGAGTCGAATTTCAGACTCAGAGCATGGAGATCGACGGAAAGGAAGTTAAGGCTCAGATTTGGGACACCGCCGGCCAGGAACGCTGCCGTGCCGTCACCTCAGCTTACTACCGTGGCGCCATTGGTGCCCTAATTGTTTACGATATCTCTCGGAGCACCACGTTTGATAGTGTATCTCGATGGCTCGA…
GE564139.1	CCHT22055.b1N17.ab1	CCACGGCCGGGGGTAACCCTCCGAGTTATGCCGTCTCTTTACACCCTAGGTTGGGTCTCAGGCACCGGTGGAAGCATCACCGCCAAAGTCCACGATGATTCCGTTCCCAAATCGGAGTAACTCATCATCATGTCCCCCTCCGATGCAGCAATAAAAAAGATGCTTGCCACATTGGATGACCATTTCACCCATTTTTTGGAGCCTGATAAGTTCAAAAGTTTAAGGTCAGGAACACAAGGTGCTCTTACTGGAGTTGGGTTATCAATTGGCTATCCGACTGGAAATGATGGGGCTCTTTCTGGACTGATGGTTATTTCAGCCTCTCCATGGGGCCTACTAGCAGGGCTTCCATTTCTCCAGGAGATCTAATTCTGGCCATTGATGATACTAGTACATAAA…
GE553776.1	CL4191Contig1	ACTTATGTTTACTTGGTCTATCATGTCTGTGTCAGTCATGGTTTTTATCATGGCCAACGAATTACTACACATTTTCCCGGCGTTGATCTCAACGTCAATGAGTGAATCGCGCAAGTGCCTTTCGTGTTTGTCGTGAGAGAACCCGTCGATGCATGTTTCCTGGTTGGTAAACGCAGTGCTCAAAAGAGTTATTATGTCGTCAACATACCGTCGAATTCCTTTTTTCTTAGGATACGTCTTCAAGAAACCTATAACTTCATCAAGCTCCTCCAGCGTGTCCGCAACCATCTCCATACAGTCATCGAGAGCGATTCTCCCACGTTTCGTGAGATCGGTCCTAGCCGTAAGATTCTTTATAACGAAGTAGTTTCTTTGGATCCTCTCTTTCGTTCTATTCAC…
GE552347.1	CCHT11013.b1I18.ab1	CCGATTCTCGGGGAGAATGTCCTCCCCGGCCGTATTGCCTCACTTCATCGGCCGCTATGCGGTCCTGGCAAGACAGAGTCTCAGACAAACTAACCAATCTCTTCTCAGACTCGACTTCCTCCCCTAATGACATAATCTCCTCATCCTCATAAGGCCAGGTCACACACGAAAGATGACAGTTACTTCTCATCAGTGTTTACTTTCATGCGTTCTTCAAGTGAATCCAGTTCAAACAAGCATGATCAGTTTAAGCCGGTTCAGTCGCTTCCAACAAGATGGAAAAGTAAAGATGTTTTATGGCAACACATTCCCTTAGATACGTatgatgaggaagatgatgacGATGAATCTGATCAGCACATACAAAGTGGGGCACAAAGCTCTTTAAGGGAAGTTTCA…
GE561805.1	CCHT19824.b1O12.ab1	AGTTCGGCCCCCACAGAGGGGGAATCCACTCCGCCGCTGATCCCGAGATTCAACCACCGTTCATCACGCAAatggaacaagtgaagaaCAAGCAGATCGTATTGAAGAATTACGTCAATGGCTTCCCTAAGGAATCCGACATGCTCATCAACGATTCCGCCACCATCAACTTCAAGCTTCCAGAAGGTTCTAATGGCATTCTCCTGAAGAACCTCTATCTCTCATGCGATCCTTACATGCGAGTTAGAATGAGCGAGTCTAAAGGAAGTTACGTTGGGGGGGGCACTCCTGGCTCGCCTATAAGGGGAGATGGAGTAGCTAAAGTTATTGATTCTGGACATTCTAACTTTAAGAAAGGTGACCTAGTTTGGGGAATGACCGGATGGGAGGAATACAGCA…
GE558007.1	CCHT16128.b1P24.ab1	ACGTTTAACTCACAGCTGTCTCTCGTAGCTCACCTCCACCGTGCTGCCATTATAGCCGCCGTCCGACCTCACCGCATTACCTACGTCGAACGTTCCTTCAACTTCTACAGTCAGATCTGGTGCACAAATGTCTTCCTTGTATCATGATCTAACACCTGCTGGTAGAACACAATCTATGTGTCAGCAAGGAGAGTTTGCTTGGAACAATGTTACTGATGGGCTATCCATAGATGTGGATAAACAGCAAACTCTATTGGAGGGTGACACTGAAACGATAGAAATACCTGCCAGAGAGGAACTAAATATGTGTGAAGATGACAAAAATCAAGAACCATGTGAGGGTATGCTGTTTGAATCAGATGAAGCAGCAAGAACATTTTATGGTCGTTACGCAGGGCG…
GE557562.1	CL185Contig1	ACCCGGGACTGAGTTGATCTCATATATTTGGCCTTCGGTGANATCTATGTCCAATGCTTGTATGCAAGCTTCTGCAACTACCAGCCTACTAACCTCTCCTACAAGTTTATCTCCTTGGCCAATAAGAACGGCTCGTCTTTCACCTGCTGTAGCTTTGAGCAGAGTATTAAGATCATATGATGTATAAGGTCCATCTGTCAACCTTCCAGGTCTTATTATTGTATAAGGAAGGCCAGAGTTGATAACAAAGTCCTCTCCCATCTTCTTATACTTTAGAACACCAAAAAGGTTCATGATGCTCCATGGTAGTTCATTAGACTTGGTTACTCCTACTGATGAAACTAGGATGATTCTTGACAGAGATCGAGGCAGTACTGACACAAGGTTCCTCACACCTTC…
GE558259.1	CCHT16369.b1A14.ab1	GATAACATCTATGGCTGCTACACCGGATCAAGCGGCTTTCATTCTCAGCATTCCTAGACGCAAGGTGATGGATGAAACCCAAGGAACTTTAAGAACATCTGCCTTTCCAAGCACTCATGTTAAGGAAAAATGGTCAAAGAATCTTTACATTGCAGCCATATGCTATGGTCGAACCGTTTGTTGAATTTCACTGTGACCCTGGGCTTATTGTGATCGTGGTGGCGGTGGAGGGTGGATTTTGTTGTATGCGCGATTAAGTGTCAAATGTAAATCTATTTAGTTGTGATGTGTTGTGGTGTAAAATGGTCAGAGAGTTTATATTTTGAATCAAAAAGATGAAAGAAAAGGAAGAATGGACTACACACAGAAGCTTAGAGAAATGTGTGCCATAAACACAGA…
GE559926.1	CCHT17981.b1J08.ab1	CTTTCTCCTCGAATCGGTACCCGGTAGGATCTTGCAACCCTCGTCGAATTCGATTCGTTGAAGCATGTCAAATATCGGCAAAAAGAGAAGTCATCCAGAGGTACTTTGGGCTCAGCGTGCAGATAAGGTTTACTTGACCATAGCCCTAACAAATGCAAAAGACATTGCAGTTAAATGTGAGCCCCATGGTTCATTTAACTTCTCTGCTGTCGGGTCGAAAGATGAAACTGTTGACTTCAGTTTGGAACTTGGTGGGAAAATTCTACCTGAGAGTTGCAAAACCCAAATGGGTTTGAGGAATATACTGTGCACCGTTCAGAAAGAGGAAAAAGGTTGGTGGAAACGCCTCTTGAAATCTGAGGAAAAACCTGCTCCATATATAAAAGTTGACTGGAATAG…
GE575860.1	CCHT8942.b1L03.ab1	CATCGTgccccggaattcggccattacggctggggtACGCAAGCTCGTGCGGTGCGCTCCCTCGCTCCATTAATAAATGGCACAAATCGACACTCCCTTGACGTTCACCGTCCGGCGACGTGCACCGGAGCTCACCGTTCCGGCCAAACCCACGCCGCGAGAACTGAAGCCTCTTTCCGACATTGACGACCAGGAAGGCCTTCGGTTTCAAATCCCGGTGATTCAATTTTACCGCCATGATCCGAAAATGAAAAATAAGAATCCGGCGAGTGTGATCCGAGAGGCTCTGGCTGGGGTGCTGGTGTTCTACTATCCGTTTGCTGGCCGGCTCAAGGAAGGTCCGGCCAGGAAACTGATGGTTGATTGTTCTGGAGAGGGTGTGTTGTTTATTGAAGCGGA…
GE558238.1	CCHT16349.b1I08.ab1	TGTATTGGGGAGAACAAGACAGTTCTTCCAGATGTAAAGAATAAGAATATTGTATATACTTTCAGGGGTGAAGAGTCTTTTCAGCCTCTTACGGATTTTAAAACTACAAAATGCAAGAGATGTGGATTTTACGAAGAGGATCGTGTTAAATCCGATGATGTGTTTGATGAATGGGAATTTTGCCCTTCTGATTTTAAGTCTTATGATGGTCGTTACATTCGTACCAAAGCCAAGGAATTGAATGCAACGTTTTTGTGTCAAGAGTGTGTAAAGAAAGGCACGACCAAGAGCTCAGATAACGCCTCACCTGATCATGAAAAAGAAAATGGAATGCATTGGTCCGTAAAACTAATCATCGGTACAAGTGTTGTGGTTTCAACACTAGTACTAATCATGGGA…
GE562356.1	CCHT20377.b1A07.ab1	AATATGAGGCTCTAAAAGAGCCCACAAATATAAATGATACAAACACCAAAGTCATCAATGATTCTAGAGAAACAGTTACAGAGTTGAGCTTAAAGAGACCTAGGGAAGTTAAAGAAGTTAAGAATAGCCACTGTATTTTGAGACATTCAGAGCTTTCAGCCTTCACAAGGTATAGCACAAGCACAAATGCTACTAGAAATGGAGTCACTTCCAGTGGTTTTCAACTTGATAATAAATCAGAAAGTATGAAGAAAGAGTCGACATGTGATGCTCATTCTGATGGGTTTCTTATTTATCAAGGCTTAAATGAGCAAGCTGCACACACCAAATCTGGTGATATCCCACCATCTGACTCACTGGACCCACCACGAGTTCACCACATTCGTCACCACCACCATG…
GE563551.1	CL1563Contig1	TTTACCCCAAACCGGCAATTTACTCTTTATTCAAATGTGGTAAAGGTTTTAAACCCAAGCATGAAATGAACTACTTGATGTTATTAAAAGTACGAATAAGGTAGATTTGCCGTTAAAAATAAGTCCGCCAATAAATAAAAAAAGACCCATAAAACCCAGACATTTAGAAGAATCCAAACTCATCTTTTACACAATGACAAAAAAACTTAGGGACACAGTTTGTTGTCAAACAATGCAAAGTATTTTCTTTCAAAATGTCACCATCAACTAATTATATGCTGGATTCAACTATGAGAGTTTCTCCTCAATTGTCAAGTTCCATTGCTTGAGCAGCTTTAGCTTTAGCCAATGGTGTCATTCTGGTCTTTAGTTTCTTCTTCCCTACTGTAAATCCACCTT…
GE576689.1	CL334Contig1	GTCGGGTCAAATTCCCATGGACCGACCCCAATATTCAAGTCACGGTGGATAGATCCGTACTCTCCTTGGTGTCTTACTTGTCCTCAACACCTGCTCTTCCAGCTGTAAATATCGGCACGAGATCTTTATCTTGGCGGGAAAGAATATCAGGGCTGTGAGCAATAACGGTTAGAATAGGAAACAGTTTCTGAGTGTTCCACCAGCATGTCAACGATGGAGCATAGTGAGCGACCCGCAGACTCCATTGATCTTGCAGAAACTGCTTTGAATAAGCTTGTTGAGATAAGTTTGATGGTAACTTGGGCCACCAATAATTTACTACTGGAGCTAAAAGAGCTGCTCCTGCTAGCCTGTGAGGGATGTACTTCAAATAAGTCCAACCTATCTGCCCACCCATAG…
GE569498.1	CL439Contig1	AAACTCAACCCCAAATGCAGTTTTTTTACAACAAACAGTATCTACCAAAGCTTTCAATCATTCAGACGCATATCATATCCAGAATCACAACAGAAAAACCTTCTCAGATCGCATATTTCTTTCAAATTTGACTCTATTTCAAACGCATCATCATCATCATCTGGAAGAGGTTGGCTCGCAGCTGCAGCAAGCTCGGCTTCATGCTGTTGTTGAGCAGCGATGTCGATTTGCACTTCTGGAGGAGCTAGGGCAGGAGACTCAACAAAATGCAAGTTAGGGTCCCCAGCAAGTTTCCTTGCAAGATAGAGAAAAGGCTTCTCAAAGTTGTAATTACTCTTAGCAGATATCTCATAATACTGCAAGTTCTTCTTTCTGTGGAAGGTAACCTGTTTTGCCTTC…
GE556750.1	CCHT1495.g1N14.ab1	GACTCCAAGGTAACCGAGAATTTCTAGTTGAAGTTCTTATGCTCAGCCTTTTACATCATCCAAACTTGGTGAGTTTGATTGGTTACTGTGCTGATGGTGACCAAAGACTACTTGTGTATGAATTTATAGCTTTGGGTTCATTGGAAGATCACCTTCATGATGTTCCACCTGATAGAGAACCATTAGATTGGAACACAAGAATGAAGATAGCAGCTGGTGCGGCCAAAGGGTTGGAGTTTCTTCATGATAAAGCTAACCCGCCTGTGATTTACAGGGACTTCAAATCATCAACCATTTTGCTGGATGAGGGATTTCAACCAAAGTTGTCATGGGTACATACGGATACTGTGCTCCTGAGTATGCCATGACGGGTCAACTAACTATCAAATCTGATGTGTA…
GE559824.1	CL107Contig2	CCGGACATATGCCCCGGAATTCGGCCCTTATGGCCGGGGGTACTTATGTTCTGACCAAATGAAAGGTGGGAGATGGGAGCACGGATCACTATTGTTGGCTTAGGCCCGAGGACATGACAACTTCGCGATACGCTTATAGAATTGACCCATATAACCCTGGTTCTGATCTCGCTGGAGAAACTGCTGCCGCCATGGCTGCGGCCTCCGTCGTCTTCCTCGCTCACTGACTAGCTTATTCCAAAAAACTTCTCACCCATGCCTATCAGCTATTCGATTTTGCGGACAAATACAGGGGCAAATATGACAGTAGCATCTCAGTGGCCCAGAAGTACTACCGATCTGTTAGTGGCTACGCTGATGAATTACTATGGGCAGCTGTTTGGATGTACAAGGCAACGA…
GE557893.1	CL775Contig1	ATGTTCAGCGAGAGGTAGCACTTCACATAGCTGCAGTGGGTAAGCAAATCAAGACCAAGATCAAGATCAAGAATCGGAGAATGAGATGCAGTGGTACGTCGTCGCACCGCTTCTCACCCTCCTCACCAGTTCTCAGGGAATTTTAACAACATTATCACAGAGTAACGGAGGATACAAGTATGACTATGCAACCATTCCTTTTCTTGCTGAGATCTTTAAGCTAGTTGTATCCAGCATCTTTCTGTGGAGAGAGTGTAAGAAATCGCCTCCTCCGAGGATGACAACAGAATGGAGGAGTGTTTGCTTGTATCCTATCGCCCTCAATCATATACCTCATACATAATAATGCGCAGTTTGCCACACTCACATATGTTGATACATCCACTTATCAGATAATGG…
GE572366.1	CL880Contig1	TGGGGGCCGGGACCCGGAGCTACCTCCGATCTCTGTGTCGGAAACACGCCACCTGTGAATCTTCTTCTTGTTGGGTTGAATGACGACACAGTAGATATATGATTGGTTTGATCGCCAATATTCTAGAGATTATCACCACCAGGCCTGTAGGTGTGACTCCAAGCGGAGCTGACGGCTGATAAAGAACAAGGGAAGGAAACAGACCCTAGAGGAGCTGACTGGGAAGTTGTATCACTAACAGCATCTACATATGCTGCTGCCCCTAGTCCAGATATGGAAGACGCTAAAAGCGGTGAAAAGAGTGACCTGGCTGACACAAATAAAACTGAAACTTCAAACGCGTTGTTCATGTCTGGCCATTTTGTCTTCCCGCCAAGACAGCATGAAAATTTGCCGTTG…
GE557328.1	CL3613Contig1	TCACGGCCGGGGGTTCCAGGGACTCGAATCCGTATGATCGTGAAGTTGCAGAAAGCTTACAGAATGAGTTGGATGGCATGCAATTACCGGATGCAGTCAGATGGCGGATTCAGACCGCCATGCCATTTGTTTTCCATTCTTCAAAATTCTCAATCTCTTGCCAACCACCCAATGTCCCAGTTTCTGCCCTAGGGTTTCTTCAACCAAGTGTATCAATTCCCGGGCCACATCCTGGTAATCTTAGAAATAGTCAAGCCTCTTCATCACGCACCATGTCAAACGGGCCAGGAAAGGCAAGCAAACCTGTCCCCTCGCAACCCGATACCGATATAGAGATTGACCCATGGACCCTTTTGGAGGATGGAGCTGGATCTGGCCCATCTTCCATAAACGCAGCTG…
GE554013.1	CCHT12512.b1O08.ab1	ATCGAAGCCCCTGTATCATCATCATTCATCTTCATGCCGAAGGAACACGCAAACTGGTCTCCATACGACAACAATGGAGGAACTTGTGTGGCGATTGCCGGTGCGGATTACTGTGTGATTGCTGCGGATACTCGGATGTCCACTGGTTACAGTATTCTCACCCGTGATTACTCCAAAATCTGTAAATTAGCGGACAAGAGCTTCAGGGCTTCTTCGGGTTTCCAGGCTGATGTAAAAGCACTTCAAAAGGTTCTGTCTTCCAGACATCTGATTTATCAACACCAGCACAACAAACAAATGAGTTGCCCTGCTATGGCTCAGCTTCTCTCTAacaccctctactacaagCGTTTCTTCCCTTACTATGCCTTCAATGTTTTAGGTGGTCTTGATAGTGAA…
GE563017.1	CCHT20996.b1G18.ab1	GCCCCCAATCGTTTACCAGTCCACTGCGCCTTTACCAGACTTTCGGAAAAACTACCAAAGCTCTTTTCTCTCGCCGGCGCCGCCGTACTCCGTCGCATTCGTTACGAGGAAGAATAACTTTATTAATTAGACAAGCTACCCTACTAAGCAAAGATGAGCGTGGTCGGATTTGATCTTGGGAACGAGAGTTGTGTTGTGGCAGTTGCCAGACAAAGGGGAATTGATGTCGTTCTTAATGACGAGCCAAAGCGTGAGACTCCTGCTATTGTGTGCTTTGGTGACAAACAGCGGTTCCTTGGAACAGCTGGTGCTGCATCCAGCATGATGAACCCAAAGAATACTATCTCCCAGATCAAGCGGTTGATAGGCCGACCTTTCTCTGATCCTGAATTACAACAG…
GE553380.1	CCHT11960.b1O13.ab1	AAAGTTAGAAATTTCTTTCTGTTCAAATCCTTCGCAGATCGGACGCATTAATTTTCCAATGGGAATGGAAGTGGCTAATATATGTATGGACAAAGAAGTAGATTCTGTCACCTTTGATTCTAATGATATTTCTGGTGGTTCAAGTAACGATCTTTCTGGTGGTTCAAGTAACCATCTTTCTGGCGATTCAAGTAACGACCTTTTGGTTGATTCCAATGAGAACTCAAAGCCTGAAGATATTCAGACAACAGATGGAGTTAAGGATTTTGAAGTGAAGAAATGTATTATTGAAGACATAAAACATACAACTGATCTTTCTGGTGATTCAAGTAATGTCACAACAGAAGGCGAAAGTAAGAAGTCAAACACAACGGTCAAACCTTCATCTAAATCTGCTAA…
GE556649.1	CCHT14858.b1C20.ab1	GACGTGTCTCGACAATACATTGTGATTCGTCTCTTACGGATTGGGGGAAGTTTCTATAGTTGAACCGTAATTCATACAATTTGGGCGTTAGCTCCGACCACATAGCCCTATACTGGCACGTCTTGTACAACCAATCGATGCTCGCCTGCCAGTGTGTATACTGAACGTGAGGAGCTGCGGTTTTATTGTAAAAACGGTCATCTGATCACCGTCGTTCAATGTACCACCTCATTCACACTGTTCGCACACCTAACGGCGCTGATGTCAATGTTACGACTGTGTTTTCCGAGAAGAAGACGATAACTTGAACACCGGCGTGGGGCTGTCGAGAGACCTAATGGCGGTCGCAGGCGAAGCCTTCCAAACGAACATCACGACACCCGGTCCATTGGTGCTTCC…
GE574547.1	CL1848Contig1	GGAGTGTATTCCACCACGAGACTAAGATACGATTGGCGCCCAAATTCTCTCCAAAACCGATCAATTCAATTTTTCATCAGAATGGGAACAACTAGTGAAACAAAATACGGCTCATTCACCTACGAGAGCCTCGAGAGGGAACCTTACTGGCCATCAGAAAAACTTAGGGTTTCCATAACAGGAGCGGGTGGATTCATTGCATCACACATTGCTAGGCGTTTGAAAACCGAGGGTCATTACATCATTGCTTCTGATTGGAAGAAAAATGAGCACATGTCGGAAGACATGTTTTGTCATGAGTTTCATCTTGTTGATCTTCGTGTGATGGATAATTGTTTGAAAGTGACAGAAAAAGTTGATCATGTCTTTAATTTGGCCGCTGATATGGGTGGTATGGGG…
GE553599.1	CL3728Contig1	AGGGGATAGCTCTGAAATTCTGCAGTATGCTGATGCTCTCATCTCCACCTCTTCAATTCAAGCCTTCTTTTTCATCTAAATATAAACCACTCACAGCTTTTCCTACCCTAGGTGAAATCCCCATTAATAAAAAGTATTTTCTGCAGAAAGATGAAAGAGAACAGAATGGAAATGTAGAGAATACACAGCGCAGACGACTCCTTGTGTTTCTGGTCTCAACCGGCTTATTTCCAACTTTGCCATCTACTGGGAAAACAAAGAGGAAGAACCCGTATGATGAAAAACGCTTACTTGAACAAAATAAAAGGAGGCAAAGAGAAAATAATGTACCAGATGACTTCCCAAGCTTTGCTCGAGAAGGGTTTGAGGTCAAAGTAGTTGCATCAGACAACTATATAA…
GE572069.1	CCHT5983.g1M08.ab1	GCGAAAAAGGAGTATGTCCATATTTTCAATTTAATCCATAAAATACAATCTGTCTCACATAATTGCACGTTGATTAGACGACATAAATACAAGAGAATAACAATTCAAATCCAGTTTCAATAATGATTCTTTAACATAAACATTTTGACAGCATATCAACATCCACCCTGAAGTGAGATGCAATCTCTTTCTTCAAGGCTACAAGATCAAGGATGAACCTTTCTGTTGGAAATGAGAGATAATGGTTGTTATTCCCACAACTGTTATTTCCTCTTGCCAATAGTTAGCAGTTCAAAGCTTCTTAGGGCGTCATCACGACCACCTCTTGATGAGGGTACAGCCCGTGTGAAAGATGATGACTTGGACTCGAACCCTGGTTGATAATGGAGCCTTTGAGTG…
GE564570.1	CCHT22456.b1P21.ab1	CTACAGACGGGGAATCAAATTCTTACTTCTCACCATTGATCATCCCTAACCTTCCATGAGTTCCAATTTCCCAAACCCTAAAAGATAGGAATGTCGGAAAATGAGAAGATCGGTCTGGTGGACTCACCTACAAGTTCTCGGTCGGTGACGGAGACGGTGAACGGTTCTCACCAGTTCGTAGTTCAAGGCTATTCGTTGGCCAAAGGCATGGGGATCGGAAAGCACATCGCCAGTGAGAATTTCACGGTGGGAGGTTACCAATGGGGGGGGTACTTTTATCCTGACGGGAAGAGGGCTGAAGATAACTCGACTTATGTTTCGCTTTTCATTGCGCTTACTAGTGACGGTTCTGATGTTAGGGCTTTGTTTGAGTTAACTCTGGTGGATCAGAGTGGGAAA…
GE557191.1	CCHT15335.b1N18.ab1	ACAAGTTTAGTTTTAAGCAAGTAAAATCACCTAATCACCTCTTGAGTTCATAGCATTAAAACCTTTGAAAATGGTAAAATTGGCATTTGGTGATTTTGGTGATTCGTTTAGTGCCGGCTCAATCAAGGCTTATTTGGCGGAATTCATTGCCACGCTTCTTTTTGTGTTTGCTGGTGTTGGATCAGCCATCGCTTTTGGTAAGCTCACAGCTGATGCGGCGTTAGACCCTGCTGGTCTAGTAGCTATTGCCGTGGCTCATGCTCTTGCATTATTTGTTGGAGTCTCAATCGCTGCCAACATCTCTGGTGGTCATTTGAATCCAGCTGTCACTTTCGGATTGGCTGTTGGTGGTAACATCACTATCCTAACTGGATTATTTTATTGGATTGCCCAATTGCT…
GE562071.1	CCHT20086.b1L05.ab1	AGAGTTTGAGACGAAGGCTGCAGAGGAGGATTCTCTCGGAAACGGAGCTCCGGTGGCGGGTGCGGTGGAGGAAGTGGTGGTGAAATTTGAAGATCCGAAATGGGTTTCTGGGACTTGGGATTTAAAGCAGTTTCAGAAAGATGGAGCTACTGATTGGGATGCTGTTATTGATGCTGAGGTTAAAAGGAGGAAATGGCTTGAAGACAATCCGGAATCTTCTAACAACGACTTCCCTGTAGTTTTCGATACTTCTGTTATACCCTGGTGGGCGTGGATGAAGCGGTTCCATCTTCCTGAGGCCGAACTACTNCATGGCCGAGCTGCCATGGTAGGGTTCTTCATGCCTTACTTTGTGGATAGTTTGACCGGGGTTGGCCTAGTTGACCAAATGGGAAATTT…
GE570840.1	CL49Contig1	AGCTTCTCGAGGGCCGAGGCGGCCTTTTTTTTTCCTTTGAAACAAACACCACAGAGAAGACGATAATAAGTAAAAGTACAAGAAGCCCCTGAACTGTGTTTTATACACAATCAACAAGAACAACATGTTATGGTGATAAAAACATACACGGATCGGATTGGATCAAACAACAATCGAACAAAAAATGGGTTTCAGAAACGTTCGACATTACATGATGGAGCAACGGCTTTTCTCCTCAGTTGGTTGCGCAGTGCCTTGCAACCCGTTCGACTCGTTCGGGTTGTATGTGAACTCAGTTGGATCAAGCCCATACTTTTCCCTCATGCGGGTACTCCATGCATCGTTTCTGCTTGGACGGTTCTCAAGGGTTCCAGTAACAGGAGGAGGTGTTGCAGCAAC…
GE551324.1	CCHT10054.b1K17.ab1	GGGCAAATCTTCAATATTCTTCCCCCAACAACTTTATGGTCTCTCTCCTCGATCCAAGACAAAAATCGGAAACTGGTTTCTGCTCCTCCGCAACCTTTTCGATCGTTGCAGCTTGTGCACACTTGCTTATATTAAGAAGAATGGATGAGACATCTAAGGCCTCATCAGGAAAGGAGGAGGAAGTCATTAAGAAGAAGTACGGAGGTATTGTGCCAAAAAAGCCCCCACTTATTTCTAAGGATCATGAACGGGCTTATTTTGATTCAGCTGACTGGGCTCTGGGAAAGCAAGGTGCAGACAAGCCAAAAGGACCTCTTGAGGCACTTCGGCCTAAACTGCAACCAACTCAACAACAAACGCGATATAGGAAGTCACCTTGTGCACCGGCAGCTGGAGAAG…
GE572383.1	CL306Contig1	GTTGCGCTAAGTGTCAACAGAACGGCTTCCTCCATCTCCTCCGATCTCTTCCTTTCTCAAAGCAGCAACCATGATTATCCCTGAGAAGAATCGTCAGGCCATTTCAAAGTACCTATTTCAAGAGGGAGTTTGCTTTGCGAAGAAGGATTACAATCTGGCGAAGCATCCGGAAATCGATGTTCCGAACTTGCAGGTGATTAAGCTGATGCAGAGCTTTAAATCGAAGGAGTATGTGAAAGAGACATTCGCCTGGATGCACTATTACTGGTATCTCACCAACGATGGGATTGAGTTCCTGAGGACTTACTTGAATCTTCCTTCGGACATTGTGCCTGCTACTCTTAAGAAGTCTGCTAAGCCCCTTGGACGTCCCATGGGTGGACCTCCCGGTGACCGCCC…
GE565304.1	CCHT23143.b1N01.ab1	AGGGACATCATTGGCACCTAAGGATCTTGTTTCAAATTTGCGTTGTATATCTAGGACTTTTAGGAATGCAAGGCAGGAGGATGCACATGAATACATGGTAAACTTATTGGAATCAATGCATAAATGTTGCTTACCTAACGGAGTGCCTAGTGAATCACAAAGTGCCTATGATAGAAGTTTGGTTCACAAAATATTTGGTGGCCGTCTTCGTAGTCAGGTTAAATGCATGCAATGTAACTATTGCTCCGACAAGTTTGACCCGTTCTTGGATTTAAGTCTTGAAATTTTGAGAGCTGACACTTTATACAAGGCTTTTGCTAATTTTACTGCCAAGGAACAGTTAGATGGTGGGGCTAAGCAATATCAGTGCCAGCAGTGCAAGCAGAAGGTCAAAGCCCT…
GE563404.1	CL110Contig1	CTTCTCCCAATCCCTAAGAATAGCAACACGAGAAGTATTTCCATCAGTAATAGAGTTGTTAAGCCCTTCATTTTCATCACCACTGAAATTACCCAAACTCTTTCCATCTGAATTAGTCCTTATTGGTGCACTACCCTCTGATTGAAGACTAAAAATACGAGCCCTGGCCCGATCATAGTCTTCCTTCCTTTCTTCAACTGTCTTCACCAAATTCGATTTCTTACCCACACTTGTTCCATCAGAAGACAATTTTGGCCTAGGTTTTAACACAATCTTGGTATGCTCTTGTTTATCGTTTTCTGAGATTTTAGCTGGCACATCTGATAAGCACACTGCAGGTTGTTTAGTTTCAACAAGCCGTTTGACCAAAATCCGGGGCCCTTGGCCATCTGAAAAGTT…
GE570174.1	CL2878Contig1	AGACCAAAGTAGTGTAGGATCTCGAGAAATATGCAAAAAAATAAAATCTGCAGCAGTTAATCAGTATGATTAACTGCAAAAATAGAGATATCAGCCAATCCCCNNGGAAAACTAGAACAGACTTTCGGGTTTCAGAAACGCCCGTCACTGAACCTATAAAAAACGACCGACTATTCAAACATATTAGTACGCGATTCAGATACTTGACCCGTGACCCATNTTAGGAAAGGATGTCACAATTCCACAGGCGGTCGATTAGAAGACCAACAGAGGAATTGCTGATTCCATGACAATGCTGGATATTTAAACCAACAAGTGACCCGCCATCTTCAACAGAAACGGTAAGCTCTTGTCTGATACTAGACGACAACCCGATATTGCAAGAATATTAAGATTCAA…
GE569048.1	CCHT3630.b1L19.ab1	CgacatatgcacgggaattcggccattagGGCTGGGGAATTCTACGTTTGCTTCCTCGACTGCTAAGTATCTCTCATCGGAGAACGGAGAGGATTCTCCCGGAGCGCTTCACACTCTTACGACGAACTCCATAGTTTCCGGTCATGGCTCCCGTGGATGTGCGTTGATCAGTCCAACGCTAGGACTGCAACTCTCTCGTGGTTCGTCTTCATCATCTTCACcttcctcgctcattgatTATCTCATTTCTATCTCGCGTGCAGCGATTGTGATAATCGGCATGCTAGACCTTACGAGAGCCTTGTTCAGTTGTCGTTGAGTAGGGTTGCTACACTTTCGTTTGTTTCGCTTTCGCAATTCGTCAGGATTTATGGACTTAGAAGGTTTTTGTTCTTTGAT…
GE555998.1	CL2280Contig1	AACAATTGACCCTCTAAGAAACCCCTTTGATCATCCAATTCGATCACTTGATGTCAACTCCACTGAGAGCCGGAACCCTAACTCACGTTCGCTACTTCAAAGGCGATCAATTGGGCCACTTTCTGGCATGGATTTCACTAGTTCCAGTCTTCATCAGTCTCGGTGGTTTCGTCTCCCACTTCCTCTTCCGCCGCGAGCTACAAGGTATGTTCTTCGCCCTAGGGTTAATAATCTCCCAATTCATAAACGAAGTAATCAAAACCTCCGTCCAACAAGCCCGGCCGGAAACCTGCATCATGCTTGAAATGTGCGATTCACACGGCTGGCCATCGAGTCATTCACAATACATGTTCTTCTTCGCGACCTATTTCACTCTCCTGACTTACAAGAAATTGGGGG…
GE564673.1	CCHT22554.b1C24.ab1	CAATCAGTATTTTTGTTAGTTTTAGTTTTGCTGCCATGTATGGTATTGCTGTAGCCGCCCTTGGAATGCTGAGCACCATAGCTACTGGTCTGGCCATTGATGCATATGGTCCCATCAGTGACAATGCTGGTGGCATAGCTGAAATGGCAGGGATGAGCCACCGAATTCGTGAAAGAACTGATGCCCTTGATGCTGCTGGAAACACCACTGCTGCTATTGGAAAGGGTTTTGCTATAGGGTCCGCAGCCCTCGGGGCCCTGGCTCTATTTGGTGCGTTTGGGAGCAGGGCTGAAATCACAACTGTAGACGTGTTGACCCCCAAAGTTTTCATCGGTTTACTCGTGGGTGCCATGCTTCCTTATTGGTTCTCAGCCATGACAATGAAGAGTGTTGGGAGCG…
GE570378.1	CCHT4911.b1N04.ab1	GAGCCGGCGGCGATGAGGAGTAAGCCAAACATACTGATTACCGGTACACCGGGCACCGGGAAGACTTCAACGGCGGAGGCGTTGGCGGAGGCAACTCACCTTCGGCATATCAACATAGGAGACCTTGTTAAGGATAAGAAGTTGCACGACGGTTGGGACGACGAACTCCAATGCTACATCATCAACGAAGATCTCGTTTGTGATGAACTTGAGAATATAATGGAAGAGGGAGGAAACATTGTGGACTATCATGGATGTGATTTTTTTCCTGAAAGGTGGTTTGACCGTGTGGTCGCGCTCCAAACAGAAAACTCCGTTCTGTATGACCGTTTGAGCAAACGGGGTTATACAGGTGCAAAGCTTACCAACAATATTGAATGTGAGATCTTTCAAGAACTG…
GE553620.1	CL4102Contig1	GACTCAGTTCCAGCTCAATATCCAAATAGGGATCAGAGTTCACGAAAAGAAGCACAACAACAGTCGCCGGTGGCGCCAACGTCGAGGATTCAGTTGATATAAAGCAACATCGTTTCCGGTAATCACAGTCGTAGCGGCGTGGACAGATGTCGCCGGTGAAGAGAGAGATTATAGAGGAATCCGCTCACCGTGACGATCAACAACATCCTCCCAACAAGCGATCTAAGCAACATGATTATGGTGTAAGTGATTCTTCTCTATCACAAATGCAATTCAATCCATTAGATGAGCCAAGTCCATTAGGGTTACGCTTGAGGAAAACACCGTCTCTCTTGGATTTGATTCAAATGCGGCTTTCTGAAGGAAATGCTTCTTCCAAAGCGGTAGTGCATGCTAAAA…
GE567353.1	CCHT25073.b1B05.ab1	ATTGGTGTGATCGTCTTTTTCTTCGAATTCTCCCCGTAGATCAAAGAAAGCTCCGGTTCTGGCCCGAAAACCCTTCGAATTTCAGGGAAACCATTGATGACTACACCATAAAGATCAAATCTATATCTGTGGTCATATTCGAGGCAATGGCGAAATCTTTAGAATTGGAAGAAAACTGTTTTTCAAAACATTTTACCGAAGAAAAAGATGTTCTACAAGGGCGGTTTATTCTGTACCCACCATGTCCGACCCCAGATCAAGTGCTTGGACTGAAAGCTCACTCGGATAGATCCGGGATTACTCTTTTATTACAAGATCCTGGAGTTGAAGGGCTTCAAGTGTTGAATGATGGTAAATGGTACATGGTTCCTGTGATACGCGATGCGCTTTTCATTAATC…
GE561842.1	CCHT19859.b1E22.ab1	CACACTCATCAGATCGCTTCCCCCACTCCAATTCTCTCTTCCCTAGGTCAATTCGAATCTCCGATTCGTTCTAGGGTTTCTTCGATCTTTAATTTAGTCATTTCAATTTCATATTCTTCAGATTTGGGGGTTTCGTTTTCTCGCCTTATAATCGTTCTGATTGCAGGTGTTATTGTTGGATTCCGACTGATCGGAGGTAAATAAAACACAACACAACACAATCGCATTACTTTGAAACAGGGCTAGGGTTTGAGTGTGCTTCAATCTCATGAGAATTGTTAGGGGAATGCACAGATCGTTTCAGCTAGGAGACGAAGAGGAAATCGGTTGGAGCAATAAACGGAAATCATTCACCGCTGGAATTGGAGTCACGTCTCCCAAGGCTAGGACTCGTGATAA…
GE576471.1	CCHT9527.b1N06.ab1	GTTGGGGAGTGGTTATTTCGATACATTGGGCAATCTGTGCTGATCGACGGCCAGAATTGCCCCAGGTATGGCATATAACACCCTCTCAAATTCCTCAGGACATGTGCGCACCACTGCACAGGGGGCTAGTACGCGCTCCTTCTCAGCTTGTGTCGACCCTTTCAGACGGCCGATGTGAGGAGCCTTGCTATGATGGGTGACTTTGTCGGCATATGTCGAGTAGGGAGTGCGCATTGGTGATGTTATCGCATGCTTGAGGATGATACGCGGCCGCCTCCGCGCTGAGAGTATATTCACCGAGATTTGTGTCACGCTATGTGCTGACCATGGTCCGTGTGTGTCTGGTGCTcacaacacaattgtgacTGCAAGAGCAGGAAAAGATCTCGCATCAAGTCT…
GE570242.1	CCHT4782.b1L19.ab1	TATACGATGCGATTCTATTCAACAATGAAATTGACATGCTTACAATTAGGTGGAAAGAACTTAACCCTTATATCACACAATTTGTGCTTCTAGAATCCAACTCTACTTTCACTAGCATACCCAAACCACAttattttgcaatcaataGGGAAAGATTCGATTTTGTTGAACCGCGATTGACTTATGGCACAATTGGTGGTAGATTTAAAAAAGGTGAAAACCCTTTTGTTGAAGAGGCATATCAAAGAGTTGCACTTGATCATCTCATCAAAGTTGCTGGTATTGAAGATGGTGACTTGTTGATAATGTCTGATGTTGATGAAATACCTAGTGCTCATTACCGTCAGACAGATTATCTGTTGGCTGAGTCAGGGTGGCATTGCAGCTTCTGTTTTAGAA…
GE573209.1	CL4270Contig1	GATCGAGAAACCAACATTAATACCGTGATTGCCCGCTCATCTTATACTTGTTCAACCAACCTCCCTCCCTACACGAAAATTACCAAATCCCCGAAGTTATTATCATGTCCTCCATTAATCCCCAAACTGTTATCATATCCTCAATTCCCCAAGAAACCTCTCACTATCACCAATGTTCTTCAAATCACAGATTCTGTAAAAATTGCTGCTCCAGATCTCCATTCCCTTTTGTCCAATTCCAAGCCTACAATCCTTGTTCCCGAGAAACTTGGAGACGCAGGTCTTGACCTTCTCCGATCGTTCGGGGACGTTGACTGTTCATACAACCTGTCTCCAGAAGATCTATGTTCTAAAATCTCCTCCTGCGATGCGTTGATCGTCAGGAGTGGTACGAAAGTT…
GE560355.1	CCHT18404.b1H18.ab1	GATGGGAGGATCTGGACTTGCTGCATTGCTCCACGCATCTGCATTGCTTCTTAAACTAAGTACGACGTGGGATTGGTTCATCGCGCTTAGCGCTTCGGATTACCCGCTCATCAATCAAGATGATATACTCCATGCTTTTACATCCTTGCCCAGGGACGTCAACTTTGTACGTTTTGCAAACACTAGCAGCTCGGATGAGGACGAACGGGTTAAGCAAGTGGTTGTTGACCCTAGCGTCTATGACCGTAAAAGCAGCCCAATATTCTATGCTAAAGGGACTAGAAATGCACCAAACATGTTCAAGATCTTAGCAGGTTCCCCTTGGGTGATCCTAAGCCGATCATTGATAGAATTCTGCGTAAAAGGATGGGACAACATCCCTAGGAAACTGCTTATGTA…
GE575359.1	CCHT8454.b1K01.ab1	TACTATTTCCGGCTGTTCTTCATTTTACACGCACAGAAGTTCATTTTGGGAAGTCTGAGTTGGCACTTTCAAGATTCAGCAGCTGTATAATGCTGGTGGCGTATGCAAGCTACCTTTTCTTTCAACTTAAAAGTCATGCTAATCTTTATGATTCAGTTGATGAGGAAAGAGAAAACAACGGGGATGattctgatgatgaagatGTTCCTGAGATTACTATGTGGGAATCAATTGCTTGGCTTACCATCTTGACATTATGGGTGTCTATATTATCTGGATATCTAGTTGATGCCATACAGGGAGCATCTGACTCGTGGAATATGCCAGTGTCTTTTATAAGTGTAATCCTGCTTCCTATTGTTGTTAATGCCGCTGAACATGCAAGTGCCATAATGTTCG…
GE571326.1	CCHT5482.b1D03.ab1	CGGAATATGCcacggaaattccgccattactgccggaggAATTTCTGCAATTTTGTGAGCTCGGCGCATCCGTAAGAAGAAGAATGGGTCACTCAAACATCTGGAATTCGCATCCAAATTTATACGGACCTGGTTCTCGTTCCTGCCGTGTGTGTGGTAACTCACATGGACTGATCAGAAAGTATGGGCTCATGTGCTGCAGACAGTGCTTCCACAGCAATGCCAAGGAAATTGGCTTCATTAAGTATCGTTGATTAATTTATGGTGGAACCTTCAGAGGCTAAAATCATCAATGCAAGGTATGATACCTATGAAACTGTTGGAGATGTTTGTGTATGGAGAATCATCGTGTTTAGTTTTAAACTAATGCAAGTGTAAACGACTTTTTGTTGCTATTAA…
GE552478.1	CCHT11137.b1A01.ab1	ACTAGTTGACTTAAAGAACAAAGAGACAATTGCATAGCAAAGCAAGAATTTTACAACATGGGTTCTCTTTGCACCAAGCTCATTCCTCCATGCTGTCTAGCTTCATCACAAGATTCATCGGTTGTCGAGGATCCTAAAGCTGGGAGCAAGGACGAGGATGTGAATGACCCAACTGCATTCAAAGAATTCACATTGGAGCAACTTAAAAACGCAACATCTGGTTTTGCTGTGGAGAACATTGTTTCTGAACATGGTGAAAAGGCTCCAAATGTTGTTTAGAAAGGGAAACTTGAGAATCGAATGAGGATAGCTGTAAAGCGGTTTAATGGATCAGCTTGGCCTGATGCTCGACAATTTTTGGAAGAAGCAAGATCTGTGGGCCAGCTGCGTAACGTTAGG…
GE563983.1	CL1209Contig1	GAACCAGGAAAATATCTCCGCCAGTGGAGCCTCACGAACCAAATCATATGTTTTTTTTTTTCTTCTGGATTTACAGGCCTCCGGCATTCCGGATGCCGTCTCGCCGGCACCGGCGAGTCTTTTCTGTATTAGTGTAAAAACATTTATAGTCAAAATTCACACGATGCGGGAAACGCTAGCGTCAACATCGTCTTCAACATCACCGGCGATGGCGACCAATATAATTCCACCAGCTGAATCAGCTTGGATTACTACATGTGATAGAATCTCACCTCGTTGGAAATCGTTCGCCCTTCCTCCTCAGGCTGCAATTCCAATTGTGATATCCAGAGTTAACCAGGTGGATGCAGCAAGGCTTGATGTAGAGATGTCAGCCATGTTGAAAGAGCAATTGGTTAA…
GE569482.1	CL4016Contig1	TTTCACCACCACCACCACACCAGTATCATCACCGCTTCCTTACAAGGAGGTTGGGTAGGGGGAAGTGGCGGTCTAGCATCGCCTCACACTCCTTCACTAGTTTGTAAGCCAAGTCAGTGGTGAAAAATGGTTGTTGCAGGACTTTTTGAACGAATGGTAAACGAAGGAGCGCTCCTGTTCGTTTGTCGTATTTCTTTAGTATTTTCACTATTCCTGTGTAGTTAAGCGCGCTATAATTCTCTAATAAAACCATCTCTCCATGAAAATCGACTATTTCTTTCCTTATCTTGATCATTTCTTCGTTCGAATCTTTCGCTTTCATAACGCTGTCCTGAAATTCCTTCAATTTGATAATATACTCTTCCTCCTTCTCAACGAAGAACGAATTGAATTTCTCAA…
GE560362.1	CCHT18410.b1D20.ab1	ggtaattcggccattacgggcggggggGTATGGGTCCATCTATCACACGATTCTTCCATTGTTCTCTCATTACATTTCTTCATTAAATATCGGAACACATCTTCTGCACACCTACTAAATTCAGCAAGGTTTTCTGCATTTTTTTCATGTTCTCAATCGTAAGAAACCGCAGATTCTTCGTTTAACAGAGTTTTCGATCGGATACAACTGTTACTAAGTTATTTACACTACAGCAGGGTAGATAATGGCTCAAGTACTGCTCCATGGCACTCTTCAGGGGGGGGTCTACCAATTCGATAAGGGGGGTACCACTGGTGATGGCAACATATTTTCCAAGATTAAGGGTAACATAGAGGAGACTGTTGGATTTGGAAAAGGAACTCCCAAAATTTATGCCAC…
GE562929.1	CCHT20913.b1B21.ab1	ATTGGACTTGACCTGGCATACAACTTGCATTCTGCTTTCGGTAACTGGTTCCCTGGGTCAAAGCCGCTACTTGCCCAGGCTATGAACAAGATTATGAAGTCCAATCCGGCTTTATATGTTCTGAGGGAGCGCATAAGGAAAGGGTTGCAGTTGTATTCTTCAGAGCCAACTGAACCATACTTGTCATCTCAAAACTATGGAGAAATCTTCAGTAATCAGATAATTTGGTTTGTTGATGATACAAATGTGTACCGTGTTACCATTCATAAAACTTTTGAAGGAAACCTTACCACAAAACCAATTAATGGTGCTATTTTCATATTCAATCCCCGCACAGGACAGCTATTTCTGAAGGTTATTCACACAAGTGTGTGGGCGGGTCAAAAGCGTCTTGGTCAA…
GE559633.1	CCHT17695.b1M07.ab1	CCACGGCCGGGGACCATACATCATCTTCTATGCAAATGGGAAGCACAGCCAACGGCGCCACCGCCGGAGACAAGGCTACATCCACCAGCAATGGCAGCGCCTCCGTCGACAAAGGCGTCGATTTCGCCAACTATTTCTGCACATACGCCTTCCTTTACCACCAGAAAGAAATGCTCTCTGATCGCGTTCGAATGAATGCCTATTTCAACTCCGTTTTCAACAACAAACACCACTTCATCGGAAAAACTGTGTTGGATGTAGGAACAGGGAGTGGCATTTTAGCAATTTGGTCAGCTCAGGCAGGGGCAAAGAAGGTATATGCTGTTGAAGCTACTAAAATGGCCGAGCATGCGCGCGAGCTTGTTAAAGCGAATAACCTTGATAATGTGGTTGAAGTGA…
GE555217.1	CCHT13562.b1D07.ab1	CCGAATATACCCGgtaattcggcccttacggcaGGGGTCTGTGCCACCTCTTATTGTGTATTTTCCGGACTCATCTTTGTGGTTGTCACGGGCTGTTTCCAAGTCAAACCGCGAAGAATTTGTGAATAGACTTCACATAATGTTTGACAAGATATCAGGGCCCGTTGTGTTAATATGTGGGCAAAACAAAACTGCAACTGGATCAAAAGAAAAAGAGAAATTTACTATGATTCTTCCCAATCTGGGCCGCATTGCGAAATTGCCTCTTTCTTTGAAGCGACTTACTGAGGGGTTAAAGCCCACCAGAAGGCCAGAGGACAACGATATTTACGAGATATTCACTAATGTTATGTGCCTACGTCCTCCAGAGGAGGACGATACCCTTAGAATATTCAATAG…
GE570984.1	CL3685Contig1	AGAGGATCAACTGTTGGTTTCTCTTGTGATGTTCCGGCTGGCACAACTGCAGGTGGGACCACATTTTCAGTTTTCGACTTTGCATTACTGGTGGTCGCAGTAGCATTCGCCTTGGTTTCTGATGACGTGTCAACCTTCTTTGATACTTGAGGAGTTGAAACAACTGGAGATGGCCTAAACTGAGGCGGTTGTGGGACCGCACCTGCCCGTAACGTGGTCTCCAAATTCTGTATCACAGGCATTATAAGGGCGCCCATTGGGCTGCTCATGACTTCATTAGGGAGGTTGAGGATGTAATCGGGTATGGTGGCACCCACCAAAAACTGTGCAACCTCGTTGCTGAAATTATTGCAGTTGTGTGTCATTAAACTGTAAGTTTCTTGTGTGTAGCGTGGGCTT…
GE572774.1	CL74Contig1	CAACCATGAATGAAACAAGTTTCGTTAAATATTTTAGATCCATCAAGCATGATCACCATAATTGATATGATAAGAATCTTTTCAAAATAGAAATATAACAAACAAACACAAAAACGACCACGCTATGACTGAAGAGGATGTGACTTAAGATTGGTTCTTCTTGGTTCTAGGAGCCAACTGAGTCTCAGGCTCCTTTTTAACAGGTTCTTCTTTCTCAGACAAAGTGAGCTCAATGTGACAAGGTGAAGACATGTAAGGATTGATTCTTCCATGAGCACGGTATGTACGACGCCTCTGTTTCTGTGCTTGGTTCACCTGGATGTGAGAGATGTGAAGAGCATCAACATCCAACCCTTTGACTTCTGCGTTACTCTCGGCATTTTTTAGCAGATCAAGGAT…
GE568548.1	CL2377Contig1	ATTCGGCCGCTACGGGCGGGGGCGCGACTGCTTCCTCGCTCACTGACTATTTCAAGCGAAGGAACGGCGGAAGAAACAAGCATGGACGTGGCCATGTCAAGTTCATTCGCTGCTCCAATTGCGGCAAGTGTTGCCCTAAGGACAAGGCTATCAAGAGATTTCTGGTGAGGAACATAGTGGAGCAGGCAGCTGTTAGGGATGTTCAAGAAGCCTGTGCGTTTGATCAGTACACACTTCCCAAGTTGTATTTGAAGATACAGCACTGTGTTTCCTGTGCTATTCACTCTAAGGTTGTTAGGGTTCGATCCAGGACTGAAAGGAGGAACCGTGAGCCTCCAAAGCGTTTTACTCGCCCAAGGGATGATGGTCCCAAGCCAGGTCAAGCACCTCGCCCAGGCG…
GE556207.1	CL1683Contig1	GAAATCAAAACACATATGATATCTCCCACCATCATATACAACACAATCTTCCCTTCGTTTCAATAACCAATTCACCAATCCACACATCATTGCAATGGCTATTCTCCGATTCCCCAATCAACTTCTCCCCTCTTCTATTTCACCCCCTTTTCAAAAAACCAAAATTAAGAGAAACTGTTCATTCAAGAATCTCATCCCTGCTGCTCACCCCAAGACCACGTCGTTCCCACAGTTGATTGAGTCGTTGATTGATAGAAAGAATTTGACGGAGGTTGAGGCAGAGGAGTCTCTTGATTTTCTGCTTCATGATGCAAATGAATCACTGATAAGTGCTTTTCTTGTTCTTTTGAGAGCCAAAGGTGAAACTTATGAAGAAGTGGTGGGATTGGCTCGAGCCAT…
GE570202.1	CCHT4745.b1B11.ab1	aaataccgccattagtgaggGAGAGAATACTAAGCAAATATAATTCGGGAGTTTTTTTTTTGTTTGTCATTTTAGGCAATTTTACCCAGATTTGGTGTAAATGAACGCGTTTGCATGGTTTGGTAGCCTCTATAGACATTATCCCATTATTTAGCTTTGAATCATGAGTAACGACAGTAGTCAGTGTATATTAGGTGAGGGGAGAAGCAAACATATCATACATATGTTCACGCTTCTATCGCGCACCAGAACTTATTTTTGGTGCTACTGAATACACAACTTCAATTGATATTTGGTTTGCTGGTTGCATTCTGGCTGAACTTCTTCTTGGACAGCCACTATTCCCCGGAGAAAATGCAGTGGAACAGCTTGTGGAGATCATCAAGGTATTGGGCACAC…
GE554969.1	CCHT13348.b1H02.ab1	GGTACACAACTTGAAACATTATCGATCGGTGCTGTGAGATTCATACATTAAGGTATTTTCGTCATATCAATCTGAATTTATTACCTTTCATCCTTATTCTTTGTCTAACAGCGCGCTACGTATTCCAAGATGTCGAAAAGTGTTAAAACAACTCCAATCGGAATTGATCTTGGAACAACATACTCTTGTGTTGCAGCCTGGTCTGATTTACACAACCGGGTTGAAATCATTACTAATGAACAGGGTAGTGCCATAACCCCATCATGTGTGGCTTGTAACGACGGCCAACTTTTAGTAGGTGAGGGTGCCAAAAATCAAATTACCATCAACCCCACCAACACCGTTTTTGATGTAAAGCGTTTAATGGGAATCAGATTCAATGATATCAAATTACAGAAA…
GE557183.1	CCHT15329.b1B18.ab1	AGAGATTGGATATCCGGAAAACTCAATCCTCAGTTCAGATCCGATCCGATCCGATCAAGCTTTCTGCAGATCTACGATCGTCATGTCTTCAACATTCTCCGGCGATGAGACGGCTCCGTTCTTCGGCTTTCTCGGTGCCGCGGCAGCCCTAGTTTTCTCCTGCATGGGGGCGGCGTATGGGACGGCTAAGAGCGGTGTTGGAGTGGCGTCAGTGGGAGTGATGAGGCCGGAATTGGTGATGAAGTCGATTGTGCCGGTGGTTATGGCTGGAGTGTTAGGTATTTATGGATTGATTATAGCGGTGATTATCAGTACCGGGATTAACCCTAAGGCTAAGTCTtattatctgtttgatggaTACGCACATCTTTCTTCGGGTCTTGCTTGTGGCCTTGCTGG…
GE572666.1	CL2487Contig1	GTGAGAGTGCTATTGGTAGAGTTGCACCACTTGATTCCGGGTTCTGGTGGATTATATGGCTTCGCGCATATACTAAGTCTACCGGTGATCTAACTCTAGCTGAAACACCAGATTGCCTAAAAGGGATGAGACTTATATTGACTTTGTGTTTATAGGAGGGTTTTGATACATTTCCAACCCTGTCGTGTGCAGATGGGTGCTCTATGATTGACCGAAGGATGGGGATATATGGTTATCCAATAGAAATACAAGCACTTTTCTTCATGGCATGGAGATGTTCCTTGGCAATGCTGAAACTTGACACAGAGGGAAAGGAATTTGTTGAAAGAATAATGAAGCGATTGCACGCCTTGAGCTTTCACATGAGAAGTTATTTCTGGATCGACTTCCAACAACTAA…
GE559267.1	CCHT17337.b1A15.ab1	AGCTTCATACGAAATTTGGCAAATAAATCTCGATTAAGCGGGCTATCTGCGAGCATCGCCATGGACGCTCTAAGGAAGCAAGCGAGCAAGCTTCGAGATCAAGTTGCCAAACAACAACAGGCTGTGATAAAGCAGTTCAGCGCGAGTGGATATGAACATTCCGATGTAATGGTTATTGATGAACTGGAACTGCAAAGACACCAGCAGTTGGAAAAGCTCTACAGATCAACTCGTTCAGGAAAGGATTTCCAACGAGAACTGGTCAAAGCAGCAGAAGCCTTTACAGCCATAGGTTATAAGCATATAGAAGCAGGAACCAAGTTGTCTGAAGAATGCTGCAAATATGGAGTGGAGAATGCTAGTGATGAAATTTTGGGCAAGGCAGCATCTATATACGGT…
GE557970.1	CL3040Contig1	GAAAATGGCGACTGCTAACCTCTTAACTGATCCAATTACACCTTCTCTTCTCAACTCTCTCTTCAATCATCCTCACCCTACTTTTACCCATTCTCGAACCTTCCAACAACCTCCTCGGAACTTCAGTACCATCAGAGCTTCTGCGCTGAATCGTCAGGACTTCATCACCGAAACCGTCGCCTCCGCCGCTGCGCTTTCACTTTCTGGATTGGATTCTACATTCTCCATTGCTAAAGCTGATTCGCTCTCTGAAGGGGAGAAAGTTTCGCTTCCGATTGATCCCGGCGTCGTACTTCTCGACATCGCTTTTGTCCCCGACGATCCTTCTCACGGTTTTCTGTTGGGGACAAGACAAACTCTTTTAGAGACAAAAGACGGGGGCAACACGTGGATTTCACG…
GE559508.1	CCHT17571.b1F02.ab1	GAAACAACCAAACCATTTCTCAATTTTCCCTCCACATCTTACAGGATCAGAAATTAGGGCTTGGATTGGAGTTAGAACATGATGAGTCGGTTGAAAGAGGAAGAGAGAAACGAGAAGACTATAAGGAGTCTGCTTAAACTTCCGGAGAATCGGAGGTGTATTAACTGCAATAGTTTGGGACCTCAATATGTATGCACAAACTTCTGGACATTTGTTTGCACTACTTGCAGTGGAATACACCGAGAGTTCACTCACAGGGTAAAATCAGTTTCAATGGCCAAATTTACTTCACAGGAAGTTAGTGCCCTTCAAGGAGGGGGAAACGCGAGTGCCAAGGAAATTTATTTCAAAGAATGGGATCCTCAACGTCAATCTTTCCCAGACAGTAGTAATGTTCAG…
GE566001.1	CCHT23794.b1D22.ab1	CACAGACGGGGACTTCCCTCTGAATTTTCAGGCTTTCAGCCAACCCTCGCCTGTAAGTTATGGCAAAACCACCTGCTTCCGGCCAAAACACCACCTCCGATCACCTCCAGACATGGATTTTGAGAGTTTATATCCATTGCGAAGGATGTAAGAAGAAAGTCTTCAAAGTTCTTCAGAGCATCGATGGTGTTTATAAGACCGTTATAGATGCAAAGCAGCACAAGGTTACGGTTACTGGATCGGTTAGCGGTGAAATTCTCGTCCAGAAGCTTCTTAAATCCGGTAAGCACGCCGAGATTTTGCCGGAGAGCTTTACCGCTACGGCGGCCACGGATAACGCTTCTGGAAATTCaaagaagaagaagaaacaGAGCAACAAAGAAAACGACGTCGTAGCAA…
GE573709.1	CCHT7170.b1C18.ab1	CATCTGTATGCACGATAGTGAAGAGCAGGCCCATCCTCACTAATCGAATATGGAAATTGGGTGCCCTTATGGGTTAGAAGGGTTTGATGCCATAGGGGTGTGTGTTCATCTCGAGGATCAACGTGGGGTTGAAATCAAGTTGGGGGTGTGTCCTCTTTGTGCTACTAATATTGGGTGGAACATGATTTCACACTTAATCATTCAACATGAAAGTGTCTTAAAAATATCCTTTTTCATCTATGTGCTCATGATGATNTTGCTTCCATTTGTTTCGTATGGAAAAGTTCGTGAAAGAACCTATNTTAAGTAGAGAACTGTGAGAACCGTATAATATCTTTGTATGTAATGCTTGACGGCTAGTTACTTACTAAGTGATTATGTGATCCCTTTATTCGTCCT…
GE574250.1	CL635Contig1	GCAATTGTGTTCAGGGTTCCACTAGCTTCACAAAGGGCGTCATGTGCAGCCAGCGCCTCAAACTTATTTTCAGCAGTTATAAATGGTAAACTTGTTTCATCAGCTACCGCTGCAGCAATCTTTACATCAAATCCTTTCTTTGTGTTCAATCCTGTCCCTACAGCAGTGCCACCTTGTGCAAGCTGATACAAGCGAGGCAGAGTGCATATGACCCTATCAATTCCATACTTCACTTGCGTAGTATAGCCGCTGAACTCTTGCCCAAGAGTCAAGGGTGTTGCATCTTGAGTGTGAGTACGCCCAATTTTAACTATGTCAGAGAACTCATCTGTCTTTGCTTGTAGGGATGTATGCAACTGTTTAAGTTTTGGGATAAGTCTAGAGTTGATTTCGGTTGCA…
GE561728.1	CCHT19750.b1L17.ab1	CTACAGACGGGGGTACGGATCAGACGGCACAATCTGAAATCATTTCCAAAAAATCATTTCCTTGTCTGAATATCGCCACAGATAATCTTCTTATCCCTTCGATTTTTCTGCGGATTCCTTTCAATGTAACGAGTTTGATTTACGATTTTACATCAACAACACCGACAACTGGTGTTAAAAGTCATGGTTGCTTCAAAAACTACTGACGTCATAACTTCCTAGGAAACTATGCTATGATTGCTGAGCACACAGCTGGACCATCTTCGGCGGGCTCTTATATTTCATATTTTCAAGGGATCGAGCATGTTGGCAATTCCAACTTCAACCGTCCCTTAAATTCCCATCTTGCCGCTCCTAGTAATGCCCGTTCAACTTACATCCAACACCCAAGATGGGGAT…
GE565327.1	CCHT23165.b1J07.ab1	GAAACAAAAAGCTCGGTGGAGTCTGCGGGTCAGCCTTCAGAATTGATAATCTCGACCACAAACCCTATTTCGATTCACCAAGTTTTTCGATCTCTGATTGCATTCTTTGTGTTATCTCCTAACAATCTCAGTGTGTACTTTTCTGAAGGTTTAGTGTTATAATGACGATGTCCCATATGAAGACCATGGAATTGGAAGAAGGATGGGATTTTATGCAGAGTGGGATCCAGAAGCTGAAGAAAATATTGGAAGGGCATCCAGAACAATTTAGCTCTGAAGAATACATGATGCTATACTCAACTATCTATAACATGTGCACTCAAAAGCCTCCCCATGATTATTCTCAACAGCTGTATGATAAATATAAGGAATCATTTGTAGAATATATCAAATCAATGG…
GE572675.1	CCHT6404.b1G18.ab1	GTTGGGGTTTGATATACTTCCAGGTAATCAATCAACAACGTAATCTTCACTCTTCATAAATCAAATCATCCGTTTCTGATTACACGATCGAAGATCACTACAGATCATTCCAGTATTCAATCGTATCTACACACATGTATGTTTTTGAACTCCATGGCTGATGATTCAACTCAATTAACCAGCTTCGCCTTCATCAATTAAGGCATTTGGAGGGATCTTATTTTCCTGCTGATGTTTTTAAGTCAGTATTGCAATACACATAAAAAATACAGAACAGATGCCATCACTAAAGATGAAAATGAAGTCAACCGTGGGCTGTTTGAGAGAAAAGAATGGCCTCCATGTTTGTCAAAAATCAAGCAAGATATCCAAGAACTCTTTGTCACAAGTTAAAAGTTT…
GE555409.1	CCHT13737.b1B04.ab1	GCAAACGGCCGATTGAAGTGTACGGTTGTTCATCCACAGAAGAGAGCGATCGAGATGACAACAATCCGAAGATTTTGCTGCGATGATCTTCTACGATTTTCTTCTGTCAATCTGGACCACCTCACAGAAACTTTTAATATGTCATTCTACATGACCTACTTGGCACGCTGGCCCGATTATTTTCATGTCGCCGAAGCTCCTGGCAACAGAGTCATGGGATACATTATGGGTAAAGTTGAAGGGCAAGGTGAGTCGTGGCATGGTCATGTGACGGCTGTTACAGTAGCTCCTGAATTCCGTAGGCAGCAGTTGGCAAAGAAACTAATGAACCTGCTTGAAGACATCAGTGACAAAATTGACAAGGCATACTTTGTGGATCTCTTTGTAAGAGCATCAAAT…
GE567647.1	CL159Contig1	AACCGTACCCGTAATAGATCAGCCATCCTCTGGAAATCGTGTATCGGTCTTCTCTCTGGATCTACCATACCACCGACCTAGATCTGATTAACAATGGCCGGAGCACCAGATCTGTTGTTTGGCCTCAGAAATAACTTCTATCTCGGAGCATTTCAAGCTGCCATTAACAGTGGCGATGTCCAAAACCTCTCCGAAGAAGATGCAATCGAAAGAGACTGCCTCATTTACAGATCCTACATTGCCCTAGGAAGCTACCAGCTTGTGATTAACGAGATCGATTCATCTGCGGCTACACCTCTCCAAGCGGTGAAACTGCTCGCTTTGTATCTTTTGAGCACCGACAATAAGGAAACGGTAATTTCAAGCATAAAGGAGTGGTTGAGTGATGCAGCCATCGGG…
GE558798.1	CCHT16881.b1B22.ab1	GACTCCAAATCTCTCACAAACACCACACACAGAGGTCGTTAATGGCGGTCCCCGTTGATGACCTTACGAAGCCAACGCCGGCGTCTTCAACTCTACGGTTCGCCTTCGGAAATGTCCTCGCGTTCTTTATTCTATTGTTAATCGGAGTGTTTGCATTCTCGATCCGTCTCTTCTCGGTTATTAAGTATGAAAGTGTGATTCATGAGTTCGATCCTTATTTCAATTACAGAGTCACTCAGTTCCTTACAAAGAACGGGATATATGACTTCTGGAACTGGTTTGATGATCGTACCTGGTATCCTCTTGGACGAGTCATTGGTGGAACCGTTTACCCTGGGTTGACTTTGACTGCTGGAACCATATGGAAGGTGCTTCAATCCTTGAATATTCCCCTGTCTG…
GE553374.1	CCHT11956.b1G13.ab1	CTACGGCCGGGGACTCCCTCTGTttctagagagagaaacaCTCACTCACTTAAGAGAGAGAGAGAATGGCTTCTTCAACCTTACCAACAACCAAATCGTTTCTGCAATGTTGCCTTATCGTCTCTCATCTCCTTGCTATTTTTGCTGCAGAAGACGATAATGCAGTATTGAATGGGGATTTTGAAGAAGGTCCATGGATGTTTAGAAATGCTTCCCTAGGAGTCCTACTCCCAACCAACCTTGATGAGGAAACCTCATCGTTACGGGGTTGGATAGTAGAGTCAAACCGTGCAGTTCGTTACATCGACTCCTACCACTTCTCGGTTCCCGGAGGAAAACGGGCTCTCGAATTACTCTCGGGTAAAGAAGGAATCATCTCACAAATGGTCACAACCACTC…
GE571973.1	CL546Contig1	ATGGTGGCCATTTTTCATCCCAACCCTTCTGAATCTACAAATACTATTGGCTTTGTTCGTCAGTCCAACCCTTCTGAATCTTCACCAAAAAGTAAAGCCGAGAAATCTCGACGCGAAAATCTCTATCCAATGGAGTCTTGCCCTTCGGTGAAGAACATTTTACTATTGGATTCCGAGGGCAACCGTGTAGCTGTGAAGTATTATTCAGATGACTGGCCAACTAATAGTGCTAAGGAGGCATTTGAGAAATCTGTGTTTACCAAGACTCAGAAGACAAATGCACGTACAGAAGCTGAGATAGCAATGTTTGAGAACAACATTGTCATTTACAAGTTTGCTCAGGATCTTCACTTCTTTGTTACCGGGGGTGATGACGAAAATGAGCTCATTATATCCACT…
GE562955.1	CCHT20937.b1A04.ab1	GTTAGCTCCTCAACCACACCGCCAGCCGCAGTCGCCGTTGAAAACTGATCGAGAGGTAGCCGCGCCGGAAAAATGAGCTACAAGTTTCATCAGTTTCAGGTGGTCGGCAGAGCTCTACCTACGGAATCAGATGAGCATCCGAAGATTTATCGTATGAAGCTTTGGGCGACCAACGAAGTCCGTGCTAAGAGCAAGTTTTGGTACTATTTGAGGAGTCTGAAGAAGGTGAAGAAGAGCAATGGTCAGATGCTTGCTATCAACGAGATTTTCGAGAAGAACCCAACTACTATCAAGAACTATGGCATTTGGCTGAGGTACCAGTCGAGGACCGGGTACCATAACATGTACAAGGAATACAGAGACACCACTTTGAACGGTTCTATTGAACAGATGTACACT…
GE562759.1	CCHT20755.b1E05.ab1	CTATAGACGGGGATCGCCATTAGAACTCATCACTCACCTTCCAACTGTGTGAGAATCGAACGGATTCACCGATAGGAACTGAAATCACCGGTGTTTGGCGGAGGAGTACAAGGAATACCGGCGGCGTCTAGGAAGATGGTACAGAGTCTCAAGGAGATTGGAAACGGAGTATCGGAAGCTGAGATCTATGCCGCGCTTAAGGATTGTAATATGGACCCTAACGAAGCCGTTAATCGTCTCCTATCTCAAGATCCTTTTCATGAGGTGAAGAGCAAGCGAGAGAAGAAAAAAGAGGTTAAGGATCCTACAGAATCCAGGTCTCGTGGTGGTAGCACTTCAAACCGTGGTGCTCGGAGTGGGACAGATCGTTATTCTGGGCGTGGTGGTTCATCACAGTTT…
GE565854.1	CCHT23656.b1O10.ab1	CTACAGCCGGGTACTATTACTGTTATCAAAACGAAAGGTTCCCGACAATGCGTTAAACATTCTCGGTACCATCGTTTTCTGGACTTGGTTTCCACTTCTCGTGTCGTGCCTACCTAACTGGCCCGAACGTGTTGCGTTTGTCTTGGTTAGCTTTTGTGTCACTGGAATTCAACATGTTCAGTTCACATTGAACCACTTTGCGGCTAATGTTTACGTGGGTCCACCGACAGCGAATGATTGGTTCGAGAAGCAAGCCAGTGGGACTATTGACATCTCCTGCTCATCTTACATGGACTGGTTCTTTGGTGGTTTACAGTTCCAGCTGGAGCATCATTTGTTTCCTAGGTTGCCTCGGTGCCATTTGAGGCCCATTTCTCCTATTGTTAGTGAACTATGCAA…
GE562152.1	CL4090Contig1	ACCGACGCGGTACCTGCGTAAGTTAGCAACAGTCACCACAAAACTCTTGTTTCCAGATCCAATCGGAAATCCTCCATTGAATATCATCTCTCAAACAGTCAAGCTCTCAACATTCTCACTCTTCACCAACTACACACACTAGATCATTCAATTGAATCAATCCACACCTTCTTCCATACAAATTCAATGTCATCAACATCATCACTTCATCAGAGATCACTTCACAAACCCTACAATTTGCTATTTCACAAAGCATCAACCGATGGCCACTCAAAACCCGACTACTTCTCATTCCTTATAAATCGGACTACCTTCTTGCTCCTCCTCACTCTGTTAATAATCCTCGGCGTCTTCTATCCATGGATCGGTGACCGTTCGACGTTTTTCTCGCATTCTAGG…
GE554755.1	CCHT13162.b1D03.ab1	GAAGAAGACATGTATTTGTTATCTCCAAGTGGCTCTATTCTGGTTTCTCCGTTGCCAAAGCCTTACCCTAATAAGCCCCCAAAATGTTCAGATTGTGCCCCCCTTTTCATGGAGGCTTATGATAGGCGGAATGCCGGTGCGGTTATCCATAGTCATGGGATGGAATCTTGTCTTGTGACGATGCTCGACCCTTTGGCCAAAGAGTTTAGGATCACTCACATGGAAATGATAAAAGGAATTCAAGGGCATGGGTATTATGATGAGCTTGTGGTTCCCATTATAGAAAACACTGCCCACGAGAGAGAGTTGACAGAATCTCTTGCTGCAGCTATTGAAGCATACCCAAAAACAACTGCTGTGTTGGTCCGTAACCATGGTATTTATATATGGGGTGATTCT…
GE554777.1	CCHT13180.b1H07.ab1	ATAAATTCAAATGTAGCCCACTCTTTCGTCGCCAATTTGCATTAGGGTTTCGGCGGTTCTCAGAGCATCAGCACGCAGCGGCTAGCTTTTCTCCTCCGGCGCCATGGGTCGTATGCACAGCAAGGGTAAGGGTATTTCGGCATCAGCTAAGCCCTACAAGAGAAGTCCACCGAGCTGGCTCAAAATTTCATCTCAGGATGTTGAGGACAACATATGCAAGTTTGCCAAGAAGGGTCTTACACCATCCCAAATCGGTGTTATTCTTCGTGATTCTCATGGGATTGCTCAGGTTAATAGTGTAACTGGAAGCAAGATTCTTCGTATATTGAAGGCACATGGTCTTGCTCCTGAAATTCCTGAGGATTTGTATCACCTCATCAAGAAAGCAGTTGCTATCCG…
GE562652.1	CL812Contig1	ACAGCACATATACCAGTCGATTATCCTCTGCATCCGCACACAACGAGAAAGAAAATTATACGATCATAGACGAAAAAACTATCCTAAAATCTTTTATATCAGAAAAGATTTTGTATTNAGGCGGCCGGCTGTTCAACTGGTGGAGCAGGAGCTTCAGCAGTACCGTTTGAGCCTGAGGCGGTACTAGTTGCATCTTTTTCATCTTTGGCTGCTGTTTTACCATCTTTGTCACCTTCCTTACCGTCTTTGGTGGCGGCAGGTTGTGGTGGCGGTGGGACCATGTGGGCAGGTGGGGTGTGCTTCAGTTTCACCAAGATGTGACGCAATCGTGACAAGTCAGTGGGTTTTCCAGGCTTGGGTCCTTGAATCACTGTGATCGAAGGTTTTTTGTCTTTATCT…
GE565478.1	CL2392Contig1	TAGGCCGACTAATTTTGAAATTCTTTTTCAAGTTCATCCCATTTGGCTTTTGTTTCACTGCATGCTTCAATAGCCCGACGTTTTCTCTGTTCTCCAAGATACAAAGTGAGAAGAGCCCGTAATTTCTCATGTTCTGGTCCCTGTGAAAGATGATCCAACGGAGTCATGCCTTCCTTATCTTTGGCACTACAGTCAGCATTATGCTCTAGTAATGACTTCACAGTTGAAATATCCTCAGCTCTAAGTGAATGCCAAACGGAAAGGTGCAACGGAGTCATGCCATTATTTGCCTCGGCTTCTACAAAAGCTCCATGAGATAAAAGAAGGCTTGCAGTTTCATTACAACCATTTTTAGCAGCCAAGTGTAATGGAGTTTCTCCATACATGTTTTTTGCTTCC…
GE569508.1	CL1280Contig1	GTTTTCCTTGGTGTGTAAGAAATTTTGATGCTTTCATAAACCTCTTCTCCACCGTTTCAAACCAACTAACCCTCATCTTTCCCTGCCTCCATTGTTCATCCAAAAATGGAGCAACCGCTGCTCACTCAAAAAGGTGAAATTAGGGATGGAGAAAGCGAGAATTGGCATTCGTATCCGTCGGTGGGACGAACAGGATCAGTGATTCCGACTGCTTCTGAAGTCAGCGTTGACGAAATTCGATCGGCTGCTACCGGTTCTGATCGTTACCCTCCTTCTCTACATGCTCCCTTGATCAGTTCTCCGGATCCCCCTCCGTATATTGCTGAGCAACCTTATCCTTACGAGGCGGGATATGGAGGACAAATTGGTAAAACTGAACATCAACCTGCTAGGCAAATA…
GE553690.1	CCHT12227.b1F10.ab1	AGGGGATGTTTTCTCATTCCCTGGTCTATGGCCATTACCGCTCCTCCCATGTGGTCGTTCTGTGGCCGCTAGACATAGACTGTGGGATCGCTTTCTTATCCTGCTATATATTCATCGTCCCCTCGTTGCTAATAAAAGACAAGCGGCCCCTGCGCCGTGACCAAACAACTCANGGAGATCGACATCATTCACTCTCTAGGGTTTCTTCTTTTATAGATCGAGCCAGATCCATGAAATTGTGGTCCTACTTCACCACTATGGGGGGGGGANAATCTCAACACAGGGGGGGGGCGTCACAGCCCCAAACGGCAACGTACAGCTCATCGAGTCGTCTCGCTCAGTCAATCCATTCCTCTTCTAATCATCACGTAACTCCACCGGAAACACAACCACTGAGTC…
GE560488.1	CCHT18536.b1P01.ab1	GAATCACAAACGACGGCTGCCATCGCCACCACCGGAAAACCATCAATCGCCACCGTTAGCAGCTTTCAGATTTTGACATCTGATGCTAGTTTATTCAGGGCTTAAAAGGCAAAATGGATGTTGAATCTGCCAAGCCAGACGTGGATCTTGAAGCTTCTATTGCTGTAGATAGTGGACATGATAATGTTGCACAAAATGCATCATCAAAGTTTTCTGCTTCTAGCCTAAGCACATGGGCCAAAAGTTTTAAACTTCCTCAACCTTTGGGGGGCACACAAGCTGAATCTTCATCTGAAAGTACTGGAAAATCATCTTTTGCACGGTTGACTGGCGGGTTTGGGTTGCGGTTATCTCCAAAGGCTCCCCAACAAACTGATGATCCTGGTGAAGCTTCAGAAA…
GE570721.1	CL2649Contig1	CAAAACTCTTAGAAAAGACGCGGAGTACATCCCTTTTTCCAGGACCACCAGCTGAAAAGGATCCCCCTCCTCCCCTTAGCATCTGAAGAACTGATAAGGTCATGGCTTCCTTCTCCTTAGTCCAGCCACCAGGAAGTTCAAATGCAAGAGCAAAACTAGTTCTCTGATAACAGAAAGAGACCCTGTATCAGCCATAACACGGTGATCACCCCCAACATACACCGACTCTGGTTCCTCAACCTGAGCGCCACCCCCCAAATCGGAGAGAAGAGGTTCCGCATATTTTAACAGTTCCTCGTGTTCAACTCCTGATGCAGCAAGTACCATTCGAGGAGCAGTATAGTTCGCAGCTACAAAATCCTCTAAAACAGTACTGTTTATTCTGCTGAGTATACCTTC…
GE559750.1	CL1428Contig1	GGATTGCGGCGTCTTGCTTGCTACTTGTTAAGGCGCATCCTCCGGTGACGAGATAAGGAGATACATCATGTCAGGTTCAAGATCCAAATCTCCCCCAAAGGCCACAATTATTTTCAAAGGAACCAGAATAAACGTCCGCCCCGCACCTATAGTAGCCTCATTTTCAGCCCGTGGACCTAATCCGGAATCACCCGAGATTTTAAAACCAGACCTTATTGCTCCAGGACTTAACATTCTTGCAGCTTGGCCAGACAAAGTAGGCCCGTCAGGCCTCGCATCTGATAGCCGGAAAACAGAATTCAACATATTGTCAGGTACATCCATGGCTTGCCCTCATGTTTCAGGTCTAGCCGCTTTGTTAAAAGCAGCCCACCCGGAATGGAGTCCGGCTGCCATCAA…
GE553381.1	CL1045Contig1	GGATCCTGACTTCAAGGACTTCATTTTGGGGAGAATAGATATGGATGTCAAAGCCTAAGCGATCAAGCCACACCATCTTTGCTTCTGAGACCTGGACATCTGATTGGACATAGATGTTGCAAAACCGGAGAACGTCTTCCATGTTATGTGTGTTTATCTCATGAACTAGATGGTGAGCGAAATCTCTTAGTGGATCAGCGGCTGCCAGTGTATAGTCTGAACGAGTAACCCAAACACCATCCTCCATGAAGTTGTCCATTTGTAACACCCGTTCCACATCGAGAATGTGAATGAAGTCAGGATCTGCTTTTTCCCCAAATCTCTTTTCCCATAGAGACTGAATTAGGTTTCGATTTTGATCTTGAGAAGGTCTGTGAAGGGTGCCTTGGATGGTACATT…
GE559679.1	CCHT17740.b1G19.ab1	CGGAGGGGGACGTGTCAGCTCCGGTCTGATCCGCACAAAAAAAGCATACGCCTCTAATCGCCCTTGGGTCTCATCATTTCTGACTTTAGGACAGAATGGCATCGAAACTCAAACAGTTGGAATCGAAGGCAACCCTGGCTTCAGAATTCTTGTCGAAACATGGAACCACTTATTACAAGCAATTGTTGGAGCAAAACAGACCATATATTCAGGAACCAGCCAATGTTGAGAAATGGGGGGAGTTGTCCAAACAGTGGGGGGGGGCTCCTCTTGCCATCCTGGGGGGGGTGCCGAGGCATTTTGGAAGGAATACAATCACGTGAAGGAATTATGGAACAACAAGAAAGATCTGCACGTTGAACAGGTCGGGATTGCAACTTTATTTGGACTCGAATGCTT…
GE561706.1	CCHT19730.b1D13.ab1	TATGGGCGGGAATTCGGGGATTATGGCCGGGGATGTGTATTGAGTGAAAAAGAATCCGTCTGTCTTTCAATGTCTCGAGAGCTTTCTTCCTCGCTTATTGATTAAAAAAGATTTAATTTCATAGGGGTTTTCAGTTTTCATTAAATCTTGGTGGGTTTCTTGAAATTCTTTGAAAAATGTTATAAAAATTAGATCTTGGTGGGTTTCTTGAATTTCTTTGAAAAAAGTTATAAAAATTAAATCTTGCTGGATTTGGTTCAAGGAAGGTAGCAGTAAAGCTTTGATTGTGAGGGAAAAAAAGAAATCTTGAGAGGTTTTTGGGATAAAGAATTTAGAATGGAAGGTGGGTATTCAAGGGTGGATGAAGATGTTCATCCTCAACTGTTGGATTTGATTCCT…
GE567246.1	CL3330Contig1	GACACTAAGCTACCATATTCATCATATCAAAATCTTTACATATTATAACACCATCCACTTTCACCATTTTCTAACATATGGCACCTCATGGAGACACCATTTTTAGCTCCTACACCTTTACTAAGCCACCAAGACTATCATCCGAAGGACTCAAACGCACGGTGTCCGAAATGCCATTCGACTACACCAAAGACGCAATTGATATCAAGTCATTAACCACAATATCCGAGGTTGTGGATGCTAAGTGCGAGTGTTGTGGCATGGTCGAAGAGTGCACACCCGAGTACATGGAAAAGGTGCACAACCGGTTTTTAGGCAAGTGGATATGTGGTTTATGTTCAGAAGCCGTGAAGGAAGAAATGGAGAAAAATGGTGGGAATAAAGAGGAGGCGTTGAGTA…
GE565729.1	CCHT23539.b1F05.ab1	ATTCTTCACAGACACGTTCAAACTCCAGAAACTCGTAAACCCTTCTATTTCCACCTCCCTCTAAATGCCCGACTATCAATGGAAACCCTAGCCATCCCCTTCCGCCCTCGCTTCGTCCTTCATTTGTTCGCTCCGGCACCGGCGCCTCCTTCACTCCTCCCTCCGCTCTCTTTAACAAAACTTCCGCCTCTCGTTTCCTCACTCTAAAATCTTCTGCTCAATCTCCAACCGCATCAGGTTTTCATTCCAATCCTCTGCAAATATTGATAGTTTGGTTATTTTGTTCGGTTCATTTGCTAGAGCAATATGATTAGGGACTGCTTGATAATTGTTTTTATTCAGTTCAGAATTGCCTTCAAACAGAGGTGAGGACCTGCAGTCAAAGTGTTTGCTTGAACT…
GE556218.1	CCHT14459.b1E16.ab1	GTTTGATGATTGTGGGTCATTCTTATTCTTTGTTTTTGCAATACTACTAGTTTTGAGCAAAAATGGGGAGAAAGTGCTCACAttgtggaaacatagggcACAATTCAAGAACTTGCACTAGTTACAATAGAGGTAATGCTAATAGCACAATTTTGGTACGAAGTGGTGGTGGAGGAGGAGGATTAAGGCTATTTGGAGTTCACCTTGACTCTCCAAACTCAATGGTGATGAAGAAATGCCTTATCATGGATGGTTTGCCATCTTCTTCACCATTACCGGGTTCGGTTTCATCTTCTTCGTCGTTATCTTCCTCGCGTGTCACACTTAACGACCTAACCGACAACAATACGTCGGTAGGTTATCACTCGGACGGTCACATTGCACGAGCTGAAGAAAGAA…
GE554341.1	CCHT12804.b1H09.ab1	ATTGATCATTTCATTTTCCTGATTCTACGAAGATCTGAATTTTGAATAACAATGGCGACAAGGTACTGGATTGTTTCTCTACCCGTTCAGACATCCCCTACTTCTCTCTGGACTCAATTACAGGAATCAATCTCCAAAAATTCCTTTGACACTCCTCTCTACAGATTCAATATCCCGAATCTTCGTGTCGGTACACTCGATTCGCTTTTAGCCCTAAGTGATGATCTACTCAAGTCGAATTCGTTTATCGAAGGATGTTCTCACAAGATACGGCGTCAGATCGAAGATTTGGAGAAGGCGTCGGGAATTCTTGCTAGTTCGTTGACAATTGATGGTGTTCCGGTGGATTCATATCTCACGAAATTTGTGTGGGATGAGGCTAAGTATCCAACAATGTCT…
GE553341.1	CCHT11928.b1O05.ab1	AGACCGGGGGAGGGGTTACAGGAATGAATAGGCCTGATGAGTGTCAACACTGTGGATCTGCGGGCCGTTTATCGAGTAATGTGGAGGCCAAAATAGTTGATCCTGAAACTGGTGAGGCTTTATCCCCTATGTAACAAGGAGAACTATGGCTAAGAGGGCCCATGATCATGAAAGGTTATGTTGGAGATAAGGAAGCAACTGCTGCAACTCTGGATCCTGAGGGGTGGTTAAAAACTGGTGACCTCTGTTATTTTGATTCTGATGGTTTCCTTTTCATTGTTGACCGATTAAAAGAATTAATCAAGTATAAGGCTTATCAGGTCCCACCCGCTGAATTAGAGCGCTACCTTCAATCAATCCCAGAAGTTGTAGATGCTGCTGTGATTCCATATCCAGATG…
GE565557.1	CL318Contig1	ATATTCTTGAACCTCTTACTTTCAGTGAAATTAACCCCCAAATCAAATACAAGATGAGTCGATTTTGGACGTTGATGTCTGGTCTCCATCAATTAGCCGGACCAGTAACGATGTTGCTGTATCCGCTTTACGCGTCTGTGGTGGCGATTGAGAGCTCATCAAAAGAAGATGATCAACAATGGCTTTCTTACTGGATCTTATATTCCTTCCTTACTCTCATGGAGATGCTTCTTCAACCGCTACTCGAATGGATTCCGATATGGTACGATGTGAAATTAATCGGGGTATTGTGGCTGGTGCTGCCGCAGTTCCGGGGAGCAGCTTTCATCTACAATAAGTTTGTGAGGGAGAAGGTGATCCAGAGGTATTACCCTGGGATTGGGGGAGGAGCTGATTACA…
GE566855.1	CL3939Contig1	GTGCATCCCCACCCTTTGCTTAAGGAACCTCGATTCAATGAAATTTGCTTGCTAGAACAGTGTAGAATATGAAGGTGTCATATTGGAAAATTTCGTAAGTAGTGAATGTTGATATAGAATCAAGGAACAGATCAGCCGCCTTTTGGAAGTTGCGAGTGGACATGCAGTATAAGCCTTCATAAACTTTCAGTCTGTTTTTTCTTTCCCAATCACCTCCTTCCTCAAACAAGTTCTTTGCTTTATCAATGCTCTTCGAAATAAGATCAAAATCCATGTAGAAGAAACCCATTTGTAGTGTGTAGAACACTAAGTCCATTCTTTGTCCCACAGCTACTGTTTTACCTTCTGTCACCTTGAGTTGTTCTAGTGCTTTCTCCTTGTCACCGATGCGGATGTAGA…
GE574302.1	CCHT7629.b1J12.ab1	GGACGTGAAAATGGCCATTTCCCGGGATGGAAGTAACAAACGACTCTGTTGCACAGGGGCATCAGTCGTCATTTCCGTGGCCCTCACCGGAAGAGACATAGTCATCTGGTAACTCAATGGCATAGGCACTATATGTCCATATGGGTGTTCGTTGCGATGGCTGTGGAGTTCATCTCCATAACCGGGCCTAGGTTCAAGTCCAAAGTGACAGACGATTATGACCTCTGCAACGTTTGCTTTGCGGGAATGGGAAATGCCGCTGACTACATTAGAATTGATCGCCCCGCATCTGGTTTTAGGCGTCATCATATGCCCTTCAGGGGGTTCTATGATCCTTCTCTTAATATTCCACCTCCAACACTACCACATGCTATGCGGGCTCCTGGGTCAAAGCTTCCT…
GE576137.1	CCHT9211.b1F24.ab1	AGGGGAGGGCTCAGCCCTCTCAGGTAGCTTCTGATACCAACAAAATTAGTAATAATTCTGGCATCTCTTCAAACTGGGCTCAAGGGACGTGGAAATGGCCATTTCCCGGGATGGAAGTAACAAACGACTCTGTTGCACAGGGACATCATCGTCATTTCCGTGGCCCTCACTGGAAGAGACATAGTCTTGGTAATAATGGCATAGGCACTATTTTCCATATGGGTGTTCGTTGTGATGGCTGTGGAGTTCATCCCATAGGGGGGCGTAGGTTCAAGTCAAAAGTGAGAGACGATTATCACCTCTGCAACGTTTGCTTTGCGGGAATGGGAAATGCCACTGACTACATTAGAATTGATCGCCCCGCATCTGGTTTTAGGCGTCATCATATGCCCTTCAGGG…
GE559945.1	CL1407Contig1	TGGGAAGTTCCGCCCGGCTTTTAAGGCTTTCACGGGTTTTATTTTTCCCAAAATCCAAAGTTTAAATGTGTCCAAGGTTTCTTTCACGAAGGGGGATAATATACCTGATTTAATCTTACATATTCGCAGGTAGACTCCTTGGTGCTGACTGTAGGCTTCAAAGCTGGATTGACGTCTTAGATTAGCTCCGTCTTTCCGCTGTGATGAAACACCCTGAATAGCAGTGAAAATCTCTGGTGTAAATACATAAACACCACAATTTATTCTGTCACTAACAAAAGTTTCAGGTTTCTCTGTATAATGCAGCAATTCATTGGTACCAGGATCAGCTACCAGCTCCCCAAATTGGTCTGCTGATTCAGGGGAAACCTTTATTACAAGAATCGTCCCCATCCCACC…
GE564847.1	CCHT22718.b1K15.ab1	GATAAGAAGAGGTACAGGAGAGTttttagagagagaaagtaTAACCCAAAAGAGGGGAATAGAgaggaagaggaagaagacGGCCATGGCGGATTCAAATTCAAGTGATTCCGTCTCTGTTGATATGGAAACCATTTATCTTGGTGGAAAGGAACATATTATTCAAACTGGCCGTGGGACCGTGTCTGTAATCGTGTATGGAGACCAAGAAAAACCACCCTTGATTACGGAGGGGGATTTAGCTCTAAATCGGGGGGGGTGTTTTCAAGGACTGTTCTTGGGGGGGGAAGTAACTTCATTACTCCTTCATAATTTCTGCATTTATCACATCAGTCCACCTGGGCATGAGTTAGGAGCAGCAACGATATGTCCAGATGATCCTATTCTATCTGTGGAGGA…
GE561472.1	CCHT19500.b1H04.ab1	ACCGTTGTGCACATTTATTTCCAGCAATGGGGAGGAAGAAGAAATTCATCGACAAGAAAAAAGCTGCAACTTTCCAATTAATCTCCCGTGATTCCTCCGATCCGAATTACTCCGAAGAACCCTCCGGTGACCGAGTGTTCGTCAGGGTTGACGGCAACTCGGAGAAACCCTTTTTCGACGAGCATGCTGATGAAGATGACGGTAACGGAATATTCGACGACGCTCCTGATGATTACAGCGGCGACGAATTCGAAGGTCGGGATGTGAGTTTTGAGAAGCAGACGACATCTGCACGGTTGCCTGGAGGATCTTCGTTGCCTGATCATGTGAGGAGAGAGATAGTGATCAATCACGTTTTGGTTCAGATGTTGAAGATTTGGAAGAAGATTTTGTTATAAA…
GE570192.1	CCHT4736.b1P07.ab1	TTATCGCTGCTTCTAAACAACCCAAAATCATTAGAGATTGCTCAACATGAAATTGATGAACATGTTGGAAAGGACAAACTGTTGGAGGAGTCAGACACGAAGAACCTGGTCTACTTGGATGCCGTCATCAAAGAAACATTACGTTTATACCCACCAGGACCTCTTTCCGTTCCTCGTGAATCCATTGAGGACTGTATTGTGGGCGGCTACAACATCCCAAAAGGCACGCGTTTGATTGTAAACCTTAGAAAAATGCATCGCGACCCTGATGTATGGTCAGATCCCAATGAATTTCAGCCAGAAAGATTCTTGAAGTGTAAAAAGGATGTTGATATCAAAGGAAAACATTTTGAATTGCTTCCGTTTAGTAGCGGTAGAAGAATGTGCCCTGGTGTTCTG…
GE563341.1	CCHT21306.b1D23.ab1	ACACGTCAGTTGCAATAGTTCAACACTGTTCCCCTACTTGCTCCTCTTTACCTTTTTCTTACACTCCCTACCCTCACCGGTTCAAGATCTAAGAGAGGAAGCTTCACCCAAGATCTTGCTTTCTTTTTCTCAATTTCTTCTGGGGTTTCAGTGTTCGTTCGGTTGATAGAGAAGCTTCACCTCAGATCATTGCTTCTTTTTCTCAAATTTCTTCTGGGGTTTCAGTGTTCGTTCGATTGCATATTATGGGGTTTACAGTTCCAATTTCTCAGGTTTGTTTGTTCTACACGGATGGTTGTTATACGCATTAGATGATCTATCAACTATATTTTCAAAGGTTGTAAGAAGCAGTCTCATGTCTGGGATCCTCAAAACATCGGCACACAATAAAGATCATCC…
GE567263.1	CCHT24987.b1E07.ab1	GTGGATCTAGTTGACTAAAGATCTGGTTGGATCAGTTAGCTATGGATGAAGATTATAACAAGGTTTATCTAGTTGTGTCTGGAGTGATCTCATGGACTATTGCATTCTTGTTAACTAGAAAGATTTTCCCAAAACAATCTTTTGATTTCTGTAACCGTATTGTTTCCACAATTCATGCTTTCGTTGCGGTTTTCTTGTCGTCTAATTCTGTTCGAGACTGGAGATGCCCGGTTTGTCCCTTGGCTTCAACGTGGGGCCGTCTTCAGGTTCGACACAGGGGGGGTTGCAAATTTATTAATTTTGTCAAAATCTTATAGTAAGTAACATTTTCTTGAATTAATTCTATCAACAGATGAGAGCTTTAGGAGTTACTCTTGCTTATTTAATCTATGACTTTGT…
GE566516.1	CCHT24283.b1E23.ab1	CCACAGAAAGGGGATGTGAATGTTACGATATGTATAAAGAGGTCGTCCCATTCGCCGAGGCATGGTCATGGCAAAAATCAATTCTTGAAGACCGAAAGACATCGATGGATAACAACCAAGATGATTCAGATACGTTGATCGTGCTCCAGCATCAGCCTGTTTATACATTGGGCACTGGTAGTACAGAAAACAACTTGAATTTTGACCTCAAAGGCCCACCTTTACCATTGTATCAAACAGAACGTGGTGGTGAAGTCACCTACCATGGGCCAGGACAGCTAGTGATGTATCCGATTATGAATCTTCGTTTCCACAAGATGGATCTTCATTGGTACCTTAGAGCACTTGAGGAGGTGGTTATTCGGGTTCTTTCCTCAGTTTTCACTCTAAAAGCTACTC…
GE573773.1	CL1935Contig1	GGTTGCATAACTGAGGGAAAAAAACCGATCAGGCGATCAGCCCCTCGCCGCCGGGATCTGAATTTGACCGTCTCCGGTCATATATATTCCCTAGTTTAATAAATAAATAAAAAATCAACTCACATGTTAGATCACCGGAATAAATGATGGGATTTTGTGTATCTCCGTTAGAGTCTCCGGCGAGATTGCTGTGGAGTACTAGCTTCTTCCGCCATAAGATCATGATTTTCTAATCCCTTGTATATATATCTCGATAATATATATTATACACAACTCTGCTCTAGGGGTGCTATTTCAATTCTAATTCTTCACAGTAGTAACCAACCGCCGGAGATCGATCTCTATTACTAATACTCGAAGCTATTTCGATAAGGAATCTAATCGTCTTCTTTTCGGTTC…
GE561099.1	CCHT19136.b1P08.ab1	ACCACTAATTATATTTCCACCACCACTTTCAAAAACAGAAAGATGAAGCCAAGGAATATTGTTCTCGTGATGGCGGTGATCCTGACGTTTTGCTACTGTAATGTGGTGGCAAACCCAGACCTGAAACAGCGTCAGAAGACGTATATTGTTCATGTGGACAAAGCCGTTAAACCATCGGTGTTTCCCGACCACTTAGATTGGTATGAAACGTCCATGAGATCAGTATCCGACTCGACGCATATGTTGTATGCTTACGACAAGGTTATGCACGGGTTTTCCACAAGGTTAACTGTTGAGGAAGCGGGTTTGCTTGAAAAACAGCCCGGGATTATTTCGGTTCAAGAAGAGGTGATATACGAGCTTCATACAACTCGTTCACCCGAGTTTCTTGGGCTAGAA…
GE554879.1	CL1350Contig1	CCGGGCATCTTCATCGATCTTTCTTATCCTGAACTCCTTCGACCTGTATCCCCCACTATAATGCGCATCCACTCGAGGCCACGGTGCCTCTGATCCTCTCCTCCGTCTCTCCACTTCTCAATCTCAACATACTCCACTTCATCTTCATGTTCATCATCTTCTTCTTCTTCTTCCTCGCTTACTTACCATAGCTTTAGACCTTTCAATAAGCGATTTCATTTCTTTAATCCACCTCGTTCTTCCCTCAAAGAGACCAAAAAACAGCAACGGACCCTGCAGACTAACGCCCCTCCACCGCAGAGCAGCATCAGGAGGCTATTGAACTTTAATAATAATAACCCTCCTAAGGATGATGATGATGATAGTGGTGGAGGTGATGATGACGATCAGGATGAGCAG…
GE567375.1	CL1512Contig1	CTGAACAAGGAGATGCCTTCACAGACAATGAAAGCCGACGGCGAGGCACGATATTGATTTTTTTTTTCCTACCAATCGGAACCAGCCGGAAAATGCACCACTTATCATCACCGTCACTGATGCTCCGCCGCTTTTGCTGTTTGGCATCGCCTTCCTTTCTGTCGTCGGCTGCCGTTTTTTCTACCTTTTCCGCTACTCTCACTCCTCCTTCCGCCACGAAGAAAAAACTCATTTTCTTAGGGTCTCCATCGGTTTCCGCTTCTGTTCTGGAGACTCTTCTAGACGCATCTTCAGCACCTAATTCCTTATTTGAGGTTGCAGCTATTGTTACTCAACCACCTTCAGGAAGAGACAGGGGAAGAAAGGTTATGCCATCTCCTGTTGCACAGCATGCTCTTG…
GE552956.1	CL4138Contig1	CATCCAGCAAGTAGAAGAAGTAAAATGTGTATTAAAAGTTGTACCCATATGGGCTGCGGCCATCACATACTCCATAGCAATGGCCCAACAAACCCAGCATGTTGTTTTCCAAGCCCTTCAATCCAACAGATATTTCTTCAACTTCCAAATCCCAGCTGCTTCCTACACTGTATTCACCATGATCACTTTAGTCATCTTTGTACCCATATACGACCGCATCATCGTCCCTCAGCTCCGCCGCATCACCGCCAAGGAAGGCGGTATATCACTCCTGCAAAGAATTGGGCTCGGGATATCTTTAACGGTTGTAGCTTCACTTGTTTCGGCTTTGGTGGAAAGAAAAAGACGAAATCTTGCACTTACGAAACCGACATTAGGTTATGAACCCCACCGAGGGGA…
GE569656.1	CCHT4229.b1I01.ab1	ACTGAATCATTGCGCACAGATTCCATTCCCACGTCCAATTCCAGCCGTTAGATCATTCTCAAACCTTTTCTTCCAACTTTCATTCCAAGATAACAACGACACACTCTCCCCGTTTTTAAATCCCCTCCCTTAATCACACACTCACTCGTGCCTGAATCTGTACCTACCGGCGGCAATGGAACATGATCTGCCGAACGGGAATAGAACCGCGGAGGCGACGGAGATGGACTCAATTGAGAAGATATTCGAGAGCAAGAAGGTTCCGACGTGGCAGAACCAGCTGACGCTTCGAGCTTTCGTCGTTAGCTTTGTTTTGGGGATTATGTTCACGTTTATTGTTATGAAGCTTAATCTTACTACCGGAATCATTCCGCCGTTGAACGTGTCCGCCGGACTGCT…
GE576614.1	CL1479Contig1	TAATAAATTCTCAATGCATAGAGAACTTATTTAGGGTTTAAATCATCAATCTGTCTACATGTCACATTCTTGCATATAAGGTAGAGGAACTCAAAGCACAGGAAACCAATAAGATACAATGTTGATAGAAAATAAAATGCTAGTTTTACAACAGAAAAAAGTTTCTGCTGTATCACAACAGTTTTGTTTAAAATATATAAAAGTATGAACCTATTTTGGGCCAATGTCCTTAAGAGCACAGATCTGCTCCTCTCCCATTGCTGACATCACACTCACAACCAGATCCTTCCCCTCTGCAAATCCATCTTTTATCTGTGTGAGGAGAACATCATCAGTTGGCAGTTTCAAGTCATCCTTGGTGTTACCATTATCAGTCAGCAAACTCACAAATCCATCTTC…
GE572896.1	CL3164Contig1	GAATTCTTCATTTCATTATTTGTTACTTACAACAATGGCAGGCACTTTGATCTCCAGATGTTCAATTCGCCAATCTCAAGCCCTTAAACTTTCTTACCCCTTTTCATTATCTTCAGCTTCAACTCCACCGCAATTCATGTCTTTCAGATCTCGGTTACCGGTCTTGTCGTTCACCGCCGGCGTGTCGTCGTCGTCTTCTCCGGTAACGGCACCGCCACACAGTGCCGGTGAGGATTGTATCATGGATGCTGTCCAGCGGCGGCGGAGGGGGGAAGACGAATGCATTCTGGGGGAGGCTAATGATGCTGTTATTGGTCATGATTCAAAGTACAATTGCCACTTGATGGAGAAGATTGAATCCGAAAATTTGTTGCACCGGGCTTTCAGTGTATTCTTGTT…
GE567344.1	CL3444Contig1	GTTGAGAAGGCAACCATTACTAGAAACGCAGGAAATAACGGTCGAGATACATGAGTAGCACGGGGAAATGATGGTTGTACCCTGGTGGTGCGGTAGAAGGCCGCATGGTTTGAACCGGGAACAGGGCCTGTTGGACCATTCCTAAAGGTGCAGTAGGAGGGACTGAACCAACAGGGTGCTGTGTATACCATGCCTGCGGACGGGGTGGAACGGGCCAAACAGGACGAGGGACAGCTAATCCCCGGGTTGTATATAGACTGCATTGTTGATGGAGGATATCCTAATGATCCTGGTACCATGCCAACTTGGGAAGAAGGAATCTCCAATTTTCCAACTTTTGATGGATTATCATTGTCTTCATCTCCATAATGAGCTGCCAAGACATCAGGTGGGATCCCC…
GE563172.1	CCHT21144.b1O05.ab1	ACCAACACCCCCCTGTACATCTCCTCATCGGAATCTTATAGGCATAATGCTCCGACTTCAATTGTGTGCTCGCTTCGTCAGCTCCGGCGCCGGCGACTTTGCGGATCATCAAACATTATTCTCTAATCATCTCAGACGATCGTCGATTTCGATTTCACATTCCGCTCATCAACTAAGGCATTATCGTCGGCGATGCTCGAAACCTATTGTGATCTCTTGCAATTATTCTCGTGGTAGAAGATCTGAAGACTACGAGTATGAAGACGGTGATGATTACTTGGAAGCTTCTGTTCTCATGACAGAAACTCTCTTACACCATCAAATGCGTATTCAAGGATATCAAGAGGTGATGAAATGGCTTCCTAGTAAGAGTTCGTTTCCATTATTGGGTCAGGGGAG…
GE571007.1	CCHT5270.g1K22.ab1	AAGAAGTGAAAGAAAGATTATAAAATTCTAACATGGTTGGTTTTACAGCATTTACAACATAAAACTCTCAGGATTCCAACTTTTTGCAGATACTACCGTTGTTGTTTATCTCCCAAGAAACAAAATAACAGTAGAAGGGCGTTAAAATGTTAAGTTTATACATGAAAGAATTAAAATTAGAGTGATAAAACCAAGTGACAACTCAGTCTCAGGCAGTGGTGGTTTTTGCAGGTAGGTTAAGAGCCCCACCTCGTAAAGACAATTTACATGATGAGCTCACTAGATGCGAGTCAAGAAATACGACTACAACTGTGATGTCATCATGAAAATGACGCTTTACTCCCCGTTCGATTTTCTTTAAATCCGAATACCTCATTTCTCTTTTCTTCGCTGCTTCTT…
GE567063.1	CL3251Contig1	CCTAAAAACGGGGGGTCACAACAAGAAGAACTACACTTTCCACATGAACACCCTTCAACCAACCCTCAAACCATTCAAATGGAACCCTTCTTCTCCCAATCCCAAAACAATCTTCAAACCCAAAATCCATATCAAATTACAATCATCATCAGCAGGCAGAATCAAACGTACAGTTCTCACTAAACAAGGAAGAACCAAACTCAACATTTCTCCTGACAGAGACTTCTATGCATATCCAAGATTTGTAACCCATGTAGACAACAACTTCATGTGACACATTAACCACTGTTTACAGGGACCGGTTGAGCCCAGGATTTGAAATTCTGGACCTCATGAGCTCATGGGTTAGCCATCTGCCTAAAGAGGTCAAGTACAAGAGGGTGGTTGGGCATGGGCTCA…
GE571459.1	CL1251Contig1	CAGCATCACCAGTATCGAGTCATTCATGACATAGTGCGCTTACGAGTTACATCACCAAAGGTCATGATCATACAAGATTGAACTGGGAAGATCAACTATACTAATACTATCTTCTTACTTCTCATCAAGATTTTCATCCTTCCACACAAAGCAAAAGTATTTGTTTTTAAATAAAAATCTCTTTCCTTCAGTTATAACTTAATCACTAGATTTGCCACCATACTTTGAAAAAACACCACTAAGCAGAGCCTTCTCCTTCATCTTCAACCTGCTTGCAGATCCAGGAATATTCAATTTTGGTGTGTTTTCTACTTTCTTNTTCGCCACTGTCGTCTTCTTCCCCTTTTCTCTAACCTTCTGTTTCTTTAATGGCTCTGAACTCGCTGCAGCCTCATGTTC…
GE569147.1	CCHT3731.b1E22.ab1	AAAGGTGTGATTCTTAGGGTTCGTATTCAATCTCGCAATGGCGTCAGGTAAGGCCAAGGACCTCGTTTCATCCAATCCCGTCGTCGTCTTCAGCAAATCTTATTGTCCGTACTGTGTAAGCGTCAAGAAGTTGTTAACTGAGGTTGGATCTTCATTCAAAACTATCGAGCTTGACTTAGAAAGTGACGGAAGTGAGATGCAATCAGCATTGCACGAGTGGACAGAGCAACGAAGCGTACCAAATGTGTTTATTGGTGGCAGGCACATCGGTGGCTGTGACAGTACCGTTGCCATGCACAAAGCAGGAAAGCTTGTACCCCTGCTGACAGAAGCTAAAGCAATTGCTACCAAATCATCCTAAAGAGATATTCTCATGGTATCTTTATAAACAGATTTATA…
GE560629.1	CCHT18672.b1O12.ab1	AATTCCGCCATCTCGGCAGCTCAGGAAGAGACATGGCGTAAGACGAGAATGGGACAGCCGCGGCCGGCTCAGTGGACCTGACGGATTACTTCTCGTCTTCGGCGATGTTTGGTCACCAGTGTCTGGAGTGTGAGTATTCGCGGGATTGTGTACTGCGTCGCGCTCAGAACTCCTACTACAAGAACGACACATATGATCCGTTGAGAGgtcttcctcgctcactgactactcNAGGAATGTCGACGCATCGTCTCCGATTCTGAGATTATGAAGGAAGATGACAACAACTGGCCAGAACCAGACCGTGTGGGAAGGCAAGAACTTGACATTGTTATGGGCAATGAACATATTTCTTTTACTACTTCAAAGATCGGGTCGCTCATGGATGTGCAGACCAGT…
GE570436.1	CCHT4968.b1P18.ab1	ATCTCAAAGGATCATCATTCGTTTTCTTAAttcaatttcaatttcaacTTCAACGGAATTAAAAAAATGGCAGATTCAGAAGATATTCAACCCCTTGTTTGCGATaatggaactggaatggtGAAGGCTGGTTTTGCCGGGGATGATGCCCCGAGAGCTGTTTTCCCGAGCATTGTCGGGCGCCCACGCCACACTGGAGTTATGGTGGGCATGGGCCAGAAAGATGCATATGTTGGGGATGAGGCGCAATCCAAAAGAGGTATTCTTACGTTGAAATACCCGATTGAGCACGGTATTGTGAATAATTGGGATGATAtggaaaagatttggcatcacacgTTCTATaacgagcttcgtgttgctccaGAAGAACATCCGGTTCTTCTTACCGAAGCACCG…
GE558060.1	CL749Contig1	ATTTTGAAGAGCCCTAATCACCCAAAACTTCTCATCTATACTTGTCTTCTACATAACCGTTAAAAAAATTTATGAACCCTAGAATTCAGTCAAGCTATTAGTTGAAATCGGTCAACTATGGATGATGTAAATATGAATCCTTCGCCTCCACTTGCATCTTCTTCTACATCCTGGTTTTCCGGCATTGTACGCGGTCGCAAGTCAAACACTTCTACACCGGCAAACAAATCCGCCATTGCCGCCGGTGGCGGGGGCGCCATGGTTGGCCCTATCAATCGCAAGAATCAGTTCCGTGGTGTTATGTTCAAGTACGGCTCTAAACCTATTCAGGTTGCATTTAAAAGCGGGGATTATAAACAACAAGTCGTTTTTATTGGTGGTTTGACAGATGGTTTTTGA…
GE567545.1	CCHT25253.b1J02.ab1	GGCGTTTTCTCGAACAGACATTAACACAAACAGTTGGAAGACACCGGACTCAACTCCAAGCTGCTTCTTCTTCTTCCTCGCATCGATTACAAATTCAATGTCGTCAATCTATGTATCGGAGCCTCCCACAAAGGGTAAGGTTATTCTGCACACCAATTACGGGCCGCTCGACATCGAATTGTGGCCAAAAGAGGCGCCTAAAGCCGTCCGAAATTTCGTCCAGTTGTGCGTTGATGGTTACTACGATGGCACCATTTGTCATCGCATTATTAAGTCGTTCATGGTACAAGGTGGTGATCCCACTGGTACTGGCACTGGTGGTGAAAGTATATATGGAGGGACATTTGCTGATGAGTTCCATACACGTCTAAGATTCAACCACAGGGGTTTAGTTGCATG…
GE573024.1	CCHT6749.b1I08.ab1	TATTGGGATCCCCGTGGCAGTTAAGAAGTCAAATCCGGACAGCCCTCAAGGCTTGAAAGAGTGGCAGGCAGACGTTAAATTTCTAGGAAAATTCAGCCACCCAAATCTTGTTAAACTGGTGGGATATTGTTGGGAAGACAGAGAATTTCTTCTTGTGTATGAGTATATGCAAAAGGGTAGTCTTGAAAATCATCTTTTTAAAAAAGGTGCAGAACCACTTTCATGGAGTACGAGGATTAATATAGCCACTGGAGCAGCACAAGGGTTGGCATTTTTGCACACTACAGAAAAATCAGTTATTTATAGGGATTTTAAATCTGCAAATATTTTATTAGACAGTGATTTTAATGCGAAACTATCAGATTTTGGGCTTGCAAAGTTGGGACCTGTGAATGGCGA…
GE574107.1	CL1486Contig1	ACTCTCTCTCTAAAAACCGTCAAGTTTCTCTCTCACACACAAACACCACAACACCTACCAAAAAATCAAGCGAAATTCGAGTGTAGACACTTTTTCTTCGGATGCTGCTGCTCACAAACAGTTGTTTCAAATCATTTTCGTTGCTTTAATTCAGCTCTTTCACCGAATCTGCTTTCAATTTGGTTCGAAGAATGTCGTTCGTTGCAGGATTGGTGATCGGAGTTGTGGTAGGGATAGGATTGATTGTTCTGTTCGTGAAGTCTGAGAATGCTCGATCTACTCCTCGCTCTGTGATTACGGTGACGATTGCAAGTTTTGCAAGAATGACTGTTGAAGATTCTAAAAAGTTGCTGGCCCCAGAATACTACCCATCTTGGGTTGTTTTCTCACAGAGACAGA…
GE555967.1	CL247Contig1	ATTAATTTGCATAAACCAACCCATATAGGTAACTGGATCGCGAAACAATACCGTTACACAAGCAAAGGTGTTATATTAATATGCACCCATTGAAATATCAGTCAAAATACCACTCCAGAGAGAAGAAAAAGAAGTAAATCACTTCCATCACACTTGATCATGACTAGGATCATACAAGGGAAAGTTTGATCAATTCAAAGATTGTTCATCAACCATCAAACCGCCTGGCTTACAGCTCCAGGAGCTTTTTCACACCTTCAGTTACAAGTACGGTATCACATCCAAAAGTAAATTAAAAACCCTGTTCGAGGAGATAGTCACCAAGCCTTTCAACAATCATGTTGCATTGCCCTGGTGCCATTGGCTCGTCATAGATACCAATAATCAAGGACATTGCTG…
GE564502.1	CL2290Contig1	AGCTCAATCTTTAGAAACTTTCTAAAGCTCGAATCGATCGTGTTGGTTTACACCTCTGTGACCGGTAGTGACCCGTTAAAAAATCAAATTCGGTCAGCTCGTGATATATAGTTCGTGATTACATCGACAAGAGATTCAAGATCGAACACCGAGAATCATCAGACTAAAATGGGGATACGATTCATATTAATGGTGAACAAACAAGGCCAGACTCGTCTTGCACAATACTTCGAATACCTAACCCTAGAAGAACGTCGAACTTTGGAAGGAGAAATTGTTCGCAAATGTCTCGCTCGTAACGAGCAACAGTGTTCATTCGTTGAGCATCGGACGTACAAGATTGTGTACAGGCGGTATGCATCATTGTCCTTTTTGGTTGGAGTTGACAATGAGGAAAAC…
GE559523.1	CL235Contig1	ATGCCCGGGAATTTGGCCTTTACGGTGGGGGATTCCCAAACGGGCTTACATTAACCTTTTCCCTGCATTTGCTTCACAACTACCGCAACCGGCAACCGACATCCATGGCCACCGGACTTCATGAAAAAGAGCTGATCACCATGACCAGGAGAGTGGCGGCCGTCAGTAACCACCTCAGTCCTCCTCAGCCTCATTCAATTTCTCCCACTATAAGTTTGTCTAATTGCAGCGCTTCTATGAACGATAGCTATCACCGGGTTCACGGTGAGGTTCCGAGTCATATACCTGTTTGGAAAGCTGCCTGTGACGAGTCGGGGAAAGAGTTCACTGACATTATTTACGAGAAAGCTGAAGGAGAAGCTATAGCTAAGATAACAATAAACAGGCCCGAGAGGAGAA…
GE573925.1	CL963Contig1	CGGCCGGGGAGTCCCACGTTGTGCGGCGGTCGCTTCCTCGCTCACTAAGATACAAAACTAATTCATAGTTGGATGGTGTAGACGATGACGAGTAGCGGTCAGGAGGAGACGAAGAAGAAGTTGCAGCTCTATTCCTATCACAGGAGCTCATGCTCCTTCCGTGTTCGTATCGCTTTAAACTTAAAAGGATTGGATTATGAATACAAAGCGGTTCATCTGCTTAAAGGAGAACAGAAAAACCCTGAGTTTTTAAAGCTCAACCCTGTGGGGTATGTGCCTGCATTGGTGGATGGTGACAGAGTGATTGCTGATTCTTTTGCAATCATCATGTACCTTGAAGAGAAGTATCCTCAGCATCCTTTGTTGCCTCGTGACCTCCAGAAAAGGGCAATTAATTAC…
GE572437.1	CL2989Contig1	TTTGTAGCATATGGATAGTGAAATGCATATTAGCATAGACAGATTATTCACGCTTCATGAAGCTTGTGCGTTCCATTACAATTTAGCCATCGTATAGTAGGTATACAATATTTACCCACTTTATTTCAACACACACATATAAATACCTTCAATACTCGCTCCCAATGCCCACTGATCGATGCAAATGGTGTACATAGCCATATTTATCTTCTGAATCTGAATCATNNTCAAATTCAGGCTAGGCTACACATTCCGGTGGTGTGACGGGGTAGCGGTGTTTATCAGTGCAATAATCATAGACCATGTGGTTCGTGCGGACCCATTGATAACGGCTGGCCGCGGTTGGGTCAAGTTGTTGGTGGCTAGAATCCTCCCACCAGTTAGAAGGGTTAGAGGCAC…
GE572855.1	CL2495Contig1	GCATACACTGAACCTCTTCGTTGGTGTATTGAGCATATCACTGTGCGTCCATCTTGTGCAAGTCGTCTAATAGTTTCCATCACTTTCTCTGCTTGAAATGCATCTAGTCCAGTTGTTGGTTAATCAGCAAATCCCCCCCCCCGGATTAGCAATTAGTTCCCCCCCCTCCCATAACCGTTTTTTCTCCCCCCCACTTACTCCACGAACTTTTGCATCCCCAACTCGGGTATCCGCACAATTGACCAAGCCTAGTTTGAATAAAAGATTGTTTATATACTCATCTTTATCTTCCTTCGAATATGTGCCCTTCAGTTGGAGTTCAGCTGCTAAAGACAATGTCTCGCGAACAGTTAATTGGGAGAAGAAAAGGTCCTCTTGTCTCACATAAGCAAATTTGAA…
GE565930.1	CCHT23728.b1P04.ab1	CTACAGACGGGGACTTTGCATTAATGAATTTAAAGGCCTTGAGTTTGATCATGAGCATTCTTATGATATTCAATCTGGAGAACAGGCTCTAGAGAGGCTTTCTTTTGGGGGCAGCAACATATCTGAGACATTGATGGCCCAAAGTAGAATTCTGTTATTCTGGTATTGCACCACATACTTCCTCCTAGAGAAGAACAAACCCAAATACCAACCTCTTGAACTACCACCAGTTGACCAACCCGAACCACAAATAGAAGCAGAGGAGCCCGTGGAAAGTGATGACTCACCGGGCCAATCATTCGAGATACTTGAGACTCCAAATGTTGACCAAGGTTCTTCGATTTAAAGGATCTGCATACATGCCCATGGTGGAAAAATAAACAACACCTCATGCAATTA…
GE564985.1	CCHT22844.b1H23.ab1	AACCAGGAACGAAAATAGCAAAAAGTAAAACACGGGTACTTAAATGTAAAAATTGAGATAAAACCAGGGACGGAAATAACAATTTACTCGATTCAGAATGATAAAGAGGACCAATTAAACAGTATACTTTTTTAATAAAAAAAAATAAAATTTGGATAATTTGCAGGTAACGTGGGGGCTGATCATGCTGTATTTGAGCAAGGTGCATCCGCCGGAAATGTTGGAAAACAGAGGGTTGTAGAGAGAAAGACTGGGGGGGGGGGTGCATTGCTTCTGTCAGGGGGGGGATGCTTANACATCTTCAATTCCCTTCATTTGCAGACCGACTTGAGAACTCTGTGAAGCGCGTAATTTTGGAGGGAAAATACCGAACAAAAGATCTTGGTGAGAACAGCACGA…
GE573334.1	CCHT6983.g1M17.ab1	GAGAATCTTCCTCCAGCGAAACGTGCGCGCTAGGAAGAATCGCATCCCAGACTATCTGTCATATCCACCGTCCTCTTATTGTATTCTGAAAGAATCAAGCTACCGTTGTCTTTTCAATCACAATCTGGAGCTCAGGTCAATGAGTTCTCTGATATTCATGGTGGTTACGGCGAATACACTTCTCCTCCTGCACATGGCCATGGCGCCGATGACCCTGCCACTGCTTGCGACTGTGTTGGTGTTCACCATCAATGTAATGTAGGAGGCGGCGCGACCAATGAATGCCGCTGGGGGGATGTCCGTCTCATGACGAGGAACCTGTGGCTACGTGAGGAGCCTGTGGTGTCCTCTGCAGCCCTTTGGACTTAAGGAATAGTGGTGGTCTGTCGAGTACAGTGT…
GE571562.1	CL3077Contig1	AAGGTAAAATAAGTGGAAATGGTTCGCAGAAAGAGAACGATTCATCAGAAGCCTGGGGTGGTGAAATTCCCAGCTATAAATCCAGGAGCACTTCTGATTACAAGGATGATTTGGAAGAAGAAGAGGAAGAAGAGGAGGATCTTCAAGATGACAATTGTGCCCCTGAATACAGGAATTTAATTGCCATTCATGCTGGAAAGGGGAAGGGCGGTTTAGATGATTGGCTGAAAGTTGACCCTGACAAAGTCAGACGTCTTAGTTTAAGTGAACAAGAGCTTGAGAAAGCAGGAAAAACTCATGGGCCAGAGATTGTCAAGTTCACTCAGAGGAATATTCTGAGAGTGTATCCTAAGGGGATACGGTTCGACTCATCTAATTACAACCCGTTATTTGGGTGGA…
GE551962.1	CL410Contig1	TTTGCCTAAGCAAACATTTAAACATGAACATATGAAATCACCAACCTTGAATATCCAGATATAAATGGGCATAAAATAACATTTGTAAAACATAAAATGCATTCATTTAAAAGATAAATGTGTTCCCTCTATTCACTAGAACAACCAACATCCTACTCGATACTATTTAATGACCATAACAACAAGGTCAACATATCCGACTCCTAAAAGGAATAGTTTTTGCTACTAATATTAAAACGACCTACAAACCATAAATTCAACATCACATCTCAATCATCATCTTCTTCCTCATCACTACCCTCCTCTTCTTCTTCATCATTGACTTCAGATTTGGATTTATCAGAGTCGTCATCGTCACCGGCAGCCTTCTTTTTGTTGTATGCAGCAAGTATTTTCTCA…
GE570829.1	CCHT5184.g1P23.ab1	AGAGAGAGTGCGACATATGACCTTTGACACTCTGGGCCCCAGTGAAGACGGTAAGGTTATAATCAAGGAGATCGGGTCAGCAAAACCGTGATAATGCAGGGGGTCAGCCGATTTTGCTGCCACT
GE566542.1	CCHT24308.b1H05.ab1	ATAGTTAGGGTTCCAAATCAAGTTCGATTACTAATTAGTTACAATTCTTTGTTGAACAGATCGATTGTTCGAGCTCAAAGTTATAGTTTTGCTTTGTGATTCGAAGTTCCGTCCGTACCGCTCATGGTTAGGTAATGAAGAATATACCTGATAGGACTGATACAAATTCAACTGATTCTCCAGATAGAATTTGTGGTTCCATCCATTCTGAGACAGGGCCAAGCAACCGCAAATCCCCAAAGTCTTCGTTGTGGTCAGGAATTTTTGTATCTGCATTTTCAGTATTTGATACCCACAGTGACTCTAAGGTCCTCCAGAAGAAGAATCCAGAAACTAGTACTGGAAACCATGGTTGGACTGCAGCTGTGAAGAGAGTTATGAATGGTGGTTCAATGAGGA…
GE556863.1	CCHT15055.b1M19.ab1	ATTGAATTCACTAGTGGAAGAAGATTAGACAGAAAGATTCTCCGTTCTTTACACCGTTGAATATTTGTTACTTACAAATAAGATAACAAAAAGATAGGGTTTCAAATTCCGATCATCCATATTGATGATTATGGAGCcatcatcatcatcacccAAATCACCAAAGTCGTTGATTTTCGTTTCGTACCAATCGTTGTTCTCAGCCGTCCGATCGGGTGATTTGGAGTCGGTGAAATTGATTGTGAACGGCGATGAGGATTCCGACGGAGGGTCGGTGTCGGCTCTGATGGCGATGCAGAATGACGCCGGAGAGACGGCGTTGTATGTGGCGGCGCAGAGTAATTTGCAGGAAGTGTTTGATTACTTGCTTAAGTTTTGTGATCTTCAGATTGTGAAGAT…
GE575572.1	CCHT8660.b1G06.ab1	AtgccctggaattctgccattacggccggtggAACAGCGATGTCTAGGAAGTTGATGTTACGATTGTTAAGGCTACGAATCATGTTGAATGTCCGCCAAAAGAGAGGCGCATCACAAATTTTGGCGGATACTTCTTCGAATCGTGATTAGGCTGATGTGCAGTATTGTTTGCATGCTTTGGCAAGGAGATTGGCTAAGACTCAGAATTGGACGGTGGCATTAAAGACACTGATAGTCATTCATAGAACACTAAGGGATGGTGATCCTACTTTCAGGGAAGAACTATGAAATTTCCAACAGAGAGGACTTGATCTCCAGTTGGCTAATTTCAAGGATGATTCAAGCCCTGTTGCTTGGGATTGTTCTGCTTGGGTGCTTACGTATGGACTTTTTTTAGAA…
GE565988.1	CCHT23782.b1L18.ab1	GAGGCATGGAGGCGATGTGGCAGGGGTCGACGACAGTTAATTGATTGAGCCTTGACGAACCCACCCTAATCGAAGGAGAAAGAACATTAGTCAGATTGAAGAAACGCACGAGTTTAGTAATCGGCTTCACACACAGCCACATCTGAATTGCAAGAACCCTAATCGCACACAGGTATTCTGATCAAGGCAATGCAGACACTTGGAGAACATAAGTTGCCCCACTTCTTTAATTATCCGCCTTACTTCACGTTGCAGCCTGTGAGAGAAACGCGAGAGAAGCAAATACAACTATGGAAAGACCTGATTCTTGATTATTGTCGGGTGCAAAGGATTTTTGTAATTGGATTGGAAGAAGACTTTCCTCTCTTCTCCAACCCTGTGATTGAAAGGTCTCTAAAT…
GE568919.1	CCHT3496.b1O09.ab1	ATTGCTAAACCAAAAACTGAAACACACAGCAAGGAGTCATGAATGATGCTACAGAAACCCTCAATTCGCGCCTTATCCTTCACAATGCTTTGATCGTCACTATGGATGATGAATTCGCTGTATTCCGTAACGGAGGAATCGTAATCGATAACGACAGAATCGTCGCCATCGGTCAATCGGAAGATATAGTTCGTGAATTCTCATCAAATTCACCGGAAATCATCGATCTCCATGGCCAATTTCTACTTCCTGGTTTGATCAATACACATGTTCATACGTCTCAACAGCTAGCTAGAGGGATTGCTGATGATGTCGATTTGCTTACGTGGCTGCACGATCGTATTTGGCCGTATGAATCGAATATGACTGAAGAGGGTTCATACATCTCAACTTTACTAT…
GE553514.1	CL3890Contig1	CTACGGCCGGGGGTACCCCATTCAAGCAATTCTCTCTCTCTCTACATCTCCATCGCCATTTGAATATACACGCTGTTTGAATCGTTCTATCCATTCCTCTTTCCGTCATCAATCACACCTTTCTCTCTCTTTCTAGGGTTTCATTTTCTAATGACAACTCCAGGCATGAAGAACAACTTCTTATTGCCTCCAGGTTTGGTTTCGAATCTACAGGATGTTCTCAAGAAGAAAGCCAACACTGCACCCGTACAACACGATGATGATGATAACAACAACAAATCCAATAATAAAAAGGACGAACAACAATCAGTCGTTGAATCTTCTTCTGCTTCTGCTAGTACTACAACTGACGATTATGATCCTTCCAAGCCTGTGATTTTTGTTACCAATAGTGAGGGG…
GE573385.1	CL2036Contig1	ATTCTAGGGTTCTCCCTCCGTCTCCGGTTGGTTCCTACACCCATGGACACAGCACCGGCACCGTCGTCATCTGTATGCCCGATCGCGCATCAGGTCGGTGTTGCCGTTGATCAGGATCGCACTTCAGAAGAGGATGTCTGCAGTATATGTCTCGACTCTTTCGACTCTCAAGATAACCCTCCCACTGTAACCACCTGCAGGCATGAGTTTCATCTCCAGTGTATTCTTGAGTGGTCACAACGAAGCAAAGAATGCCGATGCAGATTTCAATGAACAAGTTATTAGAGGTTTTGAGGCAGCTGCAAGAAACATGCAGCATAGTAGAAGAAGGAACAAACATAGACTTTTAGAAGTTGGTCCTTCACAAATTCATCCTTCAGTTCCTAGGGCTGATGCCCC…
GE563503.1	CCHT21457.b1B14.ab1	AGGAGACAAGAGGGGTGTACCGGCTCACCGTCAGTCGCTAGCTAGCAGAAATACACGACGTCAGTAATCGAGGCGCTCCATCAACGCTCTACTCCGCCCATTTCAAATCCTCTCGCTCTCCGATTTCATCAATTTCCTGTAATCATCGTCGATTTCCTCCACCCTAAAACCGATACATTTGATCCAAATTTTAACCTCTGATTACCAAATCTCTACATTCGCCATTATCAAAATCTCTTTCTTTCATGCTTTAGGTTACACAACAATTGAAAATGAGAGCGAGATTATTAGTGTTCCCGATCAAAGGAAGGAATTGGTGCTTTGTGAGATCGATTGACCGATCAAACTCACAATCCGAATCCTCACAATCTCCCACCACATTCAAACACCTCTGGCAAC…
GE567831.1	CL2152Contig1	GAATTCGGCCATTACGGCCGGGGGTGGCTAACTGGCTATCTTCCTCGATCCTTGACTAAAACCCTAATCCTGCTCTCAAACTTTCATGGGGTTTACGGTTTCACACGCTATTTGAATTCGATTCCAGACTGAATGACCTCCTCATGCCTTTATTACATATCGCTACCTCACAGTCTTCGTTCCGGAACAACTTGTATTCGATCGGATTTCAGTCAGTTCATCATGTTTCGTTCAATCCAAAAACCACCGGATGGAGATACTTCCACAATCCCGCGAGGGGTCAGATGCACCGTGGTCGCCTGAGGATCAGAGCAGTTGCTACCCTAGCACCTGTGTCTGCTGATAGGGAACACGATAATGCACCTCCGGATGAAAAACCCCCAATTCAGGACGACAAGG…
GE564973.1	CCHT22833.b1B21.ab1	CTACAGACGGGCCTCATTACAACACCAAAACCCTCATCAAATGCGCAGAAAACAGTGATTCTAATCCATCAAAATGGGAGCGATTGTTGCCCAACAATATCATCTCAGCTGAGAAGATCCTCCGGTCAATTGCAGGAGCAACTTCCAGTCCAATTCGTCAGTTCATATCCTCACCAACTACTTTCTTGCATTCCGTTGATGCCAGAATAAAATTTGCATGGCTTCTGGTTTTAGTTGTTATACCAGCGAGGTCGCATATATACATGGGGGGTGGATTAATCACTTTTCTGGCTACGCTGTCTGTATGGATACTACCAAGACAAGTGTGGGTGGATCAATTGGGAAGAACCGCCTTATTATCTGCGATTTTGTTCCTAATGTTGGGGCTTGGTGCAGATA…
GE559013.1	CCHT17090.b1C02.ab1	GAGAAAGTATGttctagagagagaaagaGGTGGAGGGGTACTTACTATGATGATGGCGGACGGATGATTAATGATGAAGAAGCAGGAGTCGATATGTAAATGCTATTTCTAAAAGGGCTTCACATGTTGAGGCAACTCATCGGTCAAGTTCAAGAGCTTCTAGACCTCTACGCCACTCCTCCGTCACTCGCCACCCTTCCACCGCCGTATATCTTCCCTCATCAACCACCGCCGGAACTTCACGATGACAGAGGGGGTCTTCTAAACTTTGAAGATGATTGCTACAATTTTGTAATGCCTGCTGGAAAGTTTAAAATGTTGGCGATAGGCCGGCCTTCAAAACGGGCCTGTAAAGACCGAACCCAAGAACAATCCCTTGAAACCTCAAATGAGACTATG…
GE560222.1	CCHT18272.b1O08.ab1	AGTTGTTCTTGCTTTTCTTTCTTCGTCTTCTCTCTAGACTTTCATCGCCCTCAAATCCACCATTTCTCTTCATACTTATCTCCACCATTATCACAACCTCCTATTTGCACTTCCCTAATCATCAATTCATCATCTGCAATCGCCGATTGGAATAACAACACCCTATCGATTGTCTGTGGGTTAAAGTTGACTTTTTACGCATGCTGAAGGGGTAAACAAAGTTGTAATAATGTTGGAGGCTCCGAAGTATACAGGCATGATGGGCCTAAACAATGGTCATGATAATTTTGTTGATCTGTCACAAGGGTTCTATCGTAAGCTTGGTGAAGGGTCAAATATGTCAATTGACAGTTTCAACAGTTTACAAATGAGCAACGGTGGTGGGTCAGTGGCAATGTC…
GE564649.1	CCHT22530.b1C18.ab1	AAACTACAAGAGAGGAAGCACATTTGTGGAATGACTGGAGATGGTGTGAACGATGCACCTGCTTTAAAGAAGGCTGATATCGGAATCGCGGTTGATGATGCTACAGATGCTGCAAGAAGCGCTTCTGACATTGTGCTTACTGAGCCCGGGCTCAGTGTGATCATCAGTGCTGTGCTTACCAGTAGAGCTATTTTCCAAAGAATGAAAAATTACACGATCTATGCAGTTTCGAGCACCATTCGTATCGTGTTGGGGAGGGGTGTTCATCCCTTTGATTAGGGAGGGGGACTTTTCACCATTCAGGGTTCTTATTATTGCAATTCTTAATGAGGGTGCTATGATGACAATCTCCCCGGACAGGGTGAAACCATCTCCATTACCTGACAGCTGAAAGCTAAT…
GE568197.1	CCHT2907.b1E08.ab1	GTAATTCGGTTATGACGGCCGGGCAATTCGCCAATTGGCGGAACATAGGGTGAAGATTCATGGGTTGATCTATCATGGTCACATCTACAACTTGTTTATGAAATACTTCTTAGATTTGTTAGTATTAGTGCTCTGGAACCAAAAGTTGCTGAACAGTATATCGATCATCCGTTCTTGTTAAAACTACTAAATCTGTTTGATTCTGAGGACCCACGAGAACGTGATTTTTTGAAGTCGATTTTACATAGGGTTGATGGCAAATTTATGGCTCACAGATGGGGTATCCGAATGGCTATGAGCAAGATGATGTATCAGTTTGTTTACGAAACTGAAAAACACAACGGGACTGCTGAATTACTGGAGATTCTTGGGAGTGTGATTAGTGGATTCGCGTTGCCA…
GE553497.1	CCHT12062.b1L15.ab1	ATTTCATGTTTAAAATTGATTCTACAACTTCTTAATTGATCACTGGATGGGTTGAGTGTATTTGAACCAGCACCGGTTCGGACCTGGTGATCGGACTAGATTTTCATTTATTTATTTAAATTCTTATTTACTGATTCATATAATCTCGTTTTGCAGTTTTCCTGGTAGCACCCCATTTCAACTGGCTGCAAGAGGAGGTCTCTCAGAACAGATAATGAACCTTTCAAGATTGCAATGAAAAGATTACACAGAAAATAGTCAGCATGATGAAGTTAGAGGGACTATTTGAACCTCAAAGAGGTCCAATTATCATGTCTCAGATTAAAAACGAGTAAGGGCCTGTTGAATGGGATATCAGTGCCCCAGGAAAAGCTTATACTAAATGGGCAGCCAAAATGG…
GE556643.1	CCHT14851.b1E18.ab1	AATTACAAAAATTCCACCGGAGAAATAGCCGGAAATGAACGGTGAAGGTGGTTGCTGTATAGAGAAGTATGAAAGGATGTACGGCATGTCGAAGGTAGACAGGATAATGCTCAAATTCAGGCCGATCGCGCCGAAACCGGTTCCGGTTGGATCGAGTTCGGGTAGTTCGACAACAGATAACGGCGACGGTTATGTTAAATGTGAAAGGAGTAAGAGAAAATACGTTAGGGTTaagaagaagaagatgataAACGATAGTTCTAGAAGATCGCCGGTGGTGACGCTACCGTTGTTGCAGGAAATTTCAGATCGGAAAGAGAACGAACCGGTCACCGGTTTTTCAGATCTATTATCTCCGGTCCAGTCAACGAAGCGTAAGAATAACACGGCCGTGATGGA…
GE557553.1	CCHT15675.b1F08.ab1	TCACGGCAGGGGGAATCTGAATTTCTTCTAATCTTCCGATTCAAATTCAACAAAAATGCATTACTGGTCTCCTTCATTAGACGTTGATCATGAATTCGAAAAGCTTGTTCATCGTATGCATCCACCCAGGGTTACTGTTGATCATATCACAGACAAGAAATCAACTCTCATAAAGGTGGATAGCGCCAATAAACGTGGGAGTTTATTGGAAGTTGTGCAGGTTTTGACCGATTTGAATTTGTTGATCAAACGAGCTTACATTTCTGGGGATGGAGGCTGGTTCATGGATGTGTTTCATGTTACCGATCAGTATGGAAATAAATTGTCTGAAGATAATGTTGCGGATCGAATCCAACAGTCCCTTGGACCAAGGGGTTGCAGCTTCCGGTCCCTAAGAGG…
GE551440.1	CCHT10160.b1P19.ab1	AACCTTCTCCCTCACTATCCATCCTCAATTTCTAACTATCTCCGTCATGTCTATTCCGGCGACCACCATAATCCCGCCGTTGGCCGACGAATTGGACATCGTGATCCCTACGATCAGAAATCTCGATTTTCTGGAGCAGTGGAGAGCCTTCTTCCAGCCGTATCATCTGATCATCGTTCAGGATGGAGATCCGACGAAGACGATTAGAGTACCGGAAGGATTCGATTACGAATTGTATAACCGGAATGATATCAATCGGATCTTAGGTCCGAAAGCTAGTTGCATTTCGTTCAAGGATTCTGCTTGCCGTTGCTTCGGTTTCCTCGTGTCGAAGAAGAAGTATATCTTCACCATTGACGATGACTGCTTCGTGGCTAAGGATCCATCAGGACAAGAGAT…
GE553479.1	CL583Contig1	GACCCCAATTCACACACTCTCACCAATTTCAGGCCTGCAAATGAGCTAAAAAGCTTCCCCCTTATAATCATTATAAAAAACAAAGCATGCACACCAATTGTTTGTTTAAAATCCCCACTGAATTTTTATAAAACAATTCCATAGCCTTCATGCCCTCCACTGACCATAAATATTGTTAGTTATTCATCTCATTAAAGGGTAAAATCTTTGGTTTGATTCTTGAAAATCTTTGGCCAAGAGGATGACAATGGCTGTCTTGCTTCTGCTGCTTGTACTGTGTGCTTTCATGGTGGTAAATGAAGCTTCATTGGCTGCATCTGACAAGATTTTGAAGTTGCCTGGACAACCACCAGTTGGATTTCAACAATTTTCAGGTTATGTCACTTTAGATGCCAAGAA…
GE571266.1	CL21Contig1	GTAACATATATGACCTATAAAGCAAATTCAATAGTACTTTGATTCATGAATAGAAATGTCAAATGTCTTATTAATCCATATAAGTAGTTGTTTTGGAACCCTGGCCTACACACACTTTACTGAACAATATTTAGTTCTTTAAGCCATTTTGTGTGCAAAGGACACGGGTCTGGTTTCCCTTGCGCGATTGCCTTCTCTGAGAGCGAATAAAACCACCCGTTTCTCCACTTGAACTCTTTCACTGCTGTTGGGAAATGGGAAACCGCCCGAGCATAAGCTAGTAGTCTTGACTCGATTCCAACTTCAAATACTATGCCTTTCTCTTCCATCGCTGCAGTTGCCAGCTCGCCAATGAGACTAACCACCTCAAAACGATCCTTCTCTACATCGCCCACAGTG…
GE566588.1	CL1647Contig1	CTACAACCGGGGGACTCTTCAATCATCTCATTTCAGAAAAGATTGAATCTTTGGACACATGGGTAGTGCATCATCTACTCTAACCCAATATGATATTGAAGATGTTCAACAACACTGTAATTATCTATTTTCACAGCATGAAATAGTTTCTTTGTATAAAAGATTTTGCCAACTTGACCGGACCGCAAAGGGTTTTATTTCTGCGGATGAGTTTCTATCGGTACCCGAATTTGCGATGAATCCTCTTTCACAGAGGTTGCTTAAGATGGTGGATGGTTTGAACTTTAAGGACTTTGTGATATTCTTGTCTGCTTTTAATCCTAAAGCAAGCACGCCGCAGAAGATCGAACTTATCTTCAAAGTATACGACTCGGATTATAATGGTAAGGTGAGTTTCCA…
GE559809.1	CL4179Contig1	GCGGGGACACAACGTCATACCTCGTTTAATGGCGAGCCTCCGCAGTCTCGTTGCCGTTCTCCTGCTTCAATGATTAATATCTGCATATGCAAACATTGAAGGAGATGCTTTGTATGCTTTGAGAAGAGCAGTTAACGACCCCACAAATGTTCTTCAAAGTTGGGATCCCACTTCGGTTGACCCATGTACATGGTTTCATGTTACTTGTGATTCTCAAAATCGGGTTACCCGACTTGATCTTGGAAACGCGAAGCTGTCGGGTAATCTTGTTCCTGAGTTGGGGAAGCTTGAGCGTCTTGAGTACTTGGAACTGTACATGAACAATTTTGTGGGGACAATACCATCTGAAGTTGGAAGACTTAAGAATCTTATAAGCTTAGATCTTTTCCATAATAACCT…
GE571827.1	CL4238Contig1	GCGCCTAGCCCTGTATCCAGTAGTCTATATTATCTTACCTTTTATTATAATAATAAGAATTATTTTTTATATATTTTTAATTTACAGAAATAATTCCATCTTGTTCTTCGCATATCCTGGGTTAGGAGGTGTGGATTCATCTTATTGTTATTGAATCAATCCAACTTCAAAAGTTAGGTTTCCCACCTGTGTTCATCGCCGCCGCCGTTCTCCGTCGTACACATATTATTTAACTATCGCACAGCCAATTCCGCGCGTTATTTCGATCAATTGCCGATTTCTAGGTTTTCAATTTGAAGGATCAGATTTTTAGGGTTTTTGTGTGATTCGATTTTGTAAGAGAGATTATGGATAAGAAGAAGGTCGCCGTGCCTCTCGTATGCCACGGTCATTCTCGGC…
GE560454.1	CCHT1850.b1D08.ab1	CTTCATTCTCTGAAATCACATGTGCATACGTGTCATGCTCGCCACTTTCAGGTCTTATCAAGGTTTGCGATGTTTATATCGCTACCAGACCTTGATTATCACTGTATGTTGCGAGCAGGACACCTCAGCAACTCGTGATGTACAAATTCGAGAGCGGGAGACGcgttcgatgtttcataaCTGTGACGAAGGGCGTCTGCGCTCTCAGAGCATCTTCTCGTCAGATGATGGTGGTCGAAGACGTCTACGGCGCGTACTGGCATAATTCGGTGGCATGTGTACTGTCTCATGGACAGAGGTCTTCTATTTAGGATCGCGAAAGCAAGTTATGTGGCGACTCTC
GE561814.1	CCHT1983.b1M15.ab1	ATATACCCTGCaattcggccatgacggcTCGGGAACCGTCAACTTATTCGGTCGAGTGAGGATCCACGCATCAAGCTTTAACTATCTCATTATCAGATATGGAGAGTTTGGTGCGAGGAACCTCAGCTCGATTGTTTTAGTTGTCCGTTCCTGGATGGCACATTCCATTAGCATGGTTTACGATTCACACTGTGATACAAATCGATTTCATCATCGATGATTAACAAACGCAGACGATCACTTCCTCGCTCACGGACTAAATGAACTGAGGCTTCTTCCATTGCTTATGAGAGCAATATCCCTGCTCAAGTTCCTGGAGCCCACACCTATACGGAAAGCTTGCATACCTGCACGTGCTCATCATGGAAATGATGTCATTGGGGCTGCTTAAACATGATC…
GE571802.1	CL2366Contig1	GACTTCTCAAAACCTAATCGGAGAGAGAACTATCCGATGGATATAACAGAAGGAACACCGGTTCTCCATGGATTCCGTATGCCGGCGGAATGGGAACCTCACTCTCAAACCTGGCTCGGTTGGCCGGAGCGTCCAGATAATTGGAGAGACAACGGAATCCATGGCCAAAGTGCATTCGCATTAGTTGCTTCCGCCATTTCGAAGTTCGAGCCCGTCACTGTGTGCGCTAGTGCCTCTCAGTGGGCTAATGCACGCAAGCTGCTGCCTCATAATGTAAGGGTTGTAGAGATGAGTATGAATGATTCTTGGTTTCGTGACACCGGCCCAACTTTTGTTGTACGTGAGGGGAAATCGGGGAAATCAGGTTCAGGGGAAGTAGAGCGCAACGTCGCGGGTATT…
GE574704.1	CCHT8015.b1N12.ab1	AAGGGATTTTCAGTGAGGATCAAGCAAGGGTTTATACTGCTGAGATTGTATCTGCAGTTTCACATCTGCACGAGAGAGGGATCGTGCATCGAGATCTTAAACCTGAAAACATACTCATGGATGCTGATGGGCATGTTATGCTAACAGATTTTGGTCTAGCAAAGGAAATTGATGAATCAAGCAGATCAAATTCGATGTGTGGGACCACGGAATACATGGCTCCTGAAATTATATTGTCTAAAGGCCATAACAAAAATGCAGATTGGTGGAGTGTTGGAATACTCTTGTATGAAATGCTAACTGGGAAGCCACCATTCACACATTCCAACAGAAAGAAACTTCAGGAGAAGATAATCAATGAAAAACTGAAGCTGCTACCGCGGTTAAGTGGTGAATCTC…
GE560093.1	CCHT18147.b1F01.ab1	CAAAGAAGCTGATGTTCCAGAAACTTCCAAAAATAAAAAGAAGAAAAAGAAGGGTGGAAGAACCGCCCAAGAAGAAGACGATCTTGACAAAATTCTTGCAGAACTTGGTGAAGCTCCAGCTGCTTCTGCCTCTGTAGAACAGCCACAAGAGGAGAAGGTTCAACCTCAGGCTGAACCATCTACAGTGGCGGATGAACGCAATGAAAATGATGCAAATGAAGAGGTTGTGGAGTCTGCAGCTGCTAAAAAGAAGAAAAAGAAAAAGGAGAAAGAAAAAGAAAAGAAGGCTGCGGGAGGAAAGGTGACTGCAACTCTTGATGTAGAAGAAAAACCAGTAGAATCAAAGGGTAAAGTACCTGATAAGAAAGTTCCAAAACATGTCAGAGAGATGCAAGAGAG…
GE560308.1	CCHT18353.b1B06.ab1	GCTTCGCTGCTTCGGATCAATTATCGTCTTCACCTCTGCCCTACCTTTGAGCTGACCTAACAGCAATGGCTTCCTTCCTCAAAACCAGTACCTTTTCTAGCCTTCGTGCTCATCATCTTCAGGCGAAGGAGGGTTTACCAATGCAATCTAGACGTCAAGTTCATGTAGAACCTGGTACTCGAGAGCAAGCTCTTTTGGCTAAGGACCCAGCACTAGAGCGGTTCAAATCATATAGGAAAGGTGCCTCACAGATCAGAAGAGTTGGAGATTACCTCACTATAGCTGTCGTAGCTGGATGCTGTTATGAGATCTATGTCAGGGCTGTCAGCCGAGAAGAAGCCCGTAAAGCTCTCAAATCAGAGTAGCAGCCTCATAGAAGCGGTTGATGGTGATTATCAT…
GE551988.1	CCHT10675.b1F06.ab1	GAAGAACCAGATCGGAAGTTCCATTCAACATATTCCCCCTGTATCCTCAATTTGTAAGGTGATCCTCTTGAAGTCAAATCAAACGGCATTCCAATCTCTTGACGGAATCTGAGGAAACCTAGTTCAGGAATTGAGGGCTGACAAGCAGCATAACCTGCAGATTTCCACCCGTCATATGTAACTTTCAAGGTTCTATAGGTTTATgttttggtggtggaaaaaACAGCGAGTTTCTACGATTTCTACTTGTCGTTTAATAATGGATGACAGGTCATCTTCATGCTGTTGCTGGATCGATAATGAGACTGCGTTAACTTTACTAGGCGTTGATGAATGGTCGCCACATAAACGTTCTAAAACAAGTTTACATATTAAATCAAAAAATCATGCAATCATGTC…
GE576937.1	CCHT9965.b1J20.ab1	ACAGATCTACAGAATATTGTGCTTTCAAAATCTTCAATCTGAAAAATCCTCAGCTTTTTATCGATCAATCATCAAGTTCTTTCGGTGAAATCGATTCCGGTTATGGAGACGGAACGTGTTACGGAGTTTCCGATGAGTCAGTTGGACCTCAGGCCGAGAAAACGACAGCGTTTGGGCTGGGACGTCGCTCCTCCGACGCCAAAGGCTCAGCTAGGTTTATTTTGTGGACAAGAGATTGGAAATTTGACCAGCTTTGCACCTTCGGGGCCCCTATCAGACCAATTTAGTTCATCTATCCTTAAACGAGTGGCTCGAGATGTTTCTCCTCCATGGCGTCAAGATGATAAGGATGGACACTATGTGTTCGCAGTTGGTGATAATTTAACTACCAGATATAAG…
GE562868.1	CL1679Contig1	AACTCACATGTAAAAACATATATGTGCTGTCTTATGATGAACTCGAGCATGTTTAACATCCACATGGTGCGATGATACCTCACGTATCAACCAATCTCAATTAGATAGCATATCTAGGCAGCAGCCTTGTCATCAACTGGAGTGAAAATCGCTTTAACTGCTTCAAAAACTTCTGCAACGGGCTTACCAGCATCGATCTTTTTGACCTTCCCCTTGGAGTTGTAATAGTTGACAACAGCTAGACTAGATTCAACGAAAACCTTAAACCGCTTCCTTATTGTCTCAATGTTATCATCTACTCTCCCCTGGTTGCGGCTTAAGAGGCGCCTCTCCATCTCTTCCTCGGAACAATCAAAGAAAAGAACAAACTCCGGTACAATTCCAGTAACTGACTCAAAG…
GE557977.1	CL381Contig1	ACTCAGAATTAGCATCATAGAGATGATGACAAGATCAATACCGTTTCAATCTCCTCCGATTCAATCCCCGCCGTTAGCTCCGGCAACGACGGTGATCTGCTGTTCTTCCAGAAACAATGCGTATATACCAAAACTCGAACCGTTTAGCCGAAGCAGGCTTGATAGAATCGTCAAGGATCCTCCGTTGATCCAGAAATCCGAAAACGATTTAGCAGATTACTGTTCAACGCTGGAAGGAGATCCATCGTATAGCTGCTGGAGAGCCTATTTCGAACTCAAAGAACTCGAGAAAGAAGCACCAAAGGAGGAGGTGGAGAGAGTGATACTGGAGTCCGGAGGAGTGAAATCGTTGATCGGATGTTTGCACGGGATCTCGGAGATTCATAAAGCAAAAAAGGA…
GE568093.1	CL1555Contig1	CCGACATATGCCCGCGGAATTCGGCCATTACTGCCGGGGACAGGCAACTAGAAAGTGCGACACACTGCTCTGATCTACACTCGCTTTCATCAATGGTCCGCGAGTAACGCACTACTCAAGTACCTGCGTGTGAACGTGATACCAGTTCTTCCATCATCACCCGCTAAGAACCCTAGAGTAATCGGAGGAGGACTAATCCAGCTGTTCCGGCGCCATTTCTCCGAGGAAGTCCGGGGATCTTCTCTCGATAAGTCGGAGGTCACTGATCGAGTGGTTACTTGCGTCAAAAATTTCCAGAAAGTTGATCCGTCGAAGGTTACACCTACTGCCCACTTCCAAAACGATCTCGGGTTAGACAGTTTAGATACAGTTGAAATTGTGATGGCTCTCGAAGAAGAG…
GE557999.1	CCHT16120.b1P22.ab1	TCTTTCTCGCAGTGAAAGGATCAACTTAGCCGCCGATAGGAAAATGGTTCAGCGTCTCACTTATCGCAAACGCCATAGCTATGCTACCAAATCAAACCAGCATCGGGTTGTCAAAACACCTGGTGGAAAGCTAATTTATCAGACCACCAAAAAGAGGGCAAGTGGCCCTAAATGCCCCGTTACCGGCAAACGAATCCAAGGGATTCCACACTTGAGGCCTACTGAATACAAGAGGTCAAGATTATCCAGGAACAGAAGAACTGTTAACCGTGCTTATGGTGGAGTATTGTCTGCTGGGGCTGTAAGAGAAAGGATTATTCGGGCCTTTTTGGTTGAAGAACAGAAGATTGTGAAGAAGGTTTTGAAGATCCAGAAAGCTAAAGAAAAAACCGCCTCAAA…
GE563966.1	CCHT2189.b1I20.ab1	ACACGATGTCTTCcatatctctttctctcttcgTTTCTCTttcaacatccacacacactgcctctagaaattggggaatcagatctTCTTCAGCCGCACCTCCtaacgtagacttcacctctctagaatccgccattgccaagaaggacagtgatgctgttaaagaagcacttagccagctctctgagtctggttgggccaaaaagtggagttctcaaccctatgtttcccgacgcacggTCAGCTTAGTTATTGTCATCTGTATATTGAGCTCCTGTGTAATCCTATTATCAAAGAATCAATATACAATACCTTCCTAGTTTATGTGGTATGGATCAAACCATGCAAGTATGATGACCAATATGGAACGTTGAGATACGTGCATTGCTATTTAACACC…
GE565831.1	CL2154Contig1	GGCGGTGGAGGGACCTTTTTCTGGTTCCGAAACGAAGAAAACACGTCGAAATTCGAAGGAATTGTTGTGATATTCACTTGGGGTTCGATTCAATTGAAGGATTACGTCAATCTGTATTCGTCTAATGGCTGGAATCCTCTCGTTGTTGTTTCCGATTTGCTCAATCCATTTTTTCCAGAGAGAGCCACATCACTTGCATTTTCAGTTCTTAATGAGCTTTTAGAGGAATTGAGGGCTAGACCATGTCCTGTAGTCCTTGCAGCCTTTTCTGGTGGTTCACAAGCTTGTATGTACAAGGTTCTGCAGATCATTGAAAGGACATGTGAAGCACATCTTAATCTGCATGATAGCCGTTTAATCATGACATGCATCTCTGGTCAAATGTATGACTCTGGTCCG…
GE573469.1	CL935Contig1	ATACTTGACTCCCAAATTTCCATCTAACCAGAAACGACGACAAATGATAAGAAGAAGTTAGATCATTCCCCCCAATCCAGGGGAGACTTTGATCTTCAAAGTCAACGCAGCAATGGCGACCTTTGTTAGGGTTTCAGTACTGATATGGGCGGATCTGTTAGCTGCATTTGCAATGTATATTATGATAAATTACTTAACAAATGTCTGGAATCTAAGCACTACACATGCTGCTGGAATCATAAACATTTGGAATGGAATCACTCCGGTTTTGGCCTTCGGGTTTGCCTTCATTGTCGATACCTTCATGGGTGACTTTTATATGCTTGTACTCTCGAGCATTGCCTACAGTGTTGGATTAGGATTACTAACCATGTCAACACCAGCTGTTTTTGGTCCATG…
GE574143.1	CL2808Contig1	CATATGCCCCGCAATTCCGTCCTGACGGCGGGTCGATCGATGTCAGGATGCAATTGCGTGGGATTCCTCCTGCAAACCTTACGGCACAGTTCTTCTTCCGTCTGCACCACGAAGATATGCGGTGATCTCCCTGCTTAATTAATAACAGAAATATTTNATTGTCTTGATCCGAAGGAGCTTGGTGTGGTTTCCTGTGTGAGTCCATCTTTATATCGAATTGCATCTGATCACCACGTTTGGAAAGAGTTCTATTGTGAAAGATGGGGACTTCCAACGGGAGTCCCTATCTCTTTAAATGCAGAGTGTTCAGACGAGAAATCTTGGAAAGCATTATATGTGGAACGGGAATTTCGTAGCAAAACCTTCATGGGAAGGTATACGATTGATACTCTGTATGGT…
GE563717.1	CCHT21656.b1P13.ab1	GGAGGAGTGAGAACAGTCTTCTAGAGAGAGAGAAAGAAAGAAACACAAATGGATGAAACTTAACTTCTTTTCTTCTTTCTGTAACCAACAACATTCATCAAACCCAATGGCCATTTTATCACCATATTCATCTTCTTTCTTGGACACACTCTTTTGCAATGAACATCAAGATCATATTCACGATCATGATGATCAAGATGATGAATTTACACAAACCCCCCTTACAAATTCATCTCATCTCCACTTTCCACCCTTGGACCAACTAGATTTGTTCTGGGAACATGAAGAACTTGTGTCACTTTTCACAAAAGAACAAGAAACCCCTTGCACTTTCTCTTTTGGCAAAACTAGTCCCTATGTTTTTTCTGCTAGGAAAGAGGCTGTGGAGTGGATCTTGAA…
GE555353.1	CL3653Contig1	CCCGAATCTGTCCACCTGGAGAGAATCAGTTGGTTTCCCAGCTTGGGTCCCTGAATGACTTCAATGGATGGTTTCTTGTCTTTGTCCTTCTTCCCTCGCTCTCCGATGTTAGCGACCTCACGAGGAACCAGCTCGGCTATTGCTTTCCAGTACTGTTTATCTGCTTCTTTGTGGAACGTCTCTTGCTTCGCTACATATAACTTTTCTCCTTCTCTATTGGTGAGCTTGTTAGTCTCAACGTTCTGGAGTCTTTTCTCATGGAAAGCTCGTTTGTACACTCCGCCTTCTTCCATGATCTGACTTCGTAATTCCTTCTCCTTGTTCTCCTTTTCCTCCAAGCGAATAGCATTTTGCCGGCGCCATTCACGAAGAGCAAATCCTTCATCGCGTTTCATTTCA…
GE555583.1	CL493Contig1	ATTACAGATCTCCGTCCAAAATCAACGCGAAGACTCACCGTCTTTCTGGTGCACCAGCAGCACAGAATAGAAACCAAACAGAATCACCACTAAAATGGTGAAGATATGCTGCATTGGAGCTGGGTATGTTGGAGGCCCTACTATGGCTGTCATAGCACTCAAGTGTCCTGATATCAAAGTAGCAGTTGTTGATATTTCTGTCCCGCGTATCACCGCCTGGAATAGTGACCAACTCCCCATCTATGAGCCAGGCCTTGAAGATGTCGTGAAGCAGTGCAGAGGCAAAAACCTTTTCTTCAGCACGGATGTGGAGAAACATGTATGTGAGGCTGACATAGTCTTCGTTTCAGTCAATACCCCAACCAAGACTCGCGGTCTTGGTGCTGGGAAAGCTGCAGA…
GE562822.1	CCHT20814.b1K19.ab1	AATCTGCAACCACCATAGATTTCATCGACACCTCTCTTTCTTCTTCACTACTATTTCCTACCTCTCTCTCACACCAATTCCTTCAACATTTGGCTTCCTCTCTCGTTTGATATCAGATATGGATTCCGCCGCCATGACATTTTGCAGTAAACCTATCACTTCTCCTCCGGGTTTATTCATCGGGAGCTCTAGTGGAATTAAGAATTCCCAATGTAACTTCTTGGTGGGAAATAAGTTGAGCTTTCCTAGGCAAAGATTTCAGGCTTCTCAAAAGGCTCATAGATCAGTGAAACGTGAGGGAGCTCTTGGTGTCACTTGTCGTGCTGAAAAAATTCTGGTGGCAAACAGAGGGGAAATTGCAGTGCGTGTGATTCGAACCGCTCATGAGCTAGGAACCCC…
GE574327.1	CCHT7653.b1J18.ab1	AACAATAGAAATGGAGAATCTTCATCTGAATATATTCATTCTTCTATGCTCTGTTTTAGTTTTGGGTCATGGGTTTTCAAGAAATCAGCCCCCCATTTTATCTTTTGATGAAGGTTATTCGCAGTTATTCGGGGACGATAATCTAATTGTATTCAAGGATGGAAAATCTGTTCACCTGTCTCTTGATGAACGAACAGGTTCTGGATTTGTGTCACAAGACCTGTATTTACATGGATTCTTCAGTGCCTCCATTAAGCTTCCTAAAGATTATACAGCTGGTGTTGTTGCTGCTTTTTATATGTCAAATGGGGATATATTTGAGAAGAATCATGATGAAATTGATATTGAATTTCTGGGTAATATCAGAGGAAAAGAATGGAGGATTCAAACTAATATTTA…
GE554601.1	CCHT1303.b1N13.ab1	GAGACCCTAACGGTAGCTGGGGGCCGGATCTATCGCCAATCAAAAGAAACAATGAGTCGCTCCAGCGGAACGCTATGTGTCGGGGATCTTCCCGGCGATATTCGCTAGCGGGAGGTGGAGGATTTGTTTCACAAGTATGGTCCAATAGCCCGCATTGATTTGAAAGTCCCACCAAGACCTCCAGGTTATGCTTTTGTTGAGTTTGAAGAGTCTcgtgatgctgaagatgctATCAGGGGTCGTGATGGTTATGATTTTGATGGGCATAGATTAAGGGTGGAACTTGCCCATGGTGGCCGTGGGAACTCGTCTTCTACAGACCGTCATAGTAGTTACGGCAGTGGTCGTGGTCGGAGTGGGGGTGGGGGTAATTATGGAGTTTCTAAAAGATCCGATTAC…
GE562596.1	CCHT20602.b1C16.ab1	GAACACCATCGTCTTGAAACCAACCTTCACTGCACGAGGGGACAAAACATCAATGGCGTCCCTCAacatcaaaaccctaataCAATCAAATACCATGATGGACTTGACCATTACAGACTATCCCCTTCAGAACTGCGCGAGGAATTTGAAAAGAGGAATGCCGACGCTGTGTTTGCTTTCCAGCTCAGGAATCCAGTACACAACGGTCACGCATTGTTGATGACTGACACAAGGCGTAGGCTTCTTGAAATGGGTTATAAGAACCCTGTTCTTTTGCTTCATCCGCTCGGGGGATTCACAAAGGCTGATGATGTTCCACTTAGTTGGCGAATGAAGCAGCATCAAAAGGTACTTGAAGATGGTGTTCTTGATCCAGAAAACACAGTGGTATCAATATTT…
GE567986.1	CL2460Contig1	GTCCGAAATGATGGATGAGGGCAAGAGTGTCACCGCCTATAATTTCACGCATTTCAGTTAAAAAACTGCTCTGGTGGATCTTAGCAAGGTTGTGAATGACTGTGATCGGCGGATTGCTGCTCAATTGCAATCGAGGTAACCGTGTTCCAGTGTTAAAGCAGGGATTGTTTATAGTATGATCACCGAATATCAAGCCAAGGGGCTCATAACACCACCAGAGAGTACGGTAGATGGACCCACAACTGGCAACACTGGGGTTGGGTTAGCCTTCGAGTCTGCTGCGAAGGGATATTAGCTCATCATCACCCTGCGTGCATCAATGACCGTTGATAGACGAAATATTCTCCATGCTTAAGGTGCCGAGGTGAGCCTCTAAGATCCGGCTAAAGGAATGAAAGG…
GE564524.1	CCHT22413.b1J11.ab1	GCCTTTATTTCTTTCCCTCTTGCTCTACTTGGTACAGTTGTTGGAAGGAACTGGAGTGGGGCCCCAAACAACCCGTGTCGTGTGAAGACTATTCCTCGCCCAATTCCCATGAAAAAGTGGTATCTCACACCATCTGTAGTTTCACTCATGGGAGGACTGCTACCTTTTGGCAGCATTTTCATTGAGATGTACTTTGTTTTCACTTCCTTTTGGAATTATAAGGTGTATTATGTGTACGGGTTTATGCTACTTGGGGGTCTGATTCTTATAATAGTGACGGGGTGTGTGACAATTGTCGGGACATATTTCTTGCTAAATGATGATCTATGTGGAGCTGTTGGTCATCTGGGCTCAAATCTGTTTGTCAGAAGGATCTATCGAAACATCAAGTGCGACTAA…
GE552965.1	CCHT11598.b1K19.ab1	GTCTCTCTCCCGCTCATTCATTTGCATAATCAATCATTATCAAATCCACCATAAACACTTAACATGGCTGAAGAAAACATTAATAACGTTAGTGTACATGAAACCGAGGTATTGCCCGAGGGCGAGAACTCGATTCAAGTTCCAGAGAACGAAAATGAGGAAGAACATGGTGATGATGCGGTAGAGGCTCAAGATAATGAGGAAGAAGAACATGGTGGTGCTGAGGTTGCTGCTGCTGTTGCTGCAGAAGGTGTTGTGGAACAGAAATGGTCTGGGTGGCCTGGAGAGAATGTTTACAGGATTTTGGTCCCTGTGCAAAAAGTCGGTGGCATTATTGGCCGTAAGGGGGAGTACATAAAGAAAACTTGTGAGGAAACACGTGCGCGCATTAAAATTCTT…
GE571896.1	CCHT5896.b1P09.ab1	AGGGGACtcttcttcttcttctgtTAATAANAATCCACAAATTTGCTCTGATTCGTAACCTAGTATATTGATTTGTGGAGTTTATGTCCACCGATTAGGTAGTATTATATCATGGTTAAACCATGTTGATGACTCAAACTCCAGGAGCTGTCAACAAGTTGTGCACAATTTCGGATACTTGCACTAGACTCGAGCTCATAACTCCTTGTAAAGTTACCAATGTTTCTGTAAGTTCTTGTGTGGTTGTAAAAGGATGTTGCAGTAATGGATTTCAGAGTTCGCCTTTCTTGTGGAAAGGCTTTACTCGTGACAAAGTGCATCAACCGTCACACCAAACAACATCCAAGAGATTGCTATGTCAACAACAAGACTCGGTTTCTTCGGATGATGATGAGTACC…
GE561043.1	CL3980Contig1	CGGAGTATGCTCGGGAATTCGGCCCTCACGGCCGGGGAACACACCAGATTCCCCCAACCCTGCGGATCTTCCTTCATTCTGTGTTATATTTCAAAATATGTCGGACGAAGAGCATCAGTTTGAGTCAAAGGCCGACGCCGGAGCATCAAAGACTTTCCCTCAGCAAGCTGGTACTATCAGGAAGAACGGTTATATAGTTATTAAGAATCGTGCTTGCAAGGTTGTGGAAGTCTCGACTTCGAAGACCGGAAAGCATGGTCATGCTAAATGTCACTTCGTTGCAATCGATATCTTCAATGGAAAGAAACTTGAAGATATTGTGCCTTCATCCCACAATTGTGATGTTCCACATGTTAACCGTACCGATTACCAGCTTATTGATATATCTGAGGATGGATT…
GE558011.1	CCHT16132.b1G01.ab1	AGGGAGTGGTCATTTGCTTATCCGACAAGTGCGACCTGGTTGACATGACAGCATATGCTAATGAGCATCCCGTCGCCGTCGGCGATAAATATGTTCCATCTGTGCGGCACGTGGAGCTGGTGCGACGAATTAACGAATCGAGCAGTTGGATGGACGGACTCTTCTCCTCTCTCTGTATATTTTATGCGCTCGTATCTGCTATAGCTCTCATTCACTTAATTAGGATTGAAATCAGAGTGCCTGAATATGGTTGGACCACACAGAAGGTTTTCCATCTCATGAATTTCATTGCAGATGGAGTTCGTGCCATTGTTTTTGGATCTCATATGCAAGTTTTCGATTTGCACCCGAAGGTGTGCATCTGGGTGCTTCTATACGTTCCGGGACTACTTTTCTTCT…
GE569037.1	CCHT3619.b1F17.ab1	ATCGCTCACTCATTCTCCATCAATTTCCACATGGCGGAAAACGGTACGAATCCTCTCCGCCCACACATCAATTTCCATCTTGCAATCGATAATCATTTCGTATCTTCCATCACAGATTCGCTAAGTGAATTTCTCACCGTCGCAATTGATGCAGCGAAGAAAGCTGGAGAGGTTATTCGCCAAGGATTTTACCAGACGAAGAATGTGGAGCATCAAGGATCGGTGGATTTAGTAACAGAAACTGACAAAGCTTGTGAAGATCTGATATTTAACCATCTAAAGAAGCATTTTTCTGGACACAAGTTCATTGGAGAAGAAACCACCGCTTCCCATGGTGCAACTCAGCTGACAGACGAACCAACTTGGATTGTTGATCCACTTGATGGAACAACCAACTTT…
GE572993.1	CCHT6719.b1N23.ab1	AAAAGGGCAGTCCAAAGGTGAAAAAGTTCATGAATCCCCTCTAAAACAAGCTCCAAGGCGGTGATGGTGGCGGCAGCAGTGGTGGTTTTCTTGGAATGGTGGGGAGTCTAGCTCAGGAGTTTCTAAAGCAAAAACTGGAAAACGATTCAGAATATGCAAAACCCGCGATGGAGGCAGAAGTTGGGAGGAAGGAAGATGTATATGCAGGATCAAAGAAACGCGATTTGCCAGAAAATGGGATTTTGATCAGTGGGTGCCGGAGACATGAGACCTCGGCTGATGCCACGCCAAATGGCAAACCAGATCAAGCTTACGGGGCGCTTAGTAATGCAATTTATACAATTCTTCAATCGAATGGTGATGTTAGTAACTACAAGCTCGTGACTGAGGCGAGGAAGC…
GE567499.1	CL517Contig1	ACCCTTATCCCTCTTGCAGTCTCCCCTTCATTTCTTCCAACTCCAATGGCCACTCTCAACTTCTCCCTCCTCTCCAAAACCCTAACCCCTAAATCCCCAACTCCCACCTCAAAACCATCTACACTCATCAATTCCCACCTCCCTTTCATCAATTCCCAATCCGTACAACCCATTTTCACCCGAACCGTTCCCAATTCGACCCGGGTTCGTACCCACCAAACAAAGGCGGCAGTCGATGGAGATTACTCGTCCAGGAGGAGCAGTAGCAGTGAACCCAGGGAGACGATAATGTTACCTGGTTGTGATTATAACCATTGGTTGATTGTCATGGACTTTCCGAAAGATCCTGCGCCCACTAGAGAACAGATGATTGATACTTATCTTGATACACTTGCTACT…
GE570657.1	CCHT5094.b1L01.ab1	GAATCCCACAAACTATCATCTACAAACCCTAGAATCAAAATCCACCAAATCACTCAATTCCACTTCAAATTCTAATCAATAAACCTTTAGAACACACAAATCCCCTCACAAACATGCCGCAATCGAACCAATCAGATTCAGAACCCAAATCAACAAGGAGAAAAGAGAACAGGGGTGCAGAGAAATTGACAGAGTACGAGAAACAGAGACTGAAACGAATCGAAGAGAACAAAGCGAGAATGAAAGCAATGGGTTTGGATAAAATGGCGTCATCGTTTATGGGTACGATTCCGGTTTCACAGAACAAGAATAGAAAGGGGAAAAAGAAGGTGGGGGTGGAAGATGATGAGGAGTATAAACCAACTGATATTGATGAGGAATCAAGTTCTTCAAGCGGAT…
GE574806.1	CL3716Contig1	AGTACGCACCAGTTGTTTCCTATCCTCCGATATTATTCTCTCTCTCCAGGCACCCTTTTCTTTCAATCTTGCGGAACCAAGAAAACCCACCATCATCAATCCCTTCGAGAAACCTTCACATTCTGTTCATTAACGTTAGACCAAAATTCAGAAAAATCCCTTCTTTCTTATCCAAAAACAAGAAAAACCCACCAATTATTCACCAAACCCTAACACAAATTAGGGCTAAATAAGAGGTGGGTATTCAAGATCTGCAAGAAAATCATCACCCACAAATGGATAACATCCCATCAACCCCTGGCAAATTCAAAACAGAGAAATCAATGTTCAATTCCAACAGATTCAGATTACAATTACATACACCATTGGCAAAACTCACATTATACAGCTTCGTCTTCT…
GE555352.1	CCHT13685.b1I14.ab1	AACCAATTTCTCGTCAATTTCTCGTCGTCTGCATCTCTCGCCGCCGTGATACTGAGTAAATCCACCGGAATGTAGGTATAGGATTACTCGTGCGAGTTAGGGTTTCAGTTGGATGCATAAACTATGACTGGAATTAGGTTTCTGATCTCGCGTCGGATGTATAATACTTATTTGAAATCGAACAATCATGTCTGTCAAGTTAAGGACACAGTAAGACCGACATTCAGCTCCGTAGGCCGTACTAGAGGTAACGATATGAACATGATCTCACCTAGACTATCAAACTGTCACTTTCAGACTAGTTATCCACTTTTGGGAACAACGTATCTGTTGAATCATCGGTTATATTCATCATCCTCTAGTGAACGTAGAGAGGAAGTGGCAGCTTCGAGTTCTAGT…
GE554025.1	CCHT12523.b1E12.ab1	AGAGACTTGTGTCTTTTTGTGGACAAGTACTAAAAGAGGCATCTGATTTCCAGTCAAGTATTGGAGAGACTACTAACATGGAGATTCATCAAGTTCTTGGATTACGTTCCCCAATCATCGTTACGGTTCTTAAGGACATGTGTATAATGGACAACCAGATATTCAAGAAACTCCTCAGGAGTTTCTACCCTCTAATCACCAAACTTGTATGCTGTGAGCAGATGGACATTCGTGGGGCTCTTGCCGACCTTTTCAGCATGCAACTAAACGGGCTTGTGCAGTAGTGATTCATTTTAGCAAGTAACATTTCGGATACCTTTCGAGCAGTTAAAAGCGAGACATTAGCAGCGCGATATCATTATATTTTGTCTGTATTGGTTTTTGTATTCCATGATGTAT…
GE560050.1	CL769Contig1	GGAGTTTATTGATCCACCGACGACATCAGGCAAACTTACGCGTTTTCTCACGCTGAGATCTTACTCCCATACTCTGTATTTGATCTACTTGATAACACCAACAATTGAGACTTTGATCCTTCTTAAATCAACCAATTCAAATCCACATCACCAATGCTTCGTCTTCGACTATCTACACGATTTTCATTGCTTCTACTTTTACTTTGCCTTCTCAATGTTGCTGTCTACTGCAAAACCCTAAAAAGAGACGTGAAAGCTCTTAATGAAATTAAAGCTTCTCTTGGATGGAGGGTGGTGTATGCATGGGTTGGAGATGATCCATGTGGAGATGGAGATTTACCAGCTTGGTCTGGTGTCACTTGTTCCACACAAGGTGATTATAGAGTAGTTACTGAACTG…
GE574306.1	CCHT7632.b1P12.ab1	CAAGAAAGAATCACGGATCATGTTGTTGGTGGAAAATTTAAACTTGGGAGGAAAATTGGGAGTGGATCTTTTGGTGAACTTTTTTTAGGTGTTAATATTCAAAGTGGTGAAGAAGTTGCTATTAAGCTTGAATCCGTTAAATCGAAGCATCCTCAACTTCATTATGAATCCAAAATATATATGCTTCTCCAAGGAGGAACGGGAATACCAAACCTTAAGTGGTTTGGAACTGAGGGAGAGTATAATATCATGGTTATTGACCTTCTTGGACCGAGCCTTGAAGACCTTTTCAACTATTGTAATAGAAAGTTTAGCTTGAAGACGGTGTTAATGCTTGCAGATCAACTAATAAACAGAGTCGAGTACATGCATGCGAGGGGTTTTCTTCATCGCGACATA…
GE559883.1	CL1664Contig1	CTACAGCCGGGGAGGGTTCGATTGTAATTGCAATGGCTGCTCGAGTTAGATCAAGCGTCACTGGTTTCACCAAAGCTTTCATCAATGATTCTCTATCAACTCAGAGATCACACGTCTCACGATCCATCATTTGCCCTAATTTCACCAATCCTGAGCAATCGAGAAACTTTGCTTCTGCTTCTGCCCCTAAGGAACCAAAGGTCAAGGTTCCGGTGGCTATGTTTGGTGGATCTGGAAACTATGCATCTGCATTATACATTGCAGCAGCAAAAGCCAATGCATTGGATAAAGTTGAATCAGAACTACTTGATTTTGTTTCAGCTACTACTAAAGCATCAACGTTTTCTCAATTTATGAAAGATTTAGCCGTACCAGCAGATATCAGAGTGAAAGCTATTA…
GE551983.1	CCHT10670.b1L04.ab1	TGGAAGTAGTATAAGAATCAAGGTAGCTGAATAACAGCGTCTTGTGTCAATTAGCGGATCCTGAAGGAACGCGCCTCGGTGCCTCCTTGTGTCTCCTTCGCTCTGTGAGTATAAAGGAGCTTCAACAGATGGTTAATCAGCTGCTCAATAACGAGGAAAAGCTGCCTTATTCCTTTTATATATCTGATCAAGAGCTTGTTGTACAATTGGGAGATTATTTACAAAAGAAAAAAGTTTCTGTGGAGAAGGTAGTCACAATAGTGTATCAACCTCAGGCAGTGTTCCGTATCCGTCCGGTTAATCGTTGTTCCTCTACAATTGCTGGCCACACAGAGGCTGTACTTTCAGTTGCTTTTAGTCCTGATGGGCAGCACTTGGCTAGCGGTTCAGGTGACACAA…
GE554911.1	CCHT13296.b1O12.ab1	GATGATAATAGTGCTCCAATTTATGATAAAGAGGTTTCTCATAACCATATACCTTTGCTCACAGGTGGACATGAGGTTTCTGGGGAGTTATCTGCTGCTTCTCCTCAACGCCTTTCGGTATCCTCTCCTCCACCTGGTGGTGAACGACTCACCCATTCTCTCCCTTATTCTGCATATGTGCATCAATCCCCTAATATTAGAGTTGTGGATCCTGTGAGAGAATTTGGATCCACAGGATTAGGAAATCTGGCCTGGAAAGAAAGAGTTGATGGATGGAAAATGAAACAAGACAAGAATGTTGTTCCAATGACAACTAGCCGTGCTGCTTCTGAAAGGGGTCAAGATATTGGTGCAAGTACAGATGTGCTTGACGATGCATTACTGAATGATGAAGCCCGT…
GE556562.1	CCHT14776.b1P21.ab1	AAATCAACTCATTCCAATTATTTCCAAATCAACAATGGCAGCCACCACCATGAACCTCTCATCTGCTTTTGCCGGGCAGGCCGTGAAAGTAGCTCCATCAGGTTCTGAACTTTCTGGAAACGGGCGGGTTTCCATGAGGAAGACTGCAGTCAAGCAGGTTGCATCTGGAAGCCCATGGTATGGCCCAGACCGTGTCAAGTACTTGGGCCCGTTCTCTGGTGAGGCCCCAAGCTACCTTACTGGTGAATTGCCTGGTGACTATGGTTGGGACACGGGGGGGCTCTCTGCAGACCCTGAAACCTTTGCCAAGAACCGTGAGCTTGAGGTGATCCACTGCAGGTGGGCCATGCTTGGAGCTCTAGGATGTGTTTTTCCTGAGCTTCTAGCTAGAAATGGTGT…
GE557470.1	CCHT15597.b1I12.ab1	CTACAGACGGGGCCTTCCATTAAAAGAAATGCCACATCTGCACTAGAAACTACTTCCCAAATCCCAAGAACCCTAATTCATCCTATAAATTCTGTGAATTTCTCATCCAATCTTCCATTTGAATCACATATACATCAAGGGTATGTAGATCCAGTTATCAAAATCCAATCTTTTTTAATCTAAATGGCAAAAAGAAGATGGGTCAGTTTCATAAAGAGGTTCTTCATCTCAGAAACATGTCAAAACAAAGCAAAGGAAAAGAAGAGAGGATGGGTATTTTTTGGGAGGCATAAGCTGAAGAGGCTAACTTCACAATCAACACCAATTGAGAGGCCACAATCAGCAGAAAGAAAGGTGAAACCAGAAGATGATGGTGTTCTTATGGGTCAAGAAATTGAT…
GE556144.1	CL2063Contig1	ATGTTTCCTGCTGCAATTCCCCCACTTGCCATTGGATACGATTTCCATTTATAAGGATAACCACTATCCACTTCATTCAGTCTTTTTAATACAAGAATCCAGACCCAATTGCCTCGAGGTTAAGATTTTGTTGAAGGAAATAAGCAAGAAAGACGGAGATAACAAATGTGAATGAGTATGAAGCAATTGCCAAGGAAAAGTTGCCAAAAATGGTCTTTGAGTTCTATGCAACCGGTGTTGATGACCAGTGGACTCTACAAGAAAACCAAAATGCTTATTCAAGAATCTTGTTTAGGCCTCGTGTTCTTATTGATGTGAGCAAGATAGACATGACCACGACGGTTTTGGGATTCAAGATATCTATGCCCATAATGATCGCCCCTGCGTCCATGCAGAAGA…
GE575195.1	CCHT8297.b1A12.ab1	CGGTGCCGGTCTTATGCACAGAAGTTCGGCTATTCCGGTCGGATGACCTACAACCACACACCCTTATCTATATTTCGGCAGTCTTCCGGGGCATGCGCGATAATCTGTGGTGGGTGCTGGTCTTTTTTACTTGGCTGGATTGTCTGTTCTTCTTCGTCTTCGTATCGGCCACTCAATGGCTTCCATTTTTCAAGGAATTCGAGCTGCAGTTTCGCTGTCGCCTCCCCCCTCAATTGATAAGAAGAAATTGCAGCTCAGTTCTCTCAGATCACCTTCAGGGAAGAAAGCGAGTTGTGTTGTGATGAGATCTGGTGGTGCGAAGATAGACGGTGGTAGAGCTGATCAATTGGTTACAAATGCTGTGGCGACAAAGACCGATAATCGAGGGAATGAACATGG…
GE553045.1	CL868Contig1	CTACAGCAGGGGGGAAGAAAGCCATGGCGTTGTTGATGGAGAAAGGTGCAGAACCTCAAACGGAGAGTGAATTAGCAGACCTTGATGCTATATCTGCTCTCAAGGAATCAGCTGCTATTGAACTCAAGGAAGAAGGTAACAAGTATGTCAAGATGGGGAAGAAACATTATTCAGAGGCTATCAAGTGTTATACAAGGGCCATAAATCAGGAGGCCTTAAGTGACACCGAGACCTCGATACTCTTTTCTAATAGAGCACTTGTTAATTTACTGCTTGGAAATTATGGGCGTGCTCTTTCAGATTCAGAGGAAGCCATAAAGCTGTCCCCAACAAATGTTAAGGCTTATTATAGAGCGGCTAAAGCATCATTGGCTATCAATAAGTTGGTTGAAGCAAAGG…
GE561737.1	CL2692Contig1	ACAGCTCCACTAATAACGACAACATCCCGTCACTAAAAATCAAGTTCCCCATTGCAAACAGAGCAGCTTGTTAATGGCGGTCTCAATCTCCGTCCTCGTCACAATAATTTCTCTTCACCTCCTTGCCTTCGTCCTCGCCATCGGCGCCGAGGGCCGACGAAGCACGGCGAAAGTGGTGCCGGATAAGTACGATGAGTTCGATTACTGTGTGTACGCCTACAATGCGTCGACGGCGTATGGTCTATCGGCGTTTGGAGTGTTGCTGATCAGCCAGATGGTGGTTAACGGCGTTACCAAGTGTCTGTGCTTCGGTAGAGGTCTTGTGAGGGGTAGGTGGAGAAGTATGGCGATTTTCTTCTTCGTTTTGTCCTGGATCAGCTTTCTTGGGGCAGAAGCATG…
GE557501.1	CL962Contig1	GACATCCTCTAAAATCAATGGCTACCACCACTCCTCCTGATCACCGGAAACAGAGGAGACCAAGAATCAAATCACACCCACCAACTCCAATTTCTAACCAGATTACAGAGTCCAGGGAGGTCCGGCTTCCTCGCCGGAAAAAGCTGTTCTGGTTTTTGTCACTTTCTGGTTTAGGATGTGGCCGGTTTTCCTCGTCGGCGGTGACTGTGCATCCGCCGGAGAAAAGGCAGAGGAAGAAGAAGAGGAAGCAGAGGAGAAACAGGGGATCGTGCCCGGAGAATGTTTGTTGTACTCCTCCGGGTGTCGGGTTTGCTTATGATGTTGCGCAAAGTACAAGTTCGGATGCAAGCAGAAGAAACCATAGACAGCGTTCTCGTGCATCAAGACAAGCGACGGATC…
GE551462.1	CCHT10180.b1G02.ab1	ATAGCTGATCAACCATCGTCGTCTGCTTCCATCTTGACGCCAACCGCCATCTCCGCCGTCTCTGTGCTGCCGCCGTCAGAAGTGTATCACTGATTTCTTCGGCGCCCATGTCGCTCTTGAATCAAATCTTCAACAGGGGTCTAATTGGACCAAAATGTAAAACATGCCTAACATTGGCGATTTCACGGATTAAATTGCTTCAAAATAAGAGGGACACACAATTGAAGCTAATGCGCAAAGAAATAGCTCAGTTTCTTCAATCCGGGCAAGAACCGATTGCTAGGATACGCGTGGAGCATATTATAAGAGAACAAAATATATGGGCTGCATATGAGATTTTGGAGATGTTCTGTGAGTTTGTTCTCGCGCGAGTTCCTATCATTGAGAGCCAGCGGGATT…
GE553880.1	CCHT12394.b1D03.ab1	CATCATGAAAAGATTCACAGGGTTAGATCGCGGAGTTTCTTTCCTTAGCAGGATGGGCATAGGCTTTACCATATCAATCTTAGCCACATTAATAGCCGGTTTCATGGAAATAAAGCGTAAAAATGTCGCCTTTGCCCATGGTTTGGTTGATAAACCGCATGAAACGATTCCCATTATGGTTTTCTGGTTGGTACCTCAGTACAGTCTTCACGGCGTGGCCGAAGCGTTTATGGCAATTGGGCATCTTGAGTTTTTGTATGATCAAGCTCCTGAGAGCAGGAGGAGCACTGCGGCTGCGTTGTTTTGGATGGCGATTTCGGCTGGAAATTACATGAGTACCCTTTTGGTGACTTTGGTGCATAAGTTTAGTGAAGGGGCAGATGGGTCAAACTGGTTACC…
GE563076.1	CCHT21054.b1L08.ab1	AAACTGAAAAGAAAGAACCACCGGTGAGTATGGCCGGAAAAAGCTTCAGCAACACCGCGGGCAAGCCTATCCGGTGCAAAGCCGCTGTTGCTCGAAAACCCGGGAAGCCTCTGGTGATAGAGGAAGTGATGGTGGCCGCACCAAAATCTCACGAAGTTCGAATCAAAATCATATGTACTTCTCTTTGTCCGGTTGATGTTACCTTTTGGAAATCCGAGGCTATTTTCCCCCGAATACTCGGTCATGAAGCAATGGGGGTAGTAGAGAGTGTCGGAGAAGGCGTTGACGAAGTTGTTGAAGGAGACACTGTGATCCCAATATTTTTACCGGATTGCGGTGAATGTACAGACTGCTTGTCTCCAAAAAGCAATCTATGTTCAAAATTGTGTTTCAGTATTT…
GE571100.1	CCHT5318.b1L10.ab1	AAGCAATAGGCATCCCAGATAATTGATAAGAGATATAGGATACGATGAGTGAGAAAGAAAGATCCATGTGTAAGGCAGCCGGAGCCGTAGCAACGGTCGGTTACGACTAGAAGTGAGAAAGGCCGTCGCTGTCTTCTAGATATCCATAATCGTGATTGTGACCGACAACAACTAGGATGGCAACGGAGATTTCCTCGGCGGATGCCTAACTCCGCTTCCGCCGACCCCGGTTCGGTTGGCGAAGACTAATACTACGATGACGATTATGATGAACGTAAAAAGAAGAAAGTCAAGCTCGTTGTTCGTTTGCCCCAATCTGATCAACAACAACATTTATCGTCTGATTTAATCAGATCTTCTTCGGTTAATTCGGCTTCTTGTGGCTCTGATTCGAATGCT…
GE567771.1	CL1068Contig1	ATTCTAACAACTGTTTGCATTTCTCATCGTCTCAGTTACAACAGGTTTTCTATTCAACTAACCAAATTGATGTTTTAACTAACCATTTCTCATTGTGGTGGAAGAAGAAACATGAATCAAGCGGTTGTCATCGATGACCCCAAGCTGCTTCACCAGAAGAAAGCTGCTATTCGCCTCGCGGGTCCTTCCAAATTCCAGGTGATAGCAGATTTTGATTATACACTGACAAAGTTTTGGGTTGATGGATGTAGAGGACAATCCAGTCAGGGGCTCCTACAACTAGAGAACCCTGAGTACAATGCTAAGAGAGATGAACTACTTAACTACTATCGTCCAATGGAACATGACCTGCAACTTCCTGTTGATGAAAAAAACAAAGCTCATGGAAGAGTGGTGGAG…
GE562132.1	CCHT20150.b1L21.ab1	TGCGTAGAGGAGCTCACATGGACGAAGAAGGAGACGAACACGAAGGAGACGATTCCAAAACCAAAAAGCACCTTTCAATCGCCACACGAATCACCAACTACTTCACCCGAACAGGTTCCCTTTTCTATATCAAAACTAATTGCTGGTGGAGTGGGTGCATCTATTCCTGCTGATCAGTTATTTAAAAGCCTTGTTTTCACACTTCTGATACCGCTGATTTTGGGGAGGGTTTTTCAGGAGTCCTTTAAAGGTGTTGCGGATTTTGCTTATTGTAACCGTAAGCTGTTATCAAACTTGAGCACACTTCTACTAAGTCTGGTCCCTTGGATACAAGTGAGCAGATCAAGATCACTGCTTTTAGCGGTTAAGCCTGCAGTTTTTCTTGTAGCTGTTGGATTA…
GE552211.1	CCHT10881.b1B09.ab1	ACGGGGAAAATGAAAGATTGTCAGCTTCTTTACAAATGGTATCTGAGGATTATCAACAATTAAAAGAAGAAAATACTTCATTAATTCAAAAAGCATCTAGCATGCAGAAGTCTGTCATTGAATTAGAAGATCATAAACGGAATAAAATTGTTTTGGAAGAAAAACTTTTGAGACTTCAAGGGGATTTAGCTGCTAGAGAAGCATTAGGGGCTCAAGACACTGAGTTAAAAAATGAAGTTGGGCGTTTAAAGCGGTCAAATAGTCAACTACATTGGAAAATAAACCGTCTTCAAGAGGAAAAAGATGAATACATAAAGAAGACACAAGTTCTTGAGGAACAAAAGCAAGAAATGAAACCGAATGAACAAGAGGTTATTTCAATTGGATCAGATAGTACTA…
GE553272.1	CCHT11866.b1D16.ab1	ACGGTTCCATAGACGAAATCAAAGCTCAAACAAACCACACATCTGTAGTTGTCTATACGCCATGGGTTGCTCCTCCTCCCTTCCAGATAGGAGTGCGGGACGAGTAGGTGGACTTAATCCGGATAACGGTGCTTCTGATGCCAAAAATCTACGTGTTAAGCTGGTGCTATTAGGAGACTCTGGTGTTGGAAAAAGCTGCATTGTTCTTCGCTTTGTCCGTGGTCAGTTTGATCCAACATCCAAGGTGACAGTTGGAGCTTCATTCTTGTCACAGACAATAGCTCTGCAGGACTCAACAACAGTTAAATTTGAAATATGGGATACTGCTGGCCAAGAGAGATATGCAGCACTGGCCCCACTTTATTATCGAGGTGCAGCTGTTGCAATTGttgtatatga…
GE554169.1	CCHT12652.b1H20.ab1	TTGATATAAATTTGGCAACTACTGATCACTTAATGAGGTTCATCAACAAAGATCCTGAAGGATATGTGCCAATATCTGTAGTTGTATCTTTCATGAAGATCTTCTCAGCTGTTGGGAGTGTAAAGACAATTCGTACATGTCAGCCACAAACTTCTAATGGTGGGGCAACTTCAGCATCAAGAACAGCAAAAGCAGATGGTATGCTCTTCAGTACCAAGTTGCATGCTTTTGTGGAATATGAATCCATTGAGCTTGCTGAGAAAGCAGCTCTGGAGCTCAACCAAGAGGGTAACTGGAGACATGGTTTGAGAGTTCGATTACTGAGACGTCCTTCTCAGGCAAAACCAGCTCAATCACGTGGAAAGAAAGCAGGGCAGGAAGATGAGGTTGTCCATAAGG…
GE575181.1	CCHT8283.b1E08.ab1	TCCAGACCCTAATTTGACGATGTCTGGGCGTGGAAAGGGTGGAAAGGGGCTGGGAAAGGGCGGAGCAAAGCGTCACCGGAAAGTTCTCCGGGATAATATCCAGGGGATCACGAAGCCGGCGATCAGGAGGATGGCGAGGAGAGGCGGAGTGAAGAGAATCAGCGGTCTGATCTACGAAGAGACACGTGGCGTTCTGAAGATATTTTTGGAGAATGTGATTCGTGATGCGGTTACGTACACGGAGCACGCTCGCCGGAAAACAGTGACGGCGATGGATGTGGTTTATGCTTTGAAGAGGCAAGGAAGAACTTTGTATGGATTTGGAGGTTAATTGATTTCTTTTTAAATGATTGTAATGGATTGTGAATCCTGTGATCTGTAACTGATGAAATTAAGCTG…
GE566021.1	CCHT23813.b1I01.ab1	CCACAGCCGGGGTATATGTGGGTGTTTAAAGAGAGGCCGGACAATGCGTTGGGGAAGATGCAGTTGAGGAGTTATATGAACGGGCATTCCCGACAAGGGGAAAAGCCGTTTCCTTTTTGTGCTGATAAGGGTTTTGTGAGGTCTCATAGAATGCAAAGGAAGCATTATAGAGGTTTATCTAATCCTCAATGTGTTCATGGGATTGAAGTTGTTCGTACGCCGAATTTGATGGGATTAGATGaagaagaaagaagaaggTGGATGGAACTTACTGGAAGAGATTTGAACTTTTCCATAACCCTTGAAGCAAGTGATTTTGGGTCATGGAGGAATCTTCCAAATACTGATTTTGAGATCGAACGGCCTCTAGTTCTGAAGGATAATCTGTCTAATGGCAAT…
GE573836.1	CCHT7232.g1P08.ab1	GAACACATTATAACTTCTTTCATTTCCAATATTCCATACAACAAAATGGATCAAAATCATCAAACCCTCGAACCTCATGTACTTATATTTCCAATACCATTTCAAGGACCAGTCAATTGTGCTCTCAAGTTAGCCGAGCTCCTATGTCTTTCCGGCCTCCACGTCACCTTCCTCAACACTGAACACATCCACCGTCCCCTCCTCCGCCACACCAACGTCCTGTCCCGGTTCAGCCGCTACCCCAACTTCAGATTCGAGACCATTCCTGATGGAACTGAGCATGAAAAACCAGTCTCCGGAGACCAGTTTATGGCTGTGATGGCTGCTGTAGATGAAGTGAGTAAACCTCTTTTCCGGGAGATGATGGTTTCCGGTAAGTTGAGTCGGAGATCAGAGAGG…
GE565761.1	CCHT23568.b1P11.ab1	CTACAGACGGGGAGGGTTTATCGCTTCTTCATCAGCACAGGCGATCGGTAGGCATCTGCTCAAGCAAAATGGTGAAGGGTCGTCAAGGAGAACGCGTCAGACTCTACACCAGAGGAACGATTCTCGGCTACAAGAGGTCAAAGTCGAACCAGTATCCAAACACATCTTTGATTCAAATTGAAGGAGTGAACACCAAGGAAGAGGTATCGTGGTACCAAGGGAAACGAATGGCATACATTTACAAGGCTAAAGTGAAGAAAGATGGATCACATTATCGGTGCATTTGGGGGAAAGTTACAAGGCCCCATGGTAACACTGGTATTGTGCGTGCTAAGTTCAAGTCCAATCTTCCTCCTAAATCTATGGGGTCCAGGGTTAGAGTGTTCATGTACCCTAGCA…
GE562837.1	CL1771Contig1	ATCTATCCCCAATTGATTTGCATAACAAATGGCTCTACGAAGCTTCGCGACTCGTAAAACCCTAGGTGTACTACCGAGGTTTCAGCAACAATTGCGTGGATTGCAGACATTCACGCTTCCAGATCTTTCATACGATTATGGTGCGCTGGAGCCGGCGATTAGCGGTGATATCATGCAGCTCCATCACCAGAAACACCACCAGACTTACATAACCAACTACAATAAGGCTCTAGAGCAGCTCGATGACGCTATCGCCAAGGGTGACGCTTCAACTGCGGTCAAATTGCAGAGCGCCATAACATTCAACGGCGGAGGTCATGTGAATCACTCGATTTTCTGGAAGAATCTCGCTCCCACTAAGGAAGAGGGTGGTGAGCCACCACATGGATCTTTGGGCTG…
GE569677.1	CL980Contig1	CTACGGCCGGGGACTCACTTCAAACCTTCTTCACATCTTCCTGTAATCCTGTATCAACAATTCCCCTTGAAACCATGCTTCTCAGAGTACCTGCAACCCTCTCCTTCTTAAACCGACCCACCACCGATGAAACCCTCCACCGTTCGCCGTGGAATATAATTTGTGCGGCGGTGAAAGGCGGTTCTTCGAACGACCGCGTGCTCTCTGGGGTTGTGTTTGAACCGTTTGAGGAGGTGAAGAAAGAACTTAATCTTGTCCCTTCTGTTCCCCATCAGTCTCTTGCTCGCCAAAAATATGCTGATGCATCTGAAGCTTGCATTAACGAACAGATTAATGTTGAGTACAATGTTTCCTATGTGTACCATGCTATGTATGCCTACTTTGATAGGGATAATGTTG…
GE564944.1	CCHT22807.b1N13.ab1	GGAGTCTTCACCGGAGAATGCATTCGTTGACGATGAGTTTTGCTACTTCCACCATTATCAAGGACCATTTGCTGGTGGATATCGACCGACTGGTTCGCCTGAATTTGGATTCCTGGACCGGCCGAATTCTTCTCATGGAGGAAGCCAAAAAGATCACATTCGAGTTAACGTTGAAACAACTATTGAGCATCGACCCGTGCGAGTGGTCAGAAAATTTAAGGAAAGAATGGGTGCGTGTAATCGAAGGCTTGGGGGGGGGTGCTCTCCCATTCTTTTCGGGGGGGGGATCGTCNTGCTATTCAGGCACGGAAAAGGGTGACGGATGCATTACATTTGGTTGTGAGAGAGCGGCGAGAAGAGAGGGAAAGAGGAGTGAAGAGGAACAATATGTTGGCGGCG…
GE565645.1	CCHT23459.b1E09.ab1	CCTAAAAACGGGACAAAGGTTTTCCTTTAGAACTTGAATTATCAATCACACTCGGGTCGATACACCCATGGTTGATACAAACAACTGCATGTGCAAGTCAGTACTTCAAAGAGGATGAGCTCCAGGCCCTTAATAGCCTCAAATTCGACCTCAAACTCGGGTCAAAAGTCAGATTTGTGATGAGTTTAGTCCCTCGTTGTCTTCTTCGTAAAGAGAAAGTCTTAATCTTTTGCCACAACATTGCTCCAATAAATCTATTTTTGGAAGGGTTTGATCGTTTCTACGGGTGGAAACGAGGCAAAGAAGTTTTAGTCCTTCAAGGAGAACTCGAGCTCTTCGAAAGAGGACGTGTAATGGACAAATTCGAAGAACCCGGTGGCCCGTCAAAAGTAATGTTGG…
GE557456.1	CCHT15584.b1O08.ab1	GCGTGACGCGTAAAATAAGATCGAGAGAACCCAGAAGAACACTTTACCGTTCTTTCATCCTTCAAATTCAACATTTCTTCCGGCGAATCTCACACTCTGTCTGTAAATGGCGAAGATAGTTTTTATGCTACTGTTTTTGCATTATATCGTATTTAGCTCAATCGCTGAAGAAACTTTTGACGTTCGTCAACACCTGTCTACCGTAACAAGATACCACGTCTCAAAAGACATCAAAGAAAACGCGTTTGATTCTGGGAAAATTCCTGACCAATGTTCTCCTATCCACCTAAATCTTGTGGCAAGACATGGAACACGTGCACCTACCAAGAAAAGGATAAGAGATTTGGAAATTTTATCCACTCAATTATTATTCCTTTTGCAAGATGCAAAAGAAAAAGG…
GE574203.1	CL3937Contig1	AGCAAAAGATCCGGTACAGAATACGAATTAAGACGTCTCTAGAAACCCCCAAAAACTTTCCAAACAACGCCGGAAAGCGGCAATCGACGGTAGAACCACCGGCCTATGGCGGAGAAACTGGCACCAGAAAAGCGACACGGCTTTTTCCATGGAGATCAGAAGGTTTTCGAATGGGATCAAACCCTAGATGAGGTGAATATGTACATCAGTTTGCCTAAAGGGGTTCCTACCAAACTGTTTTACTGCAAAATTCAGTCCAAACATGTTGAAGTTGGAATCAAAGGCAATCCTCCGTATATGAATCATGATTTGTCTTCACCTGTAAAGACTGACTCTTCATTTTGGACTATAGAGGATGATATATTGCACATTACTCTGCAAAAAAGGGATAAAGGTCAA…
GE558950.1	CL2203Contig1	AAATCGATTATCATTCTCTTCTAGGTTTTCATTTCTTTGACTTCACATCAACAACCAAAGGTTGATGCAAAGACGCGGCTTGCTTGCGATGAGCTTTTGAGGAAGAACAGAAACCGCAACTACAGGTGGCCCGTTGGGTATCCCGGAAACGGGTAGGACCTCGATAAGAACAGTGAGCTCTGGACATTTCAGATCAACAACTGAATCAGAGACAATGCTTTTCACAGCAACAGCAACAACCTCAAAGCATTTGTTACGGTCTAGCAGCGCCACTTTTGATACGGTTTCCTCGATCCCTCTTCTGTTGTATCCTACTGCATACTTTACGGGTCGAGCAAGTTCCTTTCCTTCATTATTCATGAAGTCGGCAACAAGCTTGGATACCAGAGCGCCGAGCTC…
GE571263.1	CCHT5420.b1G11.ab1	AATGTTTTCATGGGCTTAATCACTTCATGGCCAATTACTCTCTTGCTTCTTTGAAGAAGTTACCCATTACTCGTTTCCACCTTCTTCTCATCTTTCTGCATACCCTCTTATAATTAATTACAACGCCCAAATCGACTAATGGCATCGGTTTTTCTGTATCATGTGGTTGGGGATCTGACGGTGGGGAAGCCGCCCTGAAGATCCCTCGTGAGCCAAGTGCATTTGCAGTTGTTGACTCAACACCATAACCCTTCAACTCAAAGTTTTGGTGTTAGTAGAAGCATGTATAGGGGTAGGAGTGGGCCCTTAACTTGTAAAACAACAAGCTCATTGGCAGCAGTCATGGCTCAGATGTTGTCTCATCGTGCAACACATGTTTGGGTGACTGAAGCAGAGAAT…
GE563588.1	CL1285Contig1	AGGCATGACGCTTTGAAACTCTCTATGCATCACATCTATCCAGATCATCTCACCATATAGCCAATCTGCCCAGCACCCCGAGTGTAAATTCGTTGCGCTCTTTTCACCACCACTAACCCCTTCATTACATTTCTGTTAAAAAGTCTGCCTTAATATTAACCATTTCCAACTTCGGCATGATGTGACCATAAAACTGAAGTGGATCAAGCTCGGGCAGACCAAGTTTCCTTCTTCTGGCATTGTAGGCCATCTGCAGAAAGTCACTGTTGCTGACCCCTGGAATTTCAACTGGAGACTGGAAGCTTAGAAAAAGGCCAGCAAGTGATCTGTCTTCTGGTTCCATCTCAAGCAAACTCTCTCCCTTAAAAACAACCGACCCTCCCGTAACTTCATAATCTT…
GE570322.1	CL3869Contig1	ATGGAACAAAATTTTTGGGGCTTTTTTATTAATAGAGGGGAGAATTTAGTAGAGAAATCTTGAATTAACGTGCGCAGATCCGGCTAGTGCGCATTGTAGCTTAATCCACTCTTGAAAAAGGGGTTTCTTGGTGGTCACAATTTGTTTGTTTGTCCTCCTCACAAGTACCTAATTCTTTTGCTCTTATCTCTTCTTAACTTGTGTTTTAGTTACTAGGCTTCCAAACAGATCTATTTTGGGTGTTTCTTGAATTTATCACTATTTCAAGATCAAATTTTTAAGCAAAAGCAAGATAGTGGAGTTTGTTGAAGGAAGCTTCAGATCTTGTTGTTGTTTGAAGTTCAATTTTAAAGGGTTTTCTGGGTTGTTGTAGGTGGAGAGAAACAAGGCAAGAAAGAT…
GE567592.1	CCHT2530.b1C10.ab1	GAACACAACACAAAATTAGAGGCTTTGACGCTGTAAATTTAGGGGAAGTTAGAAGACGCAATGGAAAAAACCGATGATCAAAATCCAAACAACAACAATTCATCATCGTTTGTGATCAAAATACCCTCATACGATGAAGTTATTCAGAGTTCCCAATCGAAACCCCCTCTTCACTCCTTCACTCAAGCCTTCAATTCCATCAAGAACACCGAGTTTTATGCTCCGCCTCCTCCTCCTTCATCATCTTCTTCCCGATGCGAGTCTTCAATTTCAAGGGGAAGAGTGTCTATTTCTACTCCATCTGCAGCTACGAATTCCGCGGTCGCGTCTTCGTCTTCTACGCAGAATCGCAATGCAATACTTGTTAGTCATAGGCAGAAGGGTAATCCTTTGTTAAAA…
GE569381.1	CL2267Contig1	GCTTCATGAGTGACCGATGGCATCTCATCACTTCAGAGTCGTGGGGTCCTCCCTCGTGTAAAGTATACGAGGGTCAACTTGTTTTTGATTCTCTTTCTCCAGTTTCTCAATGAGTCGACTCACACCCATGTAATCCTCGTCATCCTCAGCATCTATATCAGCTGTACCCAAACCAGCCTTTATTCTCTGCTCTCTTTCCCTCTGTTTTTCCCTCTCAACTTCAGCTAAAAGCTCACGCACAACTCTATCACCGCTAGCGTAGGAGGACATGGATGAGAATAGCCTACTCCCGTTCCCATTCCCCTTCCAATCCCAAGATTCTATGGGATTCATAGCCAATACTCGTGTTTGGCTAGGAAGAACATGCTGCCACCGTTGTGATGTACAAAATGTCCCCCA…
GE559147.1	CCHT17220.b1H10.ab1	TTCACCATTTGATATAAATGATTTTCCTCAGCTTAGTAGTCGGCCTAGTTCTTCTGGCGGTGCCCAAGGACAAATAGGTTCTTTGAGAAAGCAAGGGCTTGGTGTTAGTCCCATTGTACAGCAAAATCAAGAATTTAGCATCCAGAATGAAGATTTTCCTGCTCTACCAGGATTTAAAGGTGGCAATGCTGATTATGCAATGGATTTGCATCCGAAGGAACAACTTCATGACAATAATGTTTCCATGATGCAGGGTGCACATTTCTCAATGGGAAGGGGGGCAGGATTCAATTTGGGAGCAACTTTTTCATCCCATCGTCCACATCAGCAAAGCAGTAATCAAGATCTACACCATTTGCATGGTTCAGATATGTTCCAAGGGTCACATTCATCATTTCA…
GE556514.1	CCHT1473.b1B10.ab1	ATTCGCGCATGAATGGGCTGTCTTTCCAAGTCGGATAACTGCTTCCGGAGTCGCTACTCCACTCATGGAGAAACCCAGTCTTCAGCAAGACTATTCCTTTTGATGCCTACCGGAGGCGCCAAACTTGCTTTGACTACTCTCCGTCATCATCAGGGTTTTCAGGCTTTGATGATTCCGATAGAATTGCTTGTCCCCTTCCCCGCTC
GE576225.1	CCHT9298.b1C21.ab1	AAAATAAGCTTGATACAAACTCGGTGGTTGAGCTTTATTATCAGATTGAACCAGAAGTTGGTTCAAACTTAGCCAAATTAAAAGCACTGGTTGATCTTCTAGATGAAATTGTTGAAGAACCACTTTTCAATCAACTTAGGACAAAGGAGCAGCTTGGTTATGTTGTTGACTGTAGCCCTCGGGTAACTTATCGGATACTGGGATTTGTTTTTCGCGTTCAATCTTCTGAATATAGTCCTGTATATCTGCAAGGGAGAATTGATAATTTTATTAATGAGATGGACGGTTTGCTGAAGAACTTGATGACGAGTCTTTTCAGAATTTTAAAACGGGTTAATCGCCAAACTGCTGGAGAAAGATTCATCTCTCAGTTACGAAACAAACAGATACTGGGGACAA…
GE562895.1	CCHT20881.b1B13.ab1	CAATCATCTCATTTGAACTCTAATATTCCAATAGTTAATGGCGATTCTTATTTTCATGCTAAAGAAGGGGATAGAAAGCAAATAGGAATATTTGATGATACAGTTACAGCTGTATCAAATGGGGAGCATAAAACTGCCTTAGATTTAGGAGAGAACAGTATAATATCTAATATTTTGTCGATGGATTTTGATCCATGGGACGAGTCATTAACCTCACCTCAGAATCTGGCTAAATTATTAAGTAATGGCGATAAACAAGGGTCTCAAAGTGTTTCAGGTTCAAGAAAACCACAAAATTTTAATCAGTCGAGGTTTTCATTTGCAAGAGAGGATGATGAGTGCATAGATCAAAAGTCAAATTTCAGTTCAAATTTGAGCTATTTTGGGAATGGTCACAAT…
GE553444.1	CCHT12016.b1P03.ab1	GACCTATACCTCCTCCACTACAACAAACAGTTTTACTTGCCATCATGTCTTGGTGCACCATTGAATCCGATCCTGGTGTTTTTACCGAACTTATACAACAAATGCAAGTAAAAGGAGTGTAGGTTGAAGAGTTATATTCTTTGGATCTTGATTCACTAAACAGTCTTAGGCCAGTTTATGGGTTGATATTCCTATTTAAATGGCGTGCTGGTGAGAAAGATGATCGCGTTGCAATCAAAGATCCAAACCCGAATTTGTTTTTTGCTAGCCAGGTCATTAACAACGCATGTGCTACTCAAGCCATCCTCTCAATTCTCATGAACTGTCCAGAGGTCGATATTGGGCCCGAGTTATCAGCTCTAAAAGAATTCACCAAAAACTTCCCTCCTGAACTCAAAG…
GE565260.1	CCHT23102.b1K15.ab1	GACAACTCAGGTAATCCTGAGGCTAGCAATTCTGATGCTGGTGACACATCAATGAACATGCTTGGTACCATTCAATCACAAAAAACAGCAGAACTGCTTCTTGATTTGAATGTGAAATCAATAGTTAGCAGCCCTAGAATTGCACCCACTGAAACTGCTAATGCAATTGCGCTTGTTCAAGAAGCTGCAGATTGTCTTGGTGCTGATTGTGTGCCACGATATGTCGAAACAAAGCAGATGAAAAACCTCGATGTTCATGATATTATTATTCGTTCAGAAAAGGAATCAGTTAATGCATCAAGTCTACAATCTGGTTGGGTGAACGAATTCGAAGATGAATTATTAACAGAAATATGGGACCGATCAGGAACAGCCTGGAAATCACTTTTAGATGAACTA…
GE573745.1	CL626Contig1	GCTATCTCATTTCCGATCAAATCCTTCCGTTTACATACGCATTTGTCCGAGATGTTTAACCGAACCTTCTCGAAGAATGACGTGTAGTCTGGGACAAGTGAACCGCTGTATCCTACGATGACGGAGTCGCCGGATCTTTGGTGGGCGTTTATTCGGAAGAGATACGCGATTGTCGCCATACAATTACGCCTCACCGTCGTCGGCGGTGCCTTCCTCGCCTCTTGACTACCGGTTGTCACTTTCCTGACAACTACGAGAGGCGGATTCGCTTGTTATATCGGTAGGGGATTGACTCCATTCATCACTCTTTGCCCATTGTCGTGCTATTACCAGCGTCATCCTGTAAACTACGTGTTGCTTGGGATCTTCACCATTGCTCTTGCTTTTGCTGTTGGTTTG…
GE574796.1	CL2967Contig1	CATATGCCCGGAGATTCGGCCATTACGGCCGGGGACTCTACCCATGGTCGCTACTCTTGCAAGGTGAATATTGACCGTGAGGAGAGATTCCTTCGTCGGCCTCGGGGGTATCCTCAGGGATAGCTTCTGTATCTTCGTCGCACGGCGCCGAATCTTGAATAGAATAACCCTGACTCTCATCCTTCCTCTCACTATGATTAACTTAGCACATCTCGAGATCTCGAATTCACTGTTTAGAAACATCAGACACACAGAATTCGAGAAAGAAGTAACACTTCCCGGTACAAAAAGGTACAACAATCTTTCTGACACTCTCTCGTCTGAGTACATCACTTTATGGCTTTTCAGGATCGCATACTTCACCATCCTCCTAATCTTATCCCTTTTGTCGACAGCTGC…
GE562222.1	CL239Contig1	ACATTTGCAGCGTTTTCTTCTCCATCGGAGCGTTAGTTCGGAGTCGCCATAGCAGGAAGAAGACAAAGATCAGAATTACGTGTTTCAGCTTAATCAATTTCAGGAGATGGATAATTTATTGACCCCAAAGGGAGATTCTCAGAGGACCCAGTATCCTTATGTGACGGGTACGTCCGTTATTGGAATCAAATACAAGGATGGAATTCTCATGGCTGCTGACATGGGAGGGTCATACGGATCCACCATTCGCTACAAGAGCGTGGAGCGAATAAAGCAAGTGGGCAAACATTCTCTAATTGGTGCAAGTGGAGAAATCAGTGATTTCCAAGAAATTCTGAAGTACCTTGATGAACTCATCTTGCATGACAATATGTGGGATGATGGGAACTCACTTGGACC…
GE576428.1	CCHT9487.b1M20.ab1	ACGGGGAGCAAATAGCGCAACGCTTTGATCTGCATAGGGAGAAAATGGTTGCAATGCGAAGGGGATTCCACCATCAGATTCAAGAGGATTTGCGATTTCTGTGGAAGTCACCCTGGTCATCGATAAATCTTCACTGCTGCTGCTACTGAATTAGGATATGAATTGGTTCATaggaagataaacttggtaAATGGTGGTGGAAGTGTTGGTCTAATGGGTATGATAGCTCAGAGAGTTTTCAATGGAGGTTGTCTTGTTCGTGGGGTTATTCCAAAAGCTCTTGTACGtcttgagatctctggtgaagCTGTTGGAGAGGTACGCATTGTTTCAGATATGCACgaaaggaaagctgaaatggctcgagaagCTgatgcctttattgcacttcctggaggc…
GE571334.1	CL2129Contig1	CAGCTTAAGACGTTTGATGACATGGCACAAAACTTTTCAGATGTGGGTGTTAAACCGACCTATCGAACTGCATTGTTTGAGTCAGATGGGCCCGTAGATGAGGAAATCTTGAGACAATTTGAAAAAGAGGTTAAGGACAAGATTAAGGTTGCTAGATTAATGATTGCTGAAAATAAGGAATCTTATGACAATCAGCTGAAAATTCAGAAATTGAAAGACACAATATTTGCAGTTAATGAATTGCTAATTAAAGCCAAGAAGAATGGGGCGTTTGCTAGCTTAATTGCTGCCAAATCAACCCCGAAAAGTTTGCATTGTCTTGCAATGCGATTAATGGGCGAGCAGATTGCAAATCCAGAAAAATATAGAGATGAGAAACCTAAATCTGAATTTGGGGAC…
GE568817.1	CCHT3389.b1J08.ab1	AGCTTGGCAAAGTGCTCACGCCACGTTCTATGGTGGTAGTGACGCCTCCGGTACAATGGGAGGTGCTTGTGGATATGGTAATCTATACTGCCCAGGATACTGGGTTAACACGGCGGCGCTGAGCACCGCTTTGTTTAATAACGGTTTTAGCTGCGGTGCTTGCTTTGAAATCTAGTGTGCCAACAACCCTCAGTGGTGTCACGCCGGCAGCCCCTCCATTTTCATCACCGCCACCAATTTCTGTCCGCCAAATTACGCGTTACCAAACGATAATCGTGGTTGGTGTAACCCTCCCCGTACTCATTTTAACATCGCCCTGCCTATGTTTCTGAAAATCGCCGAGTATCGTGACGCAATTGTACCATTTTCTTACCGCCGAGTCCCTTGCACGAAGGCAGG…
GE567143.1	CCHT24872.b1P02.ab1	ACTGTTATCCAGGGGAGAGGCATTCATGAATGGCATATAAATCCAACCATTATTCTACCAAGTAGACAAACAGTGCACGAGCTCAGATTCATTCCGGCATCCTTCTTCATCAGCGTCTTCTTCTTCACCGGATTCCATGACTTCAATCATCGAATCTGGTTGGACGTATTTGATCACCAATTTCAGTGACTTCCAGTTGGCATGCCTTGGAAGTTTTTTGCTTCATGAATCTGTCTTCTTCTTATCTGGACGGGCGGTCATTTACTTAGAGAGGGCGGGATGGCTCAGCAAGTACAAAATTCAGATGAAGAATAACACCACTGAAGCTCAGGATAAATGCATTACTCGCCTACTGTTGTATCATTTTGGCGTCAATCTGCCTGTTATGATTGCTTCTTA…
GE566057.1	CCHT23849.b1A11.ab1	CTACAAGAAGGGGACTCTTCACTCTGAAACCCTAGTCCTCACTCTCTTGCTCCAAATCCTAATCCTTCAACGTTTCAACAAACGCCTTTGAAAATGCGTGAGATTCTCCACGTTCAAGGAGGCCAGTGCGGCAACCAGATCGGAGCTAAGTTTTGGGAGGTTGTGTGTGCCGAGCACGGCATCGATGTTACCGGAAAGTATACCGGCGATTCTGAACTCCAGCTCGAGCGAATCAACGTTTACTACAATGAGGCTAGCGGTGGAAGGTTCGTTCCACGCGCCGTGCTCATGGATCTAGAGCCTGGAACCATGGACAGTATCAGATCTGGTGCGTATGGACAGATCTTCCGTCCGGATAATTTTGTCTTCGGCCAGTCCGGCGCTGGTAACAATTGGGCG…
GE569367.1	CL2291Contig1	TATCCCCGGCAAATTCGACCATTACGGCCGGAGGAAGGCTTGTTTGAGTACAAGTAATTCCTCGATATGCCTCTTCCTCGTCACGATGGCCGGATTGTTATCCGCACAGCCACAGGCGCAGGCGCAGGCGCACATCATATCACGCTCCCAACTTCATCTTCCTTCTCACCGTAATAACTTTCCAACTTATCTTCCTCGGTGCTGCAATAACATCCGCACCTTCCTTCTCTTGCGCTCAATAGCCACCGCTTTACATCGAAGCCGAGGACTCTTCCCATCGTTCAAGCGAAGAAGCAGACATTTTCTTCCCTGGATGATCTACTTGAAAAGGCGGAGAAGCCTGTGTTGGTTGACTTTTATGCAACCTGGTGTGGGCCATGTCAATTTATGGGTCCTATA…
GE566484.1	CL1095Contig1	ATGATTCCATCTTTTTTCAGAAGAAGAAAAATCAAACGAGGGTTTGTTTGATTCGACTCAGACTCAGCTGGTGTTGGGAATCAATCAGAAGCAATTTCGAACAACACCCGTTTGAGATTTTTGATCAATTCTTTTAAATTTATTCGATTTTTGCAAGTGGAATTGTTAATCGAAAGATGGTGTGTGCAAATAGGGAGATGGTGGTGTATTGCTTTGATACACTTGTGGCTCATTACAATGATGAACAAGTTCCCGGTCCTGCTTTTGATGAGGGTCAACACCCGTTATTTGTGACTTGGAAGAAAGTGGTAAATGGTTATGAACCCCGTTTACGTGGGTGCATAGGGACACTATCTGCTCGTGGCATAGTGAACGGTTCCAAGGATTATGCTTTAACAA…
GE564070.1	CCHT21989.b1J01.ab1	GAATACCCAAATTGGGCTGGGAAGTTGTTGTGGATCATGGCTGAATTGGCGCTGATTGGAGCTGATATTCAAGAGGTTATTGGGAGTGCAATTGCTCTCAAGATTTTGACTAATGGATTTTTGCCCCTTTGGGCTGGTGTCCTCATCACAGCCTTTGATTGTTTCATCTTTCTGTTTCTTGAAAACTATGGTGTGAGGAAGTTAGAGGCCCTTTTTGCATTTCTTATAGCAGTCATGGCAATTTCATTTGCATGGATGTTTGGTGAAACCAAACCCAATGCTAAAGAGCTTCTTGTTGGTCTGGTGGTTCCAAAACTCAACTCCAGAACAATACAACAAGCAGTGGGTGTAGTTGGTTGCATTATAATGCCACACAATGTGTTCCTACATTCAGCATTG…
GE562374.1	CCHT20395.b1E11.ab1	ACGACCCGCGTAAGTAACTATCAGGTTTCCCCAACTCCTCCTCCGTCCCATTAATTTTTTAGCATCAATCTCCCATTCCCAAATCATTTACAGATCCAAGATCCATTCTCACTCCTTCCCATTCGAAGAGTTTTTAGATTGAAAATTTAGAGGAATAATCATGTCAAGAAGACCGGGACCCACGCGTCGAGTTGTGGGAAGTGGGAGTAATCCACTAGGGGGAATTCTTCATTCGAAATCGAAAGCTTCTCCTCTGGGGGGAATTGTACTTGTCTTGCTAGGAACAGTTGTTGTGATTGGCtatgtttttaaaggctcAGGTGGTTCTGGGGAACTAAAAGCATATAGCAAGATGCAAGGTGACTTTAGTTGCACGTATGATGTTCATACAGCAATACC…
GE575901.1	CCHT8984.b1P13.ab1	TGCTTTCATCGAAATGGAGGGACCTTGAAATCCTCCTCTCGTTCTGAGATACACTTCCTCGCTAATAAACAAGTTCCTCTTCTGTGCGTTCNATTCATCCGAATATTGTAGTTGCCGATCCAATTTTCTCCTCTCTACTGTTGCATAATTCCTAATATCTCATCAATTGCAGATTAACAAGAACTTTTACAAGTTTGGATTTGATGACTCCACCTCTGTTAGATGTTGAAGGGGATGAGGGGGGTAACGTGTCGTTAATGACGGGTGCGTCCACTATGGAATCGGTTTTTCAAAACAACGCGGGATTAACAGAGCGGAATTATCTGGGATTATCGGATTGTTCATCAGTTGATAGCTCAGCTGGGATGTTAGAAGTGAAAAGGAACAATCTAAACCTTA…
GE563749.1	CCHT21686.b1L21.ab1	AGACAGACACCGTTAGTCAAAATCACGATGACATCTGGCACCGACAGATCCCAGTCCACCGCCACCGCCAACGGCCTGCCGTCGTCCACCACCAAGGTAGCTCTGATAACCGGAATCACCGGCCAAGACGGCTCTTACCTCACCGAACTACTCCTCAACAAAGGCTACGAAGTTCATGGCCTGATCCGCCGGTCATCCAACTTCAACACGCAACGGATCAACCACATCTACATCGACCCGCACAATGCTCATAAGGCTCGTATGAAGCTCCACTACGCCGATCTCACCGATGCTTCCTCTCTCCGCCGTTGGATCGACTCCATTTCCCCTGACGAGATCTACAACCTCGCTGCACAATCACACGTGGCAGTCTCTTTTGAGATCCCTGATTGCACCGCT…
GE564068.1	CCHT21987.b1F01.ab1	AAATACCGCCACTAGAGACGGAGAAGGCAGGATGGTGGATACAAAGGTCGAGACGATATCCAGATTGGCTCAGTGGAGGATCGACAATTTCGGACCCTGTACTTTCAAAAGATCCGAACCTTTCAAAATCGGCATGTGGAACTGGCACTTGTCAGTGGAGAAGACTCGCTATCTGTATATTCGTCTGTTTCCGGAGCCGTCTCGGCTATCCAAAGAGCAGCCGCCTGTGGCCAAATTCGTACTACGAGTAACCACTGCCGGAACCAATCGACGAGTGTTTATCTCACCAATTCATGAAAGACTTCTTCGTACAAGTGAAGATTTTGTCTGGTCTGTTGATTCCACTATTCATGGTCGTTTCATCATTGATGTCGAGTTTCTGGACCTGCAAATAAGTAT…
GE566594.1	CCHT24355.b1F17.ab1	AGAGGGAAATCGTTCAGCCCCAAACGCGTCTTCTTACGTCCCACCATTGACCACTACCCTTTATCATCCACAATTCAGTCCAATTCAACACTCCAATTTCATCGATCTGCAATTCCTACACCTTCACTTTTGCAGATCATCACAAAACCTAGGGTTATCTCATCAATGTGAGACGACTACAGTATACACACCGTGATGGCATCAACTACCTCAGGATCAGCATAGTGCAACAAAATTATAGGTTTTTGTTGTTTGTAGCGTAGGGGTCTCTCGATTTTGTTATTGATGGCGGCGCCTAGGAATCTGGTGGTGGAGACCGGACGGTTGATGAAGGATGAAGAGACTGCTGAGGATTCGCCTACGAGTAAGAAGCCTGTTGGTGCTAAATTGGACGGGAGG…
GE568895.1	CCHT3471.b1M03.ab1	ATTGAATCAAGCCTCATACGACTTTTATTTTGACTTCCAAACTAAAGCTTATCACCAATCCAAACACAAACCCCTCAAATTTATCATGTTTTACTACTCTAATCAGAGGATGGAAGCTGTTGTTTCTGTCCCACTTCAAACCCTAATTGGATCTTCTTCATAGGGATTCAAAACGATGTCGTATCATTGGATCTTCTGCTGCTTTCTCGCTTTCATGGCTTCCAGGGTGTTTGCTAATGTTGTTTTAATTGGGAATAATGTTACTTTATCTTTTGATGATATCGGAGCTAATTTTGCTCCATCTGTGAAAGGGTCAGGGGAACGTGGGACATTGTTTCTAGCAGAGCCATTGGATGCCTGTGCCCCGTTGACTAATAAGTTACTTGAAAGCGTAAACCA…
GE553040.1	CCHT1166.b1K03.ab1	CTATGAGACGGGGGTTCCTTGCGAGCGTGTGGTGAAAATTGGTCCTCTACTTCTAGACGCCTTTTTATTCGTCATCCCCATCGTTTCTTTCGCCGGGAATTCTCATAATCAAAGCCGCCGGCGAGTATAGTGGTTTTATGGTGTTTAAGCATCAAGACACGGGTGATTGTGATTACTGGTTATAGAATACACAAAAAGTGGAAGAAAATCAATGGCACTAGTTCCAACCACCGAGACAGATGGTGCTGTTGTGTTCACTGAAGTCAACATGGGCTCCTCTGATTCGACCTCAACGGTTCGGGCCACTGTCATCCAGGCTTCCACCATCTTCTATGACACCCCTGCTACCCTTGATAAGGCTGAGAAATTACTAGCTGAAGCTGCTTCATATGGATCACA…

## Sheet: List of 959 SNPs in 628 seq
Total number of SNPs = 959
SNPs that passed KASP assay design = 931
SNPs that were successfully genotyped = 554
Green: Loci that are polymorphic within the 24 accessions and have less than 10% missing data = 202 loci (accounts for 21.1% of the total 959 SNPs, and 36.5% of the 554 successfully genotyped SNPs)
Yellow: Loci that are polymorphic within the 24 accessions but have greater than 10% missing data = 66 loci (accounts for 6.9% of the 959 SNPs, and 11.9% of the 554 successfully genotyped SNPs)
Blue: Loci that are monomorphic accross the 24 accessions = 286 loci (accounts for 29.8% of the 959 SNPs; and 51.6% of the 554 successfully genotyped SNPs)
Orange = Loci that failed during KASP genotyping = 377 loci (accounts for 39.3% of the 959 SNPs)
Red = Loci that failed the KASP assay = 28 loci (accounts for 2.9% of the 959 SNPs)
Sequence_ID	KASP assay_ID		SNP position	Reference allele	Alternate allele	Reference sequence
CL32Contig1	32B_MARKER_SLASH		1097	A	G	GAATAAGTAGTGCTCCCCTACTGGACATATATCATATGCTCCTACATTGTAGGGGGCGTAATAGTGTCCTAGAGTAATTGCCAAACCCACATAATTTTGAAACTNAAACTTTGCCCTATACATGGGTATAGTATCACATCCAGAAATTTGATCAAATCAACTGTGTTGGCTTAGCCTGTTGTTGCTGGTGTGAGAACCCGGGACCGAGACACCACAAGAGATTGATGTCAGCACTGACCAAATATTACAGAAAAAAAAAGAGTATGTTGGCGTGTGTTTATTCAGTTTGAGCATCATTACTCACGACACTAATCGCCTCTTCAATCGCTTGAGTGAAGGTGGCAATCTTGTATGTGAAAAATCCCACTAGCATTGGAATCAACTCTAGGTGCATTAATC…
CL49Contig1	49_MARKER_SLASH		138	A	T	AGCTTCTCGAGGGCCGAGGCGGCCTTTTTTTTTCCTTTGAAACAAACACCACAGAGAAGACGATAATAAGTAAAAGTACAAGAAGCCCCTGAACTGTGTTTTATACACAATCAACAAGAACAACATGTTATGGTGATAAAAACATACACGGATCGGATTGGATCAAACAACAATCGAACAAAAAATGGGTTTCAGAAACGTTCGACATTACATGATGGAGCAACGGCTTTTCTCCTCAGTTGGTTGCGCAGTGCCTTGCAACCCGTTCGACTCGTTCGGGTTGTATGTGAACTCAGTTGGATCAAGCCCATACTTTTCCCTCATGCGGGTACTCCATGCATCGTTTCTGCTTGGACGGTTCTCAAGGGTTCCAGTAACAGGAGGAGGTGTTGCAGCAAC…
CL74Contig1	74_MARKER_SLASH		379	A	G	CAACCATGAATGAAACAAGTTTCGTTAAATATTTTAGATCCATCAAGCATGATCACCATAATTGATATGATAAGAATCTTTTCAAAATAGAAATATAACAAACAAACACAAAAACGACCACGCTATGACTGAAGAGGATGTGACTTAAGATTGGTTCTTCTTGGTTCTAGGAGCCAACTGAGTCTCAGGCTCCTTTTTAACAGGTTCTTCTTTCTCAGACAAAGTGAGCTCAATGTGACAAGGTGAAGACATGTAAGGATTGATTCTTCCATGAGCACGGTATGTACGACGCCTCTGTTTCTGTGCTTGGTTCACCTGGATGTGAGAGATGTGAAGAGCATCAACATCCAACCCTTTGACTTCTGCGTTACTCTCGGCATTTTTTAGCAGATCAAGGAT…
CL115Contig1	115_MARKER_SLASH		462	T	C	ACGATTGACATTTTTCCTCCAATCTCTATCCGTCCAAAACGAATTTTCTCTTTTCATATCTATCTGCGACCCATTCCCCAAACTTAGGTTTTCTAGATTCTCCTTTTTTTTTATCAATTCAACCCATTTTAGGGTTTGATCAAGATGGAACAATCTGTTCTTGATGATGTAATTCGTAGGTTGCTTGAGGTTCGAGGGAGACCTGGTAAGCAAGTGCAGCTTACTGAACAAGAAATCAAACAACTTTGTGTTGTTTCAAAAGAGATCTTCCTCAAACAGCCTAATTTATTGGAACTTGAAGCACCCATCAAGATTTGTGGTGACATCCATGGTCAATATTCAGATCTTCTACGCCTTTTCGAATATGGTGGATTACCACCTCGCGCCAATTACTTATTT…
CL129Contig1	129D_MARKER_SLASH		1202	C	A	CTTTTTTTTATTAAAACCAATATCATTCATCAAAATACAATATCAAACCCACAAACAACCTTAACCTTATTCAATCACAATTCCCCAAACATGTTCAAACCATCAAACCACAACACAACCAAACCAAAGACCCCTAAAACCCACCCCTCAACCTCAACACAAGGTGCAGAGTAGACTCCTTTTGTATGTTGTAATCCGCAAGCGTCCGTCCATCCTCCAACTGTTTCCCTGCGAAAATCAGCCTCTGCTGGTCCGGCGGGATGCCCGCCGTGTCTTGAATCTTCGCTTTCACACTATCAATCGTATCCGAACTCTCGACCTCCAAAGTAATCGTCTTACCAGTCAACGTCTTGACGAAAATCTGCATTCCACCCCTCAATCTCAACACAAGGTGCAAAG…
CL129Contig1	129E_MARKER_SLASH		1244	T	A	CTTTTTTTTATTAAAACCAATATCATTCATCAAAATACAATATCAAACCCACAAACAACCTTAACCTTATTCAATCACAATTCCCCAAACATGTTCAAACCATCAAACCACAACACAACCAAACCAAAGACCCCTAAAACCCACCCCTCAACCTCAACACAAGGTGCAGAGTAGACTCCTTTTGTATGTTGTAATCCGCAAGCGTCCGTCCATCCTCCAACTGTTTCCCTGCGAAAATCAGCCTCTGCTGGTCCGGCGGGATGCCCGCCGTGTCTTGAATCTTCGCTTTCACACTATCAATCGTATCCGAACTCTCGACCTCCAAAGTAATCGTCTTACCAGTCAACGTCTTGACGAAAATCTGCATTCCACCCCTCAATCTCAACACAAGGTGCAAAG…
CL159Contig1	159B_MARKER_SLASH		696	G	A	AACCGTACCCGTAATAGATCAGCCATCCTCTGGAAATCGTGTATCGGTCTTCTCTCTGGATCTACCATACCACCGACCTAGATCTGATTAACAATGGCCGGAGCACCAGATCTGTTGTTTGGCCTCAGAAATAACTTCTATCTCGGAGCATTTCAAGCTGCCATTAACAGTGGCGATGTCCAAAACCTCTCCGAAGAAGATGCAATCGAAAGAGACTGCCTCATTTACAGATCCTACATTGCCCTAGGAAGCTACCAGCTTGTGATTAACGAGATCGATTCATCTGCGGCTACACCTCTCCAAGCGGTGAAACTGCTCGCTTTGTATCTTTTGAGCACCGACAATAAGGAAACGGTAATTTCAAGCATAAAGGAGTGGTTGAGTGATGCAGCCATCGGG…
CL214Contig1	214_MARKER_SLASH		635	C	T	ACATTAAAGCTTACAAAAAGCTTTGAGATGAAAGTATAATGTAGAAAAAATACATTAAAACCGGCAAATATGGATGTCCAAAATTGAACATAACAAGTTCTAAAGGTCAAACGTAAACACCTAAAAACCAACACTGGTCTACTTGACAATAACCAAATAAAATGCAACATTATCTCAACATTCATACAAATTAAGCAGTCTCCTTCTTTAGCTTCGCTAGCTCTTGCCTAACGACTCCGGCCTTCTTAATCTTTGCCAACATAACCTTAAACCTGTCGAAATCGTTAAGGGATGCTCTCTTCTTCTGAACAATGAATTTTCTTCCCCATGAGCTGTTTTCCCATTTGTTTTTGACATCGGCAGCTTCCATCGCAGCAATAAGAGTTTTCTTGTTTGGAA…
CL230Contig1	230_MARKER_SLASH		129	C	T	TTCCTTTGGGTTTTAAACACGGGCTCGATGTTACTTGCAATATAATCTTCGGTTACTCGATTTGGGATTCTCAAAACAGCAATATTTTCTGATGATAATTCACCGTTCGGAGTTCTTTCTACTTTTACCACTCCTTTTAGACTACTTACAAACTTCTCAATGTCATATATATCTCCAAAGTTCCTAAAATCACCAGGTTCGCTTCCCCTAATGTCCGGAATCACAAGTGTTGCCTTTAGGTATCTTGCCACTAATACTGCATTTGTAACCTGTGCAACATGGTATTCAGGTCCATTTGTTAATGAGAAAGTGACAAACCCTTTGGATTCTTCTGGTTCTTCTAAAATTGACTTTGACCAGCAAGGCCTGAGAATATTAGCTTCCTCCTCCCATTTACCA…
CL239Contig1	239_MARKER_SLASH		130	G	A	ACATTTGCAGCGTTTTCTTCTCCATCGGAGCGTTAGTTCGGAGTCGCCATAGCAGGAAGAAGACAAAGATCAGAATTACGTGTTTCAGCTTAATCAATTTCAGGAGATGGATAATTTATTGACCCCAAAGGGAGATTCTCAGAGGACCCAGTATCCTTATGTGACGGGTACGTCCGTTATTGGAATCAAATACAAGGATGGAATTCTCATGGCTGCTGACATGGGAGGGTCATACGGATCCACCATTCGCTACAAGAGCGTGGAGCGAATAAAGCAAGTGGGCAAACATTCTCTAATTGGTGCAAGTGGAGAAATCAGTGATTTCCAAGAAATTCTGAAGTACCTTGATGAACTCATCTTGCATGACAATATGTGGGATGATGGGAACTCACTTGGACC…
CL303Contig1	303_MARKER_SLASH		584	G	A	CCCAGAAGGGGATCTTGGCATTGATAACTTTGAAACCCTAGTCCAAACACCCCCAAATTGAAAAGAGGTTGCAGCGTTTGCAATCTGTAGTTTGCGTAGTTTGAAGCTATTCATCTAATCGATTTTATCGAGAGAAAATGAGCGGAGTAGGAAAGAAGGTGGCGGATGTGGCCTTCAAGGCATCAAAATCAATCGATTGGGATGAGATGGCGAAGATGATCGTCACCGATGAGGCTCGTAAGGAGTTCTCTTCACTCCGTCGTGCTTTTGAGGAAGTCAACTCCACCCTCCAGACCAAATTTAGTCAGGAACCAGAACCTATTGATTGGGAGTACTACAGAAAAGGGCTTGGTTCTCGCATAGTTGATTCCTACAAAGAATATTATGATAGTGTTGAAA…
CL318Contig1	318_MARKER_SLASH		287	A	T	ATATTCTTGAACCTCTTACTTTCAGTGAAATTAACCCCCAAATCAAATACAAGATGAGTCGATTTTGGACGTTGATGTCTGGTCTCCATCAATTAGCCGGACCAGTAACGATGTTGCTGTATCCGCTTTACGCGTCTGTGGTGGCGATTGAGAGCTCATCAAAAGAAGATGATCAACAATGGCTTTCTTACTGGATCTTATATTCCTTCCTTACTCTCATGGAGATGCTTCTTCAACCGCTACTCGAATGGATTCCGATATGGTACGATGTGAAATTAATCGGGGTATTGTGGCTGGTGCTGCCGCAGTTCCGGGGAGCAGCTTTCATCTACAATAAGTTTGTGAGGGAGAAGGTGATCCAGAGGTATTACCCTGGGATTGGGGGAGGAGCTGATTACA…
CL370Contig1	370_MARKER_SLASH		530	T	C	ATCGATCCGTCTTTTGCAAAAAGATGTTTGGGTCGTTACAACCTACACCAAACAGTTCTTCATAGTTCTCGATGTTCATGTCAACTTCGTCCATGGTGTAGTCATCATAGACTCCATCATCAGCAACTTGTTCTTGATCTTTTGTCCCTGAGTATGATATCTCGACATTCATAGATGAATCTTGAATCTTGTCGTTTCCAGAAGGTTCTTCGGTCTTATCAGCAATGCTCATCGAACCCATTTCTTGTTCAAAAGATTCGGACATAAATGACCAAATAGAAGCAAGTTCAGTAGCCGAAGGGCATCCAGAATAACAGTTTAATGTTTGCCTACTGTGTGTACTTGCATCCAAATTAGCTCCATTGTGACTTACCCAATCACAGTTTTGACAAAGAGATG…
CL383Contig1	383A_MARKER_SLASH		293	G	A	CTCATTCATATAATAGAGGGTATACCATGGTAAATAACACTATTTCTATCAAGCCCATTTCTTTACTATGTCTATTTTGCTACTCTATCCTTGACCAATACCACCTTGTTGTCCNTGATTTCCTTTTTTAATTGCTCAACATTTACTGTTAGCATACATCAGCTGTCTGATTGTGTTTTTCACATGCTCCATCTGATGATTTGATAGTAATAACCTCGTGACAACAGTTCTCCTTAGATTCTTTATGTGATATCTGTTTTTCTGGTGATATTTGCTCACCAATAGAAAGCTCGTTATCCTTGCTTTTACCCCAAACAACCATATAAAGCCCTGCAACTATGACAATTGCTCCAAGAACCCTTCCTAGATATGTTTGTTCGGCTAGAATAATGGATCCCA…
CL475Contig1	475_MARKER_SLASH		643	G	A	ACAACTGCCTTTGGATATCTAGAAACTCTGCTGCCACTGTAATGGTCGCAAGACGGTAATCGATTCCAAGGAAGTGCCGCCGGTGACTATGACCTGCCAATACATGGCTGCCGTTGGCTCCTCTCTGCTACGGAGCTCAATAACCCTCGGAGCATTATCCCCTTTCAGTCCTTTGAATCGACCAAAGTCAATTCGCCAATTTCAATCAAGTCTTCAAATTCCAGTTCGCCAATGTGCACGCAGGGCGATGTCTCGTGTGAGTGCAACCCATGATGAAGAAGCTGCTGCTAGAGCAGCCGCAACTGAAGCCAACAGCGGAGCTCCAACCATATTTGACAAGATTATCTCAAAGGAGATCCCTTCAACTATTGTGTACGAAGACGAAAAAGTTTTAGCATT…
CL493Contig1	493B_MARKER_SLASH		649	G	A	ATTACAGATCTCCGTCCAAAATCAACGCGAAGACTCACCGTCTTTCTGGTGCACCAGCAGCACAGAATAGAAACCAAACAGAATCACCACTAAAATGGTGAAGATATGCTGCATTGGAGCTGGGTATGTTGGAGGCCCTACTATGGCTGTCATAGCACTCAAGTGTCCTGATATCAAAGTAGCAGTTGTTGATATTTCTGTCCCGCGTATCACCGCCTGGAATAGTGACCAACTCCCCATCTATGAGCCAGGCCTTGAAGATGTCGTGAAGCAGTGCAGAGGCAAAAACCTTTTCTTCAGCACGGATGTGGAGAAACATGTATGTGAGGCTGACATAGTCTTCGTTTCAGTCAATACCCCAACCAAGACTCGCGGTCTTGGTGCTGGGAAAGCTGCAGA…
CL517Contig1	517_MARKER_SLASH		40	A	C	ACCCTTATCCCTCTTGCAGTCTCCCCTTCATTTCTTCCAACTCCAATGGCCACTCTCAACTTCTCCCTCCTCTCCAAAACCCTAACCCCTAAATCCCCAACTCCCACCTCAAAACCATCTACACTCATCAATTCCCACCTCCCTTTCATCAATTCCCAATCCGTACAACCCATTTTCACCCGAACCGTTCCCAATTCGACCCGGGTTCGTACCCACCAAACAAAGGCGGCAGTCGATGGAGATTACTCGTCCAGGAGGAGCAGTAGCAGTGAACCCAGGGAGACGATAATGTTACCTGGTTGTGATTATAACCATTGGTTGATTGTCATGGACTTTCCGAAAGATCCTGCGCCCACTAGAGAACAGATGATTGATACTTATCTTGATACACTTGCTACT…
CL535Contig1	535_MARKER_SLASH		491	G	C	CCACGGACGGGGAGCGCTCAAAATGAGCCACACCTGTGGCTGTACCCCCTTCACAATTTCTTCCATTTTTCCACCCAACTCCGCCGGCGACAAGGCTGGTCGTTTCCATTTCAAGATTCCAAACAACCCAAGAAAATCATCCAAAATAAGCTGCTCTGGTGTTGACAACTCTCAAAATCAACAGCAACAGCTCAATCTCTCCGTCCTCCGATTCACATTAGGGATCCCTGGATTGGACGAATCGTATTTACCCAGATGGATTGGCTATGGCTTTGGATCGCTTCTCGTTTTGAATCACTTCGTCAGCTCGAATTCAACCCCTGCGCAGCTTAGAACGGAGATTCTTGGTCTTTCATTGGCAGCATTCTCTGCCGTGCTTCCTTACATTGGCCAGTTTCT…
CL546Contig1	546_MARKER_SLASH		82	T	G	ATGGTGGCCATTTTTCATCCCAACCCTTCTGAATCTACAAATACTATTGGCTTTGTTCGTCAGTCCAACCCTTCTGAATCTTCACCAAAAAGTAAAGCCGAGAAATCTCGACGCGAAAATCTCTATCCAATGGAGTCTTGCCCTTCGGTGAAGAACATTTTACTATTGGATTCCGAGGGCAACCGTGTAGCTGTGAAGTATTATTCAGATGACTGGCCAACTAATAGTGCTAAGGAGGCATTTGAGAAATCTGTGTTTACCAAGACTCAGAAGACAAATGCACGTACAGAAGCTGAGATAGCAATGTTTGAGAACAACATTGTCATTTACAAGTTTGCTCAGGATCTTCACTTCTTTGTTACCGGGGGTGATGACGAAAATGAGCTCATTATATCCACT…
CL626Contig1	626A_MARKER_SLASH		678	A	G	GCTATCTCATTTCCGATCAAATCCTTCCGTTTACATACGCATTTGTCCGAGATGTTTAACCGAACCTTCTCGAAGAATGACGTGTAGTCTGGGACAAGTGAACCGCTGTATCCTACGATGACGGAGTCGCCGGATCTTTGGTGGGCGTTTATTCGGAAGAGATACGCGATTGTCGCCATACAATTACGCCTCACCGTCGTCGGCGGTGCCTTCCTCGCCTCTTGACTACCGGTTGTCACTTTCCTGACAACTACGAGAGGCGGATTCGCTTGTTATATCGGTAGGGGATTGACTCCATTCATCACTCTTTGCCCATTGTCGTGCTATTACCAGCGTCATCCTGTAAACTACGTGTTGCTTGGGATCTTCACCATTGCTCTTGCTTTTGCTGTTGGTTTG…
CL632Contig1	632A_MARKER_SLASH		118	C	T	ACCAAGAATTTCACCCTCTTTAAAATTGTATTAACTATGAACTATTCAAATGCAACAATCATTGATCCACAATAAGCACATTGACAAATTGCAGTTAAATTATTAAAGAAATCTTTACCCCAGAAGTAGTTGTGCAGGGATCCAAATACCATTGGGTCAGAACTCAGAAGCTTGAGAACCCAATGAATATGTTGAATCAGCATCACCATAAAATGACACCACAAATAAAACAAAGGTTTCACCTTATCTATTGGCAATCATCAACTGATCTTCCATCAGCTGATTAATCTTCTTTTTTCAAAATATCAAAATAAGTCAAATCCAAGGTGTCACATAATATCATCAAACATGCATCAATATAGTCTACATAATATAGTCCAAACAGTTGCAAACCGTTGG…
CL759Contig1	759_MARKER_SLASH		639	A	G	CTTGGAGGCTGCAGAACGACTTAATGGCAGCGTCAAAAACTGCTTTCACATTCAATTGTGTTTTCGAACTACATTCAATGTATTCAGGGGCTCCAATGTCTTTCTTTAATTCCTCTCCCTGAGCAGTTGTAATGGGAGTTGCACCAGGGTGATCTACAGAGAACTGCTTATCATCCCCGAGATCGAGTTTCGTCCCAACAAGAACGATAGGGACACCAGGAGCATAATGCTTCAATTCTGGAATCCACTTCTGAGATACGTTTTCATAGCTGGCCTTACTAATGAGTGAGAATGCCAAAATGAAAACATCCGCCCCACGATAACTCAACGGTCTTAATCTGTTATAATCCTCCTGTCCAGCAGTGTCCCACAAGCCTAGATTAACTGTGCTTCCATTCA…
CL775Contig1	775_MARKER_SLASH		1018	T	C	ATGTTCAGCGAGAGGTAGCACTTCACATAGCTGCAGTGGGTAAGCAAATCAAGACCAAGATCAAGATCAAGAATCGGAGAATGAGATGCAGTGGTACGTCGTCGCACCGCTTCTCACCCTCCTCACCAGTTCTCAGGGAATTTTAACAACATTATCACAGAGTAACGGAGGATACAAGTATGACTATGCAACCATTCCTTTTCTTGCTGAGATCTTTAAGCTAGTTGTATCCAGCATCTTTCTGTGGAGAGAGTGTAAGAAATCGCCTCCTCCGAGGATGACAACAGAATGGAGGAGTGTTTGCTTGTATCCTATCGCCCTCAATCATATACCTCATACATAATAATGCGCAGTTTGCCACACTCACATATGTTGATACATCCACTTATCAGATAATGG…
CL812Contig1	812B_MARKER_SLASH		433	A	G	ACAGCACATATACCAGTCGATTATCCTCTGCATCCGCACACAACGAGAAAGAAAATTATACGATCATAGACGAAAAAACTATCCTAAAATCTTTTATATCAGAAAAGATTTTGTATTNAGGCGGCCGGCTGTTCAACTGGTGGAGCAGGAGCTTCAGCAGTACCGTTTGAGCCTGAGGCGGTACTAGTTGCATCTTTTTCATCTTTGGCTGCTGTTTTACCATCTTTGTCACCTTCCTTACCGTCTTTGGTGGCGGCAGGTTGTGGTGGCGGTGGGACCATGTGGGCAGGTGGGGTGTGCTTCAGTTTCACCAAGATGTGACGCAATCGTGACAAGTCAGTGGGTTTTCCAGGCTTGGGTCCTTGAATCACTGTGATCGAAGGTTTTTTGTCTTTATCT…
CL883Contig1	883C_MARKER_SLASH		558	T	G	GAAAATTTTCGAATCGGCGATTCCCACCACAAGTTCTTGCCGCCAATTTGCTCAAAAACTTTGAATCGAAAAGGTAATACCGCGTATTTCCTACAAGTTTATCGTCTCGTATACCTATTTATCATTCTACAATCTTCGAAATCTTCTCAGGGAACAATCCGTTCTACTGTACGAAAGGAAGTCGGAAACATGGCGGGAAAGGGTGGAAAGGGTCTGATTGCTGGAAAAACACCTGCAGCTGCTGCTAACAAGGACAAAGATAAGAAGAGACCTATTTCTCGGTCTGCTAGAGCTGGTCTTCAGTTCCCAGTAGGGAGGATTCACCGCCATCTCAAACTAAGAACATCAGCTAACGGGCGAGTGGGGGCCACAGCTGCTGTTTACTCTGCTGCAATTCTG…
CL883Contig1	883B_MARKER_SLASH		573	T	C	GAAAATTTTCGAATCGGCGATTCCCACCACAAGTTCTTGCCGCCAATTTGCTCAAAAACTTTGAATCGAAAAGGTAATACCGCGTATTTCCTACAAGTTTATCGTCTCGTATACCTATTTATCATTCTACAATCTTCGAAATCTTCTCAGGGAACAATCCGTTCTACTGTACGAAAGGAAGTCGGAAACATGGCGGGAAAGGGTGGAAAGGGTCTGATTGCTGGAAAAACACCTGCAGCTGCTGCTAACAAGGACAAAGATAAGAAGAGACCTATTTCTCGGTCTGCTAGAGCTGGTCTTCAGTTCCCAGTAGGGAGGATTCACCGCCATCTCAAACTAAGAACATCAGCTAACGGGCGAGTGGGGGCCACAGCTGCTGTTTACTCTGCTGCAATTCTG…
CL1034Contig1	1034_MARKER_SLASH		503	T	C	GTCAGGTACAGCCTTAGCTGTGATGTATCTTTGGCTGCCAATATCCATCCAGACCCGGGTAGACCCATGCATACAGTATTTCTCAGATGCTATTTTGGGAAAGTTTCTTTCTCAATTGAAGTGGGTTTCAGTTCGATTCGGTCAAGAACAGATGGGTTCAGTAGATAAATACCAGCATTAATTTTGTTACCCACAAACACTTTTGGTTTTCAACAAATTTTTCAACTTGCCCAGTTGATTCTTCCATAACCACCACACCATATTTTGAAGGTTCATCCACCTTTGTCACCATTATAGAAGCTTCGCCGCCATGGGACTTGTGGAATGCAATCATCTGTTTCAGGGGATATTCACTGATAACATCACTGTTAAGAACAAAAAATGGTTCTCCAGAATCAT…
CL1068Contig1	1068_MARKER_SLASH		163	G	A	ATTCTAACAACTGTTTGCATTTCTCATCGTCTCAGTTACAACAGGTTTTCTATTCAACTAACCAAATTGATGTTTTAACTAACCATTTCTCATTGTGGTGGAAGAAGAAACATGAATCAAGCGGTTGTCATCGATGACCCCAAGCTGCTTCACCAGAAGAAAGCTGCTATTCGCCTCGCGGGTCCTTCCAAATTCCAGGTGATAGCAGATTTTGATTATACACTGACAAAGTTTTGGGTTGATGGATGTAGAGGACAATCCAGTCAGGGGCTCCTACAACTAGAGAACCCTGAGTACAATGCTAAGAGAGATGAACTACTTAACTACTATCGTCCAATGGAACATGACCTGCAACTTCCTGTTGATGAAAAAAACAAAGCTCATGGAAGAGTGGTGGAG…
CL1101Contig1	1101C_MARKER_SLASH		662	A	T	AAAAAAGGTGCATGATGTTGACATAGAAGTGCATAAAAGTATTGACAGTTCACTGCAGGAGTGGTTTGCAAGTAGAATCATTTGTGTCNTTATAAGGAATTTGTAGAAGCCNTAGACCCCATGACTGTCTACATAAGATCCCTCATGTTCCTACAGAAGGGTAATTTTCACCATCAACATTCACAGTTAGCCCTTGAGAATACCTAAGATCTTTGTTACTGGTCACATAAGCACCAGCATCCACCTGCACCTTTGACACATTGCTCCCAAAATCAAAACCGCCCTTATTCGCGACCAAATACGACGACTGGCTTGAAGATTGTGCAGTGCCAACATTCCCCTTCCCACTGTCAGTGTTAAGTTGAGATGTTGCAGTCGATAATGATTGAGATTCCACAG…
CL1102Contig1	1102_MARKER_SLASH		642	A	G	GATTTCAAGACCAAGTCCATACTCTAATGTTTACAGTTTATACATAGCATAAAATCTAGATATTCCGCAACCTAGAATTGTTAAATCCGAATTCAAAACGTTTCAAATAAAATAAAAAACATTTAAAATGATAGCAAATAACACCAAAAACGGTATAGAAACAACATGAACATGTTTTAAAGTTAATCAATAGAGGTCACCTGTTGCCATTCTCCATCAACAACTTCTTTCCATAAAGTGACATTATCATCACCAGCCGCAAGGGGCAAGAGATTTCCGGTTAACGACCAAGATACCCTCCAGACAGGAACCTTGAAATCATACAACACCTTACCATTCCAATTGTCACCTTCTTTCCCAACAGTCCAAATCACAACAGTACCATCCTCGGAAGCGCTT…
CL1117Contig1	1117_MARKER_SLASH		383	T	G	GAAGAAATTGATCAAAAAGATTTCTCCAATCAAGTTGCAATGACAGATTGCTACAGTTATTCTACATAAAACTTCATACACTGGAGTCTGCTCAAATTTAATAGCATCAAACACTGAATTGACTGTTAAAACTCAAAAGTCAAAGTCAATGGTTGCCATCTGCAGACCGCATAGTTGCAAGTGCTTGCTAACGAATAGGGGGGGGGGGGGGGGATACTCTCTTGGGAGGGGGGGGGGGAAGAATGTAGAGCACGAGAGCTGAGGGCAGGATCTCAACTAGCATGTAGAAAATCAAGTTTAGAACCGGATGATCAAGTACGTCCAATGAAGCTTGGGAATCGAAAGCAGATAAAACATCCACAAAGCATCTTACAAGAAAACATGTAAAGCATATTCCCG…
CL1163Contig1	1163_MARKER_SLASH		506	A	C	AACATAGAAATCAACCTTGACATCCACAGAACCAGAAGTGACACCATTTTCTTTATATTCAACATTCACAATGGTCCCTGCCTCATCTTCCTCTTGGTATTCGGCTCGTACCCGTCTCACTGGCACAGTAACAGAATAAACAGTCCCAAGTGCAGGGTCCGTAGAGACACTGAGCTGGACTTTATCTTGAGGTTCAATCACCACGAAATCTGAAAGTGCCGTCACCACATTGCTGACTATCTTTTGCTTTGCTTCATCACTGACTGCACAACGGTCAGAAAAGAGGATCATTTTTAGCCTTTGTTATGCTATGTTGGCATTCGAGTTTTGTATTACTGATGGTGATGGGAACAGGATCTTCCAAGCCAGGGCGAGACGTTGGCGAAAGCTCATGTTTAT…
CL1251Contig1	1251_MARKER_SLASH		1274	A	G	CAGCATCACCAGTATCGAGTCATTCATGACATAGTGCGCTTACGAGTTACATCACCAAAGGTCATGATCATACAAGATTGAACTGGGAAGATCAACTATACTAATACTATCTTCTTACTTCTCATCAAGATTTTCATCCTTCCACACAAAGCAAAAGTATTTGTTTTTAAATAAAAATCTCTTTCCTTCAGTTATAACTTAATCACTAGATTTGCCACCATACTTTGAAAAAACACCACTAAGCAGAGCCTTCTCCTTCATCTTCAACCTGCTTGCAGATCCAGGAATATTCAATTTTGGTGTGTTTTCTACTTTCTTNTTCGCCACTGTCGTCTTCTTCCCCTTTTCTCTAACCTTCTGTTTCTTTAATGGCTCTGAACTCGCTGCAGCCTCATGTTC…
CL1428Contig1	1428_MARKER_SLASH		946	C	G	GGATTGCGGCGTCTTGCTTGCTACTTGTTAAGGCGCATCCTCCGGTGACGAGATAAGGAGATACATCATGTCAGGTTCAAGATCCAAATCTCCCCCAAAGGCCACAATTATTTTCAAAGGAACCAGAATAAACGTCCGCCCCGCACCTATAGTAGCCTCATTTTCAGCCCGTGGACCTAATCCGGAATCACCCGAGATTTTAAAACCAGACCTTATTGCTCCAGGACTTAACATTCTTGCAGCTTGGCCAGACAAAGTAGGCCCGTCAGGCCTCGCATCTGATAGCCGGAAAACAGAATTCAACATATTGTCAGGTACATCCATGGCTTGCCCTCATGTTTCAGGTCTAGCCGCTTTGTTAAAAGCAGCCCACCCGGAATGGAGTCCGGCTGCCATCAA…
CL1555Contig1	1555A_MARKER_SLASH		282	C	T	CCGACATATGCCCGCGGAATTCGGCCATTACTGCCGGGGACAGGCAACTAGAAAGTGCGACACACTGCTCTGATCTACACTCGCTTTCATCAATGGTCCGCGAGTAACGCACTACTCAAGTACCTGCGTGTGAACGTGATACCAGTTCTTCCATCATCACCCGCTAAGAACCCTAGAGTAATCGGAGGAGGACTAATCCAGCTGTTCCGGCGCCATTTCTCCGAGGAAGTCCGGGGATCTTCTCTCGATAAGTCGGAGGTCACTGATCGAGTGGTTACTTGCGTCAAAAATTTCCAGAAAGTTGATCCGTCGAAGGTTACACCTACTGCCCACTTCCAAAACGATCTCGGGTTAGACAGTTTAGATACAGTTGAAATTGTGATGGCTCTCGAAGAAGAG…
CL1563Contig1	1563A_MARKER_SLASH		614	G	T	TTTACCCCAAACCGGCAATTTACTCTTTATTCAAATGTGGTAAAGGTTTTAAACCCAAGCATGAAATGAACTACTTGATGTTATTAAAAGTACGAATAAGGTAGATTTGCCGTTAAAAATAAGTCCGCCAATAAATAAAAAAAGACCCATAAAACCCAGACATTTAGAAGAATCCAAACTCATCTTTTACACAATGACAAAAAAACTTAGGGACACAGTTTGTTGTCAAACAATGCAAAGTATTTTCTTTCAAAATGTCACCATCAACTAATTATATGCTGGATTCAACTATGAGAGTTTCTCCTCAATTGTCAAGTTCCATTGCTTGAGCAGCTTTAGCTTTAGCCAATGGTGTCATTCTGGTCTTTAGTTTCTTCTTCCCTACTGTAAATCCACCTT…
CL1563Contig1	1563B_MARKER_SLASH		628	T	G	TTTACCCCAAACCGGCAATTTACTCTTTATTCAAATGTGGTAAAGGTTTTAAACCCAAGCATGAAATGAACTACTTGATGTTATTAAAAGTACGAATAAGGTAGATTTGCCGTTAAAAATAAGTCCGCCAATAAATAAAAAAAGACCCATAAAACCCAGACATTTAGAAGAATCCAAACTCATCTTTTACACAATGACAAAAAAACTTAGGGACACAGTTTGTTGTCAAACAATGCAAAGTATTTTCTTTCAAAATGTCACCATCAACTAATTATATGCTGGATTCAACTATGAGAGTTTCTCCTCAATTGTCAAGTTCCATTGCTTGAGCAGCTTTAGCTTTAGCCAATGGTGTCATTCTGGTCTTTAGTTTCTTCTTCCCTACTGTAAATCCACCTT…
CL1603Contig1	1603B_MARKER_SLASH		191	C	G	ATCATTAAAAGAAGGGCCCGTCGGACGTTACGGCCCCCAAGTTACGTTGGATCGCGAAAAAGTTTGTCGCGCCCACGTAATCAAGTATGTCACCAAGTTTCGCCACGTCTTTTTCTTTTATAGTANGAGATATATTCGACCATGGTACGGTGGACTCGAATGGCAAACGGATGCCGTCCGCTATAATCACCGGGACGCAACCCAATGCTACGGATTCCACTAGTCTCGGACTCCAAGGTGCCCATCCTAACGGGCACAAACAGAACACTGATCGAATGATTTCCGATTGATAACCCGCAAAACGATGTCTCTTTAAGTAAAATCTCTGGTCATTTCCGTATTTTCGTAGTATCTCCGTCCTCACACGCTTGCTATAAAAACGTCCACTGACGTTCTTCG…
CL1603Contig1	1603E_MARKER_SLASH		775	T	C	ATCATTAAAAGAAGGGCCCGTCGGACGTTACGGCCCCCAAGTTACGTTGGATCGCGAAAAAGTTTGTCGCGCCCACGTAATCAAGTATGTCACCAAGTTTCGCCACGTCTTTTTCTTTTATAGTANGAGATATATTCGACCATGGTACGGTGGACTCGAATGGCAAACGGATGCCGTCCGCTATAATCACCGGGACGCAACCCAATGCTACGGATTCCACTAGTCTCGGACTCCAAGGTGCCCATCCTAACGGGCACAAACAGAACACTGATCGAATGATTTCCGATTGATAACCCGCAAAACGATGTCTCTTTAAGTAAAATCTCTGGTCATTTCCGTATTTTCGTAGTATCTCCGTCCTCACACGCTTGCTATAAAAACGTCCACTGACGTTCTTCG…
CL1603Contig1	1603F_MARKER_SLASH		923	A	G	ATCATTAAAAGAAGGGCCCGTCGGACGTTACGGCCCCCAAGTTACGTTGGATCGCGAAAAAGTTTGTCGCGCCCACGTAATCAAGTATGTCACCAAGTTTCGCCACGTCTTTTTCTTTTATAGTANGAGATATATTCGACCATGGTACGGTGGACTCGAATGGCAAACGGATGCCGTCCGCTATAATCACCGGGACGCAACCCAATGCTACGGATTCCACTAGTCTCGGACTCCAAGGTGCCCATCCTAACGGGCACAAACAGAACACTGATCGAATGATTTCCGATTGATAACCCGCAAAACGATGTCTCTTTAAGTAAAATCTCTGGTCATTTCCGTATTTTCGTAGTATCTCCGTCCTCACACGCTTGCTATAAAAACGTCCACTGACGTTCTTCG…
CL1603Contig1	1603G_MARKER_SLASH		955	T	C	ATCATTAAAAGAAGGGCCCGTCGGACGTTACGGCCCCCAAGTTACGTTGGATCGCGAAAAAGTTTGTCGCGCCCACGTAATCAAGTATGTCACCAAGTTTCGCCACGTCTTTTTCTTTTATAGTANGAGATATATTCGACCATGGTACGGTGGACTCGAATGGCAAACGGATGCCGTCCGCTATAATCACCGGGACGCAACCCAATGCTACGGATTCCACTAGTCTCGGACTCCAAGGTGCCCATCCTAACGGGCACAAACAGAACACTGATCGAATGATTTCCGATTGATAACCCGCAAAACGATGTCTCTTTAAGTAAAATCTCTGGTCATTTCCGTATTTTCGTAGTATCTCCGTCCTCACACGCTTGCTATAAAAACGTCCACTGACGTTCTTCG…
CL1684Contig1	1684_MARKER_SLASH		36	A	G	GTCTGTCTTCAAACCAAAAACGAAGGCGTCTGCAAATTTTCAATCGCAGTCATGGCTATGCAAGCGGGAATGGGATTTTCTAAGATCGTCATCTTAGTCGGAGCAGGCTACACCGGTACGTTGATGATGAAAAATGGTAAACTGTCTGATGTATTGGGCGAACTTCAGGCTTTGGTGAAAGGATACGAACAAAACCAGGGGGATGGAGGTGAAGGTGATCATGCAGATGCAATTGCTGCACAGGTTCGTAGATTAGCGATGGAAGTTCGCCAGCTGGCTTCTTCAAGGCAGATTACTGTTCTGAATGGTGGTGCTGCTGGTAATGTAACATCTTTAGTGGTACCAGCTGCCGCACTGGGTGCCGTGGGTTATGGATACATGTGGTGGAAGGGTTTTTCA…
CL1908Contig1	1908_MARKER_SLASH		718	C	T	CTTTCTTGTGAATTGAGTTACCGACGAACCATCAACAAACCATGACTTCGCGCGATAAGAAGCCGGTGAAACCCTCAACCAGTCGACCCGGTGGTATCCGGACCCTATCCGATTTGAATCGCCCCTCCGCCAATAATTCCGACAGCGACTCCGACGGTCCTCAGGAGTACTACACCGGCGGCGAAAAGAGTGGTATGCTTGTCCAAGATCCTAATAAGCGTAACGATGTGGATGAAATATTTAATCAGAGCAAGGCAATTAGGTGGCGTAGAGGGACCCATGGAAAATGTTCGTCCTGCGGCAAGTTTTACAGGCACTGCAAGATCACTGAACGGTGAGCCGGTGGCTGCACCAGCTACTCCTGAGCAACCCCAGAATGTGGTCCACAACATTGTTTTC…
CL1913Contig1	1913_MARKER_SLASH		71	T	C	AAACATAACAAATATAATTTTGGCTTCTTGCGTTTTCTTCTTGAAGGACAAGAAATCATCCCCAAATTTTTCAATCCATCGTCCTTCCAAAACCCTATAATTCAATTCGATTCGATCCTGCTATCTGCATTTCGTGCATTCTTAAATCTCTCTCAACGATCAATGTAGATCAAGAAACCTAAAGCAGGAAAGCTTTGATCATTCATTCGCATGATAAATACCTAAAATAAAATTTCAGTTTATAGCTTCTAGAAGTGAATATGGTGAAGCTGACGATGATTGCTCGTGTTATGGATGGCCTTCCACTAGCTGAAGGATTAGATGATGGGCGCGATATGCAGGATGCAGAGTTTTATAAACAACAAGTTAAGGCCTTGTTTAAGAATCTTTCAAGAGGAC…
CL1939Contig1	1939A_MARKER_SLASH		40	A	C	GATGGGTCAAGTGAAAAATAGTGTTTCATCAAGATACTTAGACGGGATCACGGGGTTGACCACGTGTTCTTTAAGATCGGCTGCAATTTGATCGTTAGTTACGGTCTCATCGTGTTGCGTGGAGATGAGAACCGTGTGAACCCGGATTGGAACCATAGCACCGTTATCGTTACGATACTCGACCGTCACTTGGGTCTTGCCATCGGGCCTAAGCCACGCGCAAGTCTTGTTCTTTCTAACTTCGGTTAGCTTAGCCCCAAGCTTAGTCGCTAACACATGTGTTAGCGGCATAAGTTCTGGTGTTTCGTCGGTTGCATAACCGAACATGTGACCTTGGTCACCTGCACCGATTTCTTCAGGCTTCTTGCTGAGGTGGCCGTGGACACCCTGAGCGATATC…
CL2129Contig1	2129A_MARKER_SLASH		861	T	C	CAGCTTAAGACGTTTGATGACATGGCACAAAACTTTTCAGATGTGGGTGTTAAACCGACCTATCGAACTGCATTGTTTGAGTCAGATGGGCCCGTAGATGAGGAAATCTTGAGACAATTTGAAAAAGAGGTTAAGGACAAGATTAAGGTTGCTAGATTAATGATTGCTGAAAATAAGGAATCTTATGACAATCAGCTGAAAATTCAGAAATTGAAAGACACAATATTTGCAGTTAATGAATTGCTAATTAAAGCCAAGAAGAATGGGGCGTTTGCTAGCTTAATTGCTGCCAAATCAACCCCGAAAAGTTTGCATTGTCTTGCAATGCGATTAATGGGCGAGCAGATTGCAAATCCAGAAAAATATAGAGATGAGAAACCTAAATCTGAATTTGGGGAC…
CL2152Contig1	2152B_MARKER_SLASH		827	T	C	GAATTCGGCCATTACGGCCGGGGGTGGCTAACTGGCTATCTTCCTCGATCCTTGACTAAAACCCTAATCCTGCTCTCAAACTTTCATGGGGTTTACGGTTTCACACGCTATTTGAATTCGATTCCAGACTGAATGACCTCCTCATGCCTTTATTACATATCGCTACCTCACAGTCTTCGTTCCGGAACAACTTGTATTCGATCGGATTTCAGTCAGTTCATCATGTTTCGTTCAATCCAAAAACCACCGGATGGAGATACTTCCACAATCCCGCGAGGGGTCAGATGCACCGTGGTCGCCTGAGGATCAGAGCAGTTGCTACCCTAGCACCTGTGTCTGCTGATAGGGAACACGATAATGCACCTCCGGATGAAAAACCCCCAATTCAGGACGACAAGG…
CL2203Contig1	2203_MARKER_SLASH		965	A	G	AAATCGATTATCATTCTCTTCTAGGTTTTCATTTCTTTGACTTCACATCAACAACCAAAGGTTGATGCAAAGACGCGGCTTGCTTGCGATGAGCTTTTGAGGAAGAACAGAAACCGCAACTACAGGTGGCCCGTTGGGTATCCCGGAAACGGGTAGGACCTCGATAAGAACAGTGAGCTCTGGACATTTCAGATCAACAACTGAATCAGAGACAATGCTTTTCACAGCAACAGCAACAACCTCAAAGCATTTGTTACGGTCTAGCAGCGCCACTTTTGATACGGTTTCCTCGATCCCTCTTCTGTTGTATCCTACTGCATACTTTACGGGTCGAGCAAGTTCCTTTCCTTCATTATTCATGAAGTCGGCAACAAGCTTGGATACCAGAGCGCCGAGCTC…
CL2358Contig1	2358C_MARKER_SLASH		287	A	G	AAAAACTCATATATTGGTTCATATTTCTTCAACAATTGTACCATCAAGGTTTTTTAATATTTGTAACATCATCAAGGTTTTAATATATACAATAGAACAATCAGTTCTATATTACTGAACCGGATAAAAGATTCAGATTCGGCGATCATGTTCGCGATCTTCTTCAGTGATATCCGATAGGAGCGGGTGAATCTTTAAGCTCAAGTCCCTGATAATGGATGTCCGAAGCAAAGTGATTAACATCACGATGATGCGCCTCATCAGCTCTCACAACCATAACAACATCACGTAGTGTCGAATCAGCAGGAAGGCGCCAATAGTCAATGGCAATGGCGGGTGCCTTGACATTTTCTATATTACCTTTATCAAGTTCTTTCAAGAACTCGGTGTACGAGTGGA…
CL2463Contig1	2463A_MARKER_SLASH		311	G	A	ACTCCAGCTTCTCATATCTCTCACCTCCATAACCACCTCTTTCAGCGGCTTTTTCTGGAGCTATGTCAAGGTACACCACCAAATCAGGTGCCAGCAGTCCCACCTCTGGAGCCTTACACCATTCAATATCTAATCCTTTGGCAGATGAGAAAGCCACCCCGCATCAACAGAAGCTTCAGCAGGTCCCCTGAAATAATTCAAGGAGCCCTCAATAAGATGTCGATAACCTTGTTCAGGAGCAATTAAATGAGGCTGGTAACCATCTGCCTCTGAAACGATTTTCCTCACATTTTGTAGAGAGATGTCTATCGAATGGAAGTTTCCTCAAAGCAGCAGGAAGCTGATTGGCAAACACTCCATAAATTCTGTCACCCCCAGGCCGCCTCCATCCAGATGCTC…
CL2661Contig1	2661C_MARKER_SLASH		932	A	T	ATGAGTTATAAGGTAACTCATATATTATTCTCTTATAACATATGAGAAAATAATCTAGAAAAGAATTTAATCTAGGAATGTATGTAAATCAGGCTACATACATTTTCCATATCTTTATGAAAAATCAATAAGCAGCAGGCTTCCCATCTTTCCTTGGATCACTTACAGCAGTAAGCTTCCCTTTCAAAACTTGTTCATGATTATAAGACACTTTTCTGTTTTCGATCGGGTTTTTCAACGTTTGAACAATAAGTTAGCTCACCGCGCCCCCTGATTTTGCCTCCAACACATGACCCCTTTCTTCCAAGAACTCCTTTCGGGCATCCGAAAGCTCGATATGGTCACCATCAATCATGGTCCAGTTTTCGTAGTATACCACATTCGGCATCAACTTATGGT…
CL2692Contig1	2692B_MARKER_SLASH		865	G	T	ACAGCTCCACTAATAACGACAACATCCCGTCACTAAAAATCAAGTTCCCCATTGCAAACAGAGCAGCTTGTTAATGGCGGTCTCAATCTCCGTCCTCGTCACAATAATTTCTCTTCACCTCCTTGCCTTCGTCCTCGCCATCGGCGCCGAGGGCCGACGAAGCACGGCGAAAGTGGTGCCGGATAAGTACGATGAGTTCGATTACTGTGTGTACGCCTACAATGCGTCGACGGCGTATGGTCTATCGGCGTTTGGAGTGTTGCTGATCAGCCAGATGGTGGTTAACGGCGTTACCAAGTGTCTGTGCTTCGGTAGAGGTCTTGTGAGGGGTAGGTGGAGAAGTATGGCGATTTTCTTCTTCGTTTTGTCCTGGATCAGCTTTCTTGGGGCAGAAGCATG…
CL2739Contig1	2739C_MARKER_SLASH		1136	T	C	TTGAAGATCTAGACATCTGAATAACCAAGCTCATACCATGGTGAGAATCCATATGCTCTAGGGATACATCAAAGTAGAGCATACTGTTATAATCCATGTACCGAGCATTCTCACTTACAAGTTTACCTCCAGACACAGAGTCATCAAAACCCCTCTCAACGAATATATCTCAGAGTGTACCATGTGCACATTCTTTAAGATCGAGTTTGCTCAATGAACCGCTTGAATCATCATCCAGTGCAAGGAACATCTCACATATCCGTCGTGCAGATCTCAGAGAAAACCAGTTTTCAGCGTTTTCGGTACCAGTAATATCTTCCTAGCTTTCCTGGTGCAGTTCCATTAGCTCTTGAAGTCAGTTAGTAAGCAGCACCTTCGTTATGCATGCCTTCCATCGTC…
CL2884Contig1	2884_MARKER_SLASH		641	C	T	AAATTCCGCCATTACTGACGGAGATATTTTGATAGTGTGTTTGAGTCAAGAGAGAGTCTACTTCATGGGTTCAGAAAGAGAAAATAAGCCACATGCATTATGCATACCAATCCCAGTACAAGGCCACATTAACCCAATGCTAAAACTAGCCAAAATCCTACACTCTAAAGGCTTTCTTATCACCTTTATCAACACCGAAGTTAACCACCAACGTCTCATCAGATCTCAGGGCTCTGAAGCCGTAAGCGGCCTCCCTACGTTCCGGTTCGAGACCATTCCTGACGGTCTTCCACCCTCACAAAACCCTGATGCCACCCAAGACGTCCCGTCTCTATTACGGGCCGTTGAGGAAAACTTTCTGGACCCATTTAAACGTCTAGTTACCAAAGTTAACGGTTC…
CCHT2891.b1E04.ab1	2891B_MARKER_SLASH		378	G	A	TCGGGCCTTACGGCCGGGGGCGAGCTTCGTTTGAAACTGTATGTATATCACCATCCATAGACTGCTCTCTTCttcctcgctcgctgactaAAACCGCTCTGAAACCACTCACCATCGCCTTCACCATCGTCCATCTTCAGGGTCTTTCCTTACTATTCTCTACATCCACACATCGTTATCATCATCTCGATTCACCCTTCGCCTCAAGAAGAAACCCTAGAAATCAACGGCCGCTCAAAAATCTCTATGGCAGATTGAGCAGGAGATGGAGACTGTGGTGAAAGTATTTCAACCGGGACCTGTGGGAATCGTGGAGCACAAGTTTTCTGCTGAGGAGATTGAGAAAGCAAATGCTATAGTTAAGAGAGCAGTGGAGAGTTGGAAGAGGAATACACTCAT…
CL2967Contig1	2967A_MARKER_SLASH		612	T	C	CATATGCCCGGAGATTCGGCCATTACGGCCGGGGACTCTACCCATGGTCGCTACTCTTGCAAGGTGAATATTGACCGTGAGGAGAGATTCCTTCGTCGGCCTCGGGGGTATCCTCAGGGATAGCTTCTGTATCTTCGTCGCACGGCGCCGAATCTTGAATAGAATAACCCTGACTCTCATCCTTCCTCTCACTATGATTAACTTAGCACATCTCGAGATCTCGAATTCACTGTTTAGAAACATCAGACACACAGAATTCGAGAAAGAAGTAACACTTCCCGGTACAAAAAGGTACAACAATCTTTCTGACACTCTCTCGTCTGAGTACATCACTTTATGGCTTTTCAGGATCGCATACTTCACCATCCTCCTAATCTTATCCCTTTTGTCGACAGCTGC…
CL3014Contig1	3014A_MARKER_SLASH		480	G	A	TCCAAATTCGATCTCAAAACGCCATTTTGATTGTTCATGAATCAAAAAGAAATTGGATAGAAGAGGATGAAGATCACCGCGTTACTTGTCCTAAAATGCCATCCAATTCCCGACGGTGCGGATCCGGTGATTCTAGCGAACGCGACGGACGTCAGTCATTTCGGATATTTCCAGAGAGTCACCGTCCGTCAGTTCATTGTGTTCGTCGGTAGAACCGTCGCCAAACGAACACCGCCTGATCAGCGCCACACCGTCCAACAGGGAGAATATAAGGTGCATTCATATAACAGAAATGGTCTCTGTGTGGTGGGATTCATGGATGATCATTATCCGGTTAGAAGTGCATTCTCTGTGTTGAATCAGGTAATAGATGAATATCAGAAGAAGCATGGTGATTCA…
CL3017Contig1	3017_MARKER_SLASH		440	T	C	AAAACTAAAATGCATTTTTCCAATTAAATCATCTCGTCTCTTCTCGTCGGTGGATCGCTCTTGATTAACACTTCAAAAACCCTAATTTCATCAATTCAATGGGTGTACAGCAATCCAAGGACGAGCTTTTGTATCAGCAAGTCAGTTATGGCAACTCAGAAGGCATCAAAAAGCTTCGCACCGAAGGTGCTGGCCTTGAGTGGATGGATAAGGAAGGGAAGACTCCTCTGATATTGGCTTCTATGAATGGACAGTTATATGATGTTGCAAAAACATTGATAGAATTGGGTGCCAATGTAAACGCCTATCGTCCAGGTCGTCATGCTGGATCTCCTCTGCATAATGCTGCAAAAAGAGGCCTAGAGCCGATGGTTAAGCTACTGCTTTCACATGGTGCTA…
CL3040Contig1	3040_MARKER_SLASH		151	T	C	GAAAATGGCGACTGCTAACCTCTTAACTGATCCAATTACACCTTCTCTTCTCAACTCTCTCTTCAATCATCCTCACCCTACTTTTACCCATTCTCGAACCTTCCAACAACCTCCTCGGAACTTCAGTACCATCAGAGCTTCTGCGCTGAATCGTCAGGACTTCATCACCGAAACCGTCGCCTCCGCCGCTGCGCTTTCACTTTCTGGATTGGATTCTACATTCTCCATTGCTAAAGCTGATTCGCTCTCTGAAGGGGAGAAAGTTTCGCTTCCGATTGATCCCGGCGTCGTACTTCTCGACATCGCTTTTGTCCCCGACGATCCTTCTCACGGTTTTCTGTTGGGGACAAGACAAACTCTTTTAGAGACAAAAGACGGGGGCAACACGTGGATTTCACG…
CL3103Contig1	3103_MARKER_SLASH		541	G	A	ACGCTATCGAAATCCCTAAAGTCTACCCCTTTTGGGGGTTTCATTTCTTCCCCTACACGCCTCTTTCAAATCTCTCAAAACCCATCTCCGATCACTAAAAAAACTGTAAATTTCTGCCCCCAATTTGATGGGTTCTGAATTAATCGATTCAGTGACGGTTTCTGGGGCAAAATCGTCATCTTCTGCCGGAAAATGCTTCCCGCCGGGTTTCCGATTTCATCCGACGGATGAAGAATTGGTTCTTTATTATCTGAAGAGGAAGATCTGCCGTCGATCGTTGAAGCTTAATATCATCGGTGAAGTTGATGTTTATAAGTGGGACCCACAAGAATTACCTGGTCAATCTAAGTTGAAAACCGGGGACCGACAATGGTTCTTTTTCAGCCCGAGAGATAGGAA…
CL3120Contig1	3120_MARKER_SLASH		571	G	A	AGGATTCTTCTTCTTCTTCCCAGACAACCATCATTCCTCTCTCTCTCTCTATCTCTCTCTCTCTCTGCAAACACCACCACTTTTCACACACTAATTTCTTCACTCTCAAACTTTTGTAGAGCATATAATTGGAAGAATGACAAAAGTTAGCCCTGAAGTTTTTGATGAGAAGCAAATGGAAGCTGTGTTATCAGCATCATCAGATGTGAGTTTCAAGTCAAATAAATTCCCTAAATATAAATTAGGGCCCGAAAATCAGATTCTTGATGAAGCAACTGTGGAGAATAATGGACCACCATTAAAAGACATTGTGGCACAAGAAACCCAACACTTATCTGATCAACACAAACGTCTCTCTGTTCGTGACTTGGCCAGTAAATTTGACAAGAATTTGTCAGC…
CL3143Contig1	3143A_MARKER_SLASH		376	G	C	AGAGAATACAAGTTTCCGATCATCAGTCACTGAGTCTCTCGCGTTTTTGTTATAGCGATTACATTTCCGATTAACACATATGTCGATCATTCCAAGTTTCTTCGGTGGCCGACGAACAAACGTCTTCGATCCCTTCTCTCTAGACGTTTGGGATCCTTTCGAAGGATTCCCTTTCAACACCAATTTCAATTCCCTCTCCAATCAAGTCCGATCGTCTGAAACGGCGTCATTCGTGAATGCTAAGATCGATTGGAAGGAAACCGATGATGCTCATGTGTTCAAAGCGGACGTGCCTGGATTGAAAAAGGAGGAAGTGAAAGTTGAGGTGGAAGACGATCGAGTGCTGCAGATCAGTGGAGAGAGGAACAAAGAGAGGGAGGATAAAGGCGACACGTGGCA…
CL3143Contig1	3143B_MARKER_SLASH		388	C	A	AGAGAATACAAGTTTCCGATCATCAGTCACTGAGTCTCTCGCGTTTTTGTTATAGCGATTACATTTCCGATTAACACATATGTCGATCATTCCAAGTTTCTTCGGTGGCCGACGAACAAACGTCTTCGATCCCTTCTCTCTAGACGTTTGGGATCCTTTCGAAGGATTCCCTTTCAACACCAATTTCAATTCCCTCTCCAATCAAGTCCGATCGTCTGAAACGGCGTCATTCGTGAATGCTAAGATCGATTGGAAGGAAACCGATGATGCTCATGTGTTCAAAGCGGACGTGCCTGGATTGAAAAAGGAGGAAGTGAAAGTTGAGGTGGAAGACGATCGAGTGCTGCAGATCAGTGGAGAGAGGAACAAAGAGAGGGAGGATAAAGGCGACACGTGGCA…
CL3191Contig1	3191A_MARKER_SLASH		457	C	G	ACACAATCTCTCATATCATCTTTCAATCGCCATCTAAGCAGCCAACAATCTCATCATTTCTTCAATTTACTGTTCTTTAATCTGATTGATTTATAACTAATCTCTTTTTTGCAGGAAATTTTCATATTTTTTCATTTATTTTTATACATTTCTCTGTTATACTAACACTATGGATGCAGCATCTGTAACTTCTTCACCCGCAAAGGACCAATTGCGATCCCCCCTTAAGGACCAATTCCTTCAAAGAAAGAAATCTAGAGAAAATTTGGATCGGTTCATACCAAACAGGTCAGCTATGGACTTCGATTACGCTCATTACATGCTAACAACAGATCCCAAAAAAGGTAAGGAAAACCCCACTGCCAGCTCGCCTGCGAGGGAAGCGTACCAGAAGCGTTT…
CL3251Contig1	3251B_MARKER_SLASH		63	C	A	CCTAAAAACGGGGGGTCACAACAAGAAGAACTACACTTTCCACATGAACACCCTTCAACCAACCCTCAAACCATTCAAATGGAACCCTTCTTCTCCCAATCCCAAAACAATCTTCAAACCCAAAATCCATATCAAATTACAATCATCATCAGCAGGCAGAATCAAACGTACAGTTCTCACTAAACAAGGAAGAACCAAACTCAACATTTCTCCTGACAGAGACTTCTATGCATATCCAAGATTTGTAACCCATGTAGACAACAACTTCATGTGACACATTAACCACTGTTTACAGGGACCGGTTGAGCCCAGGATTTGAAATTCTGGACCTCATGAGCTCATGGGTTAGCCATCTGCCTAAAGAGGTCAAGTACAAGAGGGTGGTTGGGCATGGGCTCA…
CL3359Contig1	3359A_MARKER_SLASH		575	C	G	TTAAGATAGTACGATCCACTGAACAAAAATATTTGATGCACAGCAACCCGACCCACCATTCAGACATACCTCTCTTTGTGGCGGTTACTATTTCCTGAGTGCATTCATTTTGTCCCTGAGATAGTAAAGCTTGGCCCTCCTCACTTTCTTCTTGTCCAAAACTTGTATCTCTTTGACATTTTGAGTACAGAGGTAATAAAGACTCAATCCCAACTCCTGCAACCATCCTTCTTAATCTAATTGTTGTATTTAGACCAGCGTTACGTCTTGCTATCACAATTCCTTTCACTGTTGATACACGTCTCTTATTCTCAGGTACTTCCAATCTGAGCTGGATTATGTACCCTGGCTTTATTTCAGGTATCTCTCTTTGTGTGCGCACTTCCGCCACTGCTTCTT…
CL3445Contig1	3445_MARKER_SLASH		631	C	T	AACCAAAATCAAAGATCAAGGGTTTACAAAATCTTGTTTCTTTTTCAAAATCCAATCTTGATCTCATTAGGGCAAATTCAACATGATATTCTCTTTGAAGCACAACAATTTCACAATTCCCAGATGCAATTCAACAATCACCGATCATCGGCGAATTTCTCCGGCGAAATCATTGGTTTTACCGCCGATTTCCACAGCCAAAATCAACAAGCTATCCGTTGTATTAAACTCAAAACCTTTGCATGTTTCTTCAATTAAAACAACATTGGTTTGCAAGGCATATGAAGCTGACCGATCTGATGGGGAATTTGTTGTTGAGAAAACTGAAGCAGCAAAAAAGGCAAAAATTGGGTTTTATTTTGCAACATGGTGGTTCTTGAATGTGATTTTTAATATTTA…
CL3580Contig1	3580_MARKER_SLASH		434	A	G	GAGAGTTACCCTTGCAAATTGTATCAAAACCAACATTTGCTTCAACAAATTGGTTCTTAAGATCACCATTCAAGGTCGCAGGTACTCCAACCACCTTAGTAGAGCATTTTGCTTCTGCGAAAGTCTCAGCAAGCTGAGCAGCATCTGTGTTAGATGTTACCCCTCCAACAATCACTAAGGCATCCAAATTCAAAGCCTTGCATGCTGCCATGGCAGAATTTACTTGCTCTGTGGTTCTGATTTGATCCTTCGTTCGTCCCAATAAATCATAACCACCTTGATTTTTGTAGGTTGCAAGAACATCATCTGTGATCTCGAGAGTTTTTTGAGCAAATAAACCTTCAGAACCACCTAGAAATCCAAGCAAAACACTTTTAGGGTTGTGAATTTTAAGAGCTT…
CCHT3589.b1J09.ab1	3589B_MARKER_SLASH		348	G	A	CCACTACTGCTGGGTGCGACATATAGTAATGTGgtcgcttcctcgctcactgactattcTCTCTCATCCTCAACCTAACAATACTTCGATCTGAGCTCGTTAATGGTGTGATTTCTTCTCAGATCTGAACCAACTTCACGCAATAACCACCATAACGAACTTAATCGAAGTTCACCGCTTCACCGGACATCTTTTCCGGCCAGATATTGTCCCAAATTAGGGTTTTTTTTTCCGGCGATGGCGTACTCGTTTCCAGAGGAGGTTTTGGAGCACGTGTTTTCGTTTCTGACGTCACAGAGCGACAGGAACGCGGTGTCGTTGGTGTGCAGGTCGTGGTATGAGATGGAGAGGTGGTGCCGGAAAAGGATTTTCGTCGGAAATTGTTACGCGGTAAACCCT…
CCHT3619.b1F17.ab1	3619_MARKER_SLASH		324	C	T	ATCGCTCACTCATTCTCCATCAATTTCCACATGGCGGAAAACGGTACGAATCCTCTCCGCCCACACATCAATTTCCATCTTGCAATCGATAATCATTTCGTATCTTCCATCACAGATTCGCTAAGTGAATTTCTCACCGTCGCAATTGATGCAGCGAAGAAAGCTGGAGAGGTTATTCGCCAAGGATTTTACCAGACGAAGAATGTGGAGCATCAAGGATCGGTGGATTTAGTAACAGAAACTGACAAAGCTTGTGAAGATCTGATATTTAACCATCTAAAGAAGCATTTTTCTGGACACAAGTTCATTGGAGAAGAAACCACCGCTTCCCATGGTGCAACTCAGCTGACAGACGAACCAACTTGGATTGTTGATCCACTTGATGGAACAACCAACTTT…
CL3653Contig1	3653_MARKER_SLASH		161	C	T	CCCGAATCTGTCCACCTGGAGAGAATCAGTTGGTTTCCCAGCTTGGGTCCCTGAATGACTTCAATGGATGGTTTCTTGTCTTTGTCCTTCTTCCCTCGCTCTCCGATGTTAGCGACCTCACGAGGAACCAGCTCGGCTATTGCTTTCCAGTACTGTTTATCTGCTTCTTTGTGGAACGTCTCTTGCTTCGCTACATATAACTTTTCTCCTTCTCTATTGGTGAGCTTGTTAGTCTCAACGTTCTGGAGTCTTTTCTCATGGAAAGCTCGTTTGTACACTCCGCCTTCTTCCATGATCTGACTTCGTAATTCCTTCTCCTTGTTCTCCTTTTCCTCCAAGCGAATAGCATTTTGCCGGCGCCATTCACGAAGAGCAAATCCTTCATCGCGTTTCATTTCA…
CL3711Contig1	3711A_MARKER_SLASH		727	T	A	CACAAGTCTTTAACCTGTGTACAAATGTTGAAGCACAAAGTACAGCACATAGTCATATTCTTCAGAAAAATGTTGCTGAACTGCCTAGCAGCCAANATAAACATTGACATGTCTTTTCACCATACTCTTACATCCTTGAGGAAGAAGACAATGAAGGTTCATCAGCCTTTTCTTGGACATTGCTGGAAGGATTAGAGTTCTTTGCCCTTAGATTATCCAATTTTTCAACAAGATCCTGAATGCGACGTACCTCCAATTTTCTTTGTATCCTCCCTTCTCCTTCAGCATCAATTCCATCCAATTTCAGCAACTGCCTCATCAGCATCTCGGTTAAAAAAATAAAATCTTTATCTGCAACTTGTGTTCCAGAATAAACAACAGTCTCTAAACTAACCACCT…
CL3711Contig1	3711B_MARKER_SLASH		741	A	C	CACAAGTCTTTAACCTGTGTACAAATGTTGAAGCACAAAGTACAGCACATAGTCATATTCTTCAGAAAAATGTTGCTGAACTGCCTAGCAGCCAANATAAACATTGACATGTCTTTTCACCATACTCTTACATCCTTGAGGAAGAAGACAATGAAGGTTCATCAGCCTTTTCTTGGACATTGCTGGAAGGATTAGAGTTCTTTGCCCTTAGATTATCCAATTTTTCAACAAGATCCTGAATGCGACGTACCTCCAATTTTCTTTGTATCCTCCCTTCTCCTTCAGCATCAATTCCATCCAATTTCAGCAACTGCCTCATCAGCATCTCGGTTAAAAAAATAAAATCTTTATCTGCAACTTGTGTTCCAGAATAAACAACAGTCTCTAAACTAACCACCT…
CCHT3719.b1M18.ab1	3719A_MARKER_SLASH		502	A	G	GAAATGGCAACGAAATGAGCGGAATCCGTCTGGGAAGTCAACTGCATCTATTGTTCCACAACTATGGCAACCTACAAATGGGGCTCCCATGTCTAATGATGTAAATGAGAGTAAACCTGCTGAAGAGTCAGCAGCATGCATTGCTTTGTCGAAGAACGATTCTTATGTCATGTCTGCCTCTGGTGGGAAAATCTCCTTGTTCAACATGAAGACTTTCAAGGTCATGACAACTTTCATGGCACCACCACCTGCAGCCAGCTACTTGGCTTTCCATCCTCAAGACAACAATATTGTTGCCATCGGAATGGAGGACTCTACAATACAAATTTACAATGTTAGGGTTGATGAGGTCAAATCCAAGCTCAAAGGTCACCAGAAACAAATTACAGGACTTGCTTT…
CL3728Contig1	3728B_MARKER_SLASH		200	C	T	AGGGGATAGCTCTGAAATTCTGCAGTATGCTGATGCTCTCATCTCCACCTCTTCAATTCAAGCCTTCTTTTTCATCTAAATATAAACCACTCACAGCTTTTCCTACCCTAGGTGAAATCCCCATTAATAAAAAGTATTTTCTGCAGAAAGATGAAAGAGAACAGAATGGAAATGTAGAGAATACACAGCGCAGACGACTCCTTGTGTTTCTGGTCTCAACCGGCTTATTTCCAACTTTGCCATCTACTGGGAAAACAAAGAGGAAGAACCCGTATGATGAAAAACGCTTACTTGAACAAAATAAAAGGAGGCAAAGAGAAAATAATGTACCAGATGACTTCCCAAGCTTTGCTCGAGAAGGGTTTGAGGTCAAAGTAGTTGCATCAGACAACTATATAA…
CCHT3731.b1E22.ab1	3731_MARKER_SLASH		533	G	A	AAAGGTGTGATTCTTAGGGTTCGTATTCAATCTCGCAATGGCGTCAGGTAAGGCCAAGGACCTCGTTTCATCCAATCCCGTCGTCGTCTTCAGCAAATCTTATTGTCCGTACTGTGTAAGCGTCAAGAAGTTGTTAACTGAGGTTGGATCTTCATTCAAAACTATCGAGCTTGACTTAGAAAGTGACGGAAGTGAGATGCAATCAGCATTGCACGAGTGGACAGAGCAACGAAGCGTACCAAATGTGTTTATTGGTGGCAGGCACATCGGTGGCTGTGACAGTACCGTTGCCATGCACAAAGCAGGAAAGCTTGTACCCCTGCTGACAGAAGCTAAAGCAATTGCTACCAAATCATCCTAAAGAGATATTCTCATGGTATCTTTATAAACAGATTTATA…
CL3869Contig1	3869_MARKER_SLASH		733	G	A	ATGGAACAAAATTTTTGGGGCTTTTTTATTAATAGAGGGGAGAATTTAGTAGAGAAATCTTGAATTAACGTGCGCAGATCCGGCTAGTGCGCATTGTAGCTTAATCCACTCTTGAAAAAGGGGTTTCTTGGTGGTCACAATTTGTTTGTTTGTCCTCCTCACAAGTACCTAATTCTTTTGCTCTTATCTCTTCTTAACTTGTGTTTTAGTTACTAGGCTTCCAAACAGATCTATTTTGGGTGTTTCTTGAATTTATCACTATTTCAAGATCAAATTTTTAAGCAAAAGCAAGATAGTGGAGTTTGTTGAAGGAAGCTTCAGATCTTGTTGTTGTTTGAAGTTCAATTTTAAAGGGTTTTCTGGGTTGTTGTAGGTGGAGAGAAACAAGGCAAGAAAGAT…
CL3926Contig1	3926_MARKER_SLASH		150	G	A	CCGGAGGGTCGCGTGGGTATGCTGGTTTGTGTATTATCACTGCTACCAATCACCGACGAGTCATCGTACCCGCTCATACCCTCCAATGCCTGCCACTTCTTGACCGCNTGAGGTAAAGTCATGTCAAGGTCAATTCCATAAATATCATCGGGGTCAGGTTCAGATGGCTTCCAGAGCTCGGCTAGGGACGAGAGAACGTTGACTGCATGGCTCACGTCAGGTCTCTGGTGTGGTTCAGAGGCACAGCAGTGGCCTGCTAGTTCTGCCACTGTGCTCACGCTGGCTAGAGCTTCTTCATCAAGGTCAAGGGTTGGGTCAATCGCCTTCCGGAAGGTGTCTTTATTTATGTGCATTCGGCGGAACCATTGCACCAAGTGAACACTTTCCTCTTGTTGTGTC…
CL3974Contig1	3974_MARKER_SLASH		528	A	T	ACAGTAAAATTCCACTTTGAATAAGGTATTGAGAGGATGGGATGTGATAACCTATCCCTCCCTACATTTTACTACAAAACCAACTATTTATTCACTTATTCTAAAGATAGAAAAGTCAAAGAAAAGGGTAGGTTTGCCACAAAGGGCAAAATGGTCAAATGGGTATTGTGCTATGGGCCAGCAGAAGCAAGTTTAGTAACAAGAGCAAGAGCATTACTAGTAAAATAACTAACTTTTGTAACCTTAATTTCCAACTTCTTTATTTCTTTCCCTTTTTGCCCTTCAAACCCATCTAAACAAGTGTCTTCATCAGTAAGTGCACTACTAATCCAAGTAGTTATATCCTCCATTTGGGTTTCAAACAACTCACTACTAATATGTCTAAGCACCCCTAATGAT…
CL4051Contig1	4051B_MARKER_SLASH		678	C	A	AAATACCGCCATTAGTGACGGAGGACTTTCTGGATTCTTTCGATCACTCAGCAAACCTTCGTTTCTGAAAATTGATAAACCCTAGGGGCAATAATGGAAGGTTTGATGAAAGGTTTGGCGAAAGGTTTGCTGGATGTGGCATTAGGTGGCGATCACGGACGGAACCAGAGAGACGAAGATGGAACTGATGAACAATCTAGATCCACTTCGTGGGCGCAGGTGGTGTCCGGTGAGCAGGATGATGAACAGAGCTCCGGTGGAAGTAGGAATCGGAGGAATGAGGAAGGAGAGTATGGGAGTGAGAGGAAGCAGAATTGGGGATCTGGTGAATCAAGGAGACCTCAAAAGACCACGAACGAGGGATATGAAGATGGTAGGCAAGGTGGTTATAATCAAAGC…
CL4090Contig1	4090_MARKER_SLASH		94	A	C	ACCGACGCGGTACCTGCGTAAGTTAGCAACAGTCACCACAAAACTCTTGTTTCCAGATCCAATCGGAAATCCTCCATTGAATATCATCTCTCAAACAGTCAAGCTCTCAACATTCTCACTCTTCACCAACTACACACACTAGATCATTCAATTGAATCAATCCACACCTTCTTCCATACAAATTCAATGTCATCAACATCATCACTTCATCAGAGATCACTTCACAAACCCTACAATTTGCTATTTCACAAAGCATCAACCGATGGCCACTCAAAACCCGACTACTTCTCATTCCTTATAAATCGGACTACCTTCTTGCTCCTCCTCACTCTGTTAATAATCCTCGGCGTCTTCTATCCATGGATCGGTGACCGTTCGACGTTTTTCTCGCATTCTAGG…
CL4138Contig1	4138B_MARKER_SLASH		742	C	T	CATCCAGCAAGTAGAAGAAGTAAAATGTGTATTAAAAGTTGTACCCATATGGGCTGCGGCCATCACATACTCCATAGCAATGGCCCAACAAACCCAGCATGTTGTTTTCCAAGCCCTTCAATCCAACAGATATTTCTTCAACTTCCAAATCCCAGCTGCTTCCTACACTGTATTCACCATGATCACTTTAGTCATCTTTGTACCCATATACGACCGCATCATCGTCCCTCAGCTCCGCCGCATCACCGCCAAGGAAGGCGGTATATCACTCCTGCAAAGAATTGGGCTCGGGATATCTTTAACGGTTGTAGCTTCACTTGTTTCGGCTTTGGTGGAAAGAAAAAGACGAAATCTTGCACTTACGAAACCGACATTAGGTTATGAACCCCACCGAGGGGA…
CL4146Contig1	4146_MARKER_SLASH		591	T	C	ATTACTATTACACCTTTTTCTACTTTGTTTACTTCACAACTTCATTCATCACACTTTCAAGATCACACATCACCCATTATGGCCGGAGGTGGAATTCCGACCGCTCCCGGCGGTGACAAAGCTTACCCCGGCAACCTCACTCTCTATGTAACATTTACTTGCGTTGTCGCAGCCATGGGTGGTCTTATTTTCGGTTACGACATCGGAATCTCCGGTGGAGTGACGGCAATGGATCCGTTTCTAAAGAAGTTTTTCCCGTCGGTGTACCGGAAACAGGAGGATGATAAATCGACGAACCAGTATTGTAAATTCGACAGTGAGACGTTGACTATGTTCACGTCGTCGTTGTATCTGGCGGCGTTGATGTCGTCGCTGGTGGCATCGGTTGTTACCCGGACA…
CL4191Contig1	4191C_MARKER_SLASH		397	C	A	ACTTATGTTTACTTGGTCTATCATGTCTGTGTCAGTCATGGTTTTTATCATGGCCAACGAATTACTACACATTTTCCCGGCGTTGATCTCAACGTCAATGAGTGAATCGCGCAAGTGCCTTTCGTGTTTGTCGTGAGAGAACCCGTCGATGCATGTTTCCTGGTTGGTAAACGCAGTGCTCAAAAGAGTTATTATGTCGTCAACATACCGTCGAATTCCTTTTTTCTTAGGATACGTCTTCAAGAAACCTATAACTTCATCAAGCTCCTCCAGCGTGTCCGCAACCATCTCCATACAGTCATCGAGAGCGATTCTCCCACGTTTCGTGAGATCGGTCCTAGCCGTAAGATTCTTTATAACGAAGTAGTTTCTTTGGATCCTCTCTTTCGTTCTATTCAC…
CCHT4222.b1L24.ab1	4222A_MARKER_SLASH		86	G	A	GAGTCGCATTTGCATCGCGTATTATTACAATTATTCATCACCAATTCAATTCTGGCTGATCGATCAATTTTGAAGAAATTTAACAGCAGTTGCAGTCGAATTAATGGAGAATTCACGACAATCGCTGATTCCGAGCTATCTGTACTCATCTCCGGTGAAAAACGGATTCAATTTTGAGCATGTGATGGGTAATCAACGGAACTTGAATGACAGTTTGTCGTCTTCAGTTCCTCCGGCGGCATCGAAAGGAGGGGGCGTGGTACAGGCTCCGAGTGAGGGAGGTAGTATTAAGATGTTCTCGCCGGCTTATTACGCCGCGTGTACTGCCGGTGGTCTATTGGCGTGCGGGCTCACTCACACGGCCATCACGCCGTTGGATGTTGTGAAATGTAATATGCA…
CCHT4528.b1P04.ab1	4528A_MARKER_SLASH		316	T	A	ATATTAGTGACGGTGGTCTTATCATCACGGTTCTCGAGATGGCTTTTGCTGGAAATTGTGGTGTTCAAATCAGTTTAAATTCAAACGGAAAAAGCGTATCTGAAACATTATTCTCAGAAGAACTTGGTCTTGTTCTTGAGGTCAACAAAGCCAGCCTTAACAAGGTGACCACAATCCTTAAAAACCGTGGTGTGTCTGCAGAAATTATAGGACAAGTAACCGCAGAACCAGTGATTGGATTAGAAATTGATGGAATGAAACAATTAGATGAAAAAACCGTTGATCTTCGGGATGTTTGGGAAGAAACCGGTTTTCTTATCGAAAAGAAGCATAAATTAGCTGCTTGTGTAACTGCGGAAAAGGAAGGATTAAAGAACCGACATGAACCCGCATGGCAGT…
CCHT4593.b1B22.ab1	4593B_MARKER_SLASH		274	A	C	TGAGATTCCAAACCCTGATTACTTTGAACTTGAAAAGCCCGACTTTGAACCGATTGCTGCAATCGGTATTGAGATCTGGACCATGCAAGATGGAATCCTGTTTGACAACATGTTGATAGCTAGTGATGAGAAGACTGCAACAGAAATTAGGGATACCACATGGAAGCCAAAGTTTAAGGTGGAAGAAGAGAAACAAAAGGCAGAAGAACAAGCAGCTGGGTCTGATGGTCTCAAGGGAATCCAGAAAACCGTGTTTGATGTTCTTTACAAGATAGCTGATCTGCCTTTCTTGGGTGATCACAAGGACAAGATTTTGGAGGTTATTGAGAAGGCTGAAAAACAACCAAACATCACCATTGGGGTCATAGTTTCAGTTGTGGTGGTGATCTTTACCGTCTT…
CCHT4593.b1B22.ab1	4593C_MARKER_SLASH		532	A	T	TGAGATTCCAAACCCTGATTACTTTGAACTTGAAAAGCCCGACTTTGAACCGATTGCTGCAATCGGTATTGAGATCTGGACCATGCAAGATGGAATCCTGTTTGACAACATGTTGATAGCTAGTGATGAGAAGACTGCAACAGAAATTAGGGATACCACATGGAAGCCAAAGTTTAAGGTGGAAGAAGAGAAACAAAAGGCAGAAGAACAAGCAGCTGGGTCTGATGGTCTCAAGGGAATCCAGAAAACCGTGTTTGATGTTCTTTACAAGATAGCTGATCTGCCTTTCTTGGGTGATCACAAGGACAAGATTTTGGAGGTTATTGAGAAGGCTGAAAAACAACCAAACATCACCATTGGGGTCATAGTTTCAGTTGTGGTGGTGATCTTTACCGTCTT…
CCHT4602.b1D24.ab1	4602A_MARKER_SLASH		573	G	T	AGAATACCAGGAAACCCTCTTCCTACGCAACATGGAGGGAACCTTGTCTGCAACCGCAACCACCACTCTCCCCGTCTTCTCCCAAACCCTCCCCCGCTCCACCGCAGCTGCCCAATTTTGCCGGAGTCAATTACCACTCCTCCGCTCCGGACGAATTACAACCACCTCCAACGCCGTATTTAAACGGAGGAACACTGGAGCTGCGGCGTCTCCTGTTTGGTGTGTTTCGAGCTCCGCTGCTTCATCTGTTTCCTCCGGTGATGATGTGATTGTTCTTGATGTTCGAGGGATGATGTGTGGAGGATGTGCATCAAGTGTAAAAAGAATTTTGGAGAATCAATCGCAAGTGTCATCTACAAATGTGGATCATACAACAGAAACAGCAATTGTATGGCCTAT…
CCHT4703.b1M23.ab1	4703_MARKER_SLASH		287	G	A	CTATtctcttcttcttcttctCTCATCTCTCTTCTCTTCCCACCCTTTCTTTTTTAATTTCCCTCGCAGTTCAATTGCTGGATTTCTGACCCAAGTGTCTCCTAATTCATCATCATCCAACTCCAACCCATCACTTTCTTTCTGTTTCCTTTTCTTTTTCAACTAATTAAACCCTAGCAGTTACCTTCAATTTCAAGACAAATAACATGACTCCGGCGGCCACCACTAACTACACCGCCGGCCAGTTCGGTGATACAACTTACACTAAAGTCTTTGTTGGAGGGTTGGCTTGGGAAACCCAAAAAGATACCATGAAATCATACTTTGAACAGTTTGGTGAGATCTTGGAAGCTGTTGTCATCACCGATAAGACTACTGGCAGATCTAAAGGCTATGGCT…
CCHT4735.b1N07.ab1	4735A_MARKER_SLASH		511	A	G	GGATATCGAACCCGCCAATTCATCCTCCGGCGAAGAAGAATCTTCATCCTCCGAGAACACCTCAACACCTCCACCGTCTCCACACAAAACGCAATCATCTTCCGATGAATCGGACTCGAAAAACCTTAGATCCACCGGAAAACGACCTGCGGAGGAGGCCGACGGCGGTGAGGTTAAACGGATGAAGACGGTGGTGGCGGTAGCGGCACCCGATGCGGATAATTCCGTGGAGAAGAGGCAGCTTTTTCAGCGCCTGTGGAGTGAAGATAACGAAATTGAGTTGATTCAAGGTATGATTGATTATGTTGAGGCGAAAGGTAAAGATCCTCTTTTATATGTTAATGAATTTCATGAGTTTGTGAAGAAAtcacttcatgttgatgttaatGATCGGCAAGT…
CCHT4735.b1N07.ab1	4735B_MARKER_SLASH		541	C	T	GGATATCGAACCCGCCAATTCATCCTCCGGCGAAGAAGAATCTTCATCCTCCGAGAACACCTCAACACCTCCACCGTCTCCACACAAAACGCAATCATCTTCCGATGAATCGGACTCGAAAAACCTTAGATCCACCGGAAAACGACCTGCGGAGGAGGCCGACGGCGGTGAGGTTAAACGGATGAAGACGGTGGTGGCGGTAGCGGCACCCGATGCGGATAATTCCGTGGAGAAGAGGCAGCTTTTTCAGCGCCTGTGGAGTGAAGATAACGAAATTGAGTTGATTCAAGGTATGATTGATTATGTTGAGGCGAAAGGTAAAGATCCTCTTTTATATGTTAATGAATTTCATGAGTTTGTGAAGAAAtcacttcatgttgatgttaatGATCGGCAAGT…
CCHT4736.b1P07.ab1	4736_MARKER_SLASH		498	G	C	TTATCGCTGCTTCTAAACAACCCAAAATCATTAGAGATTGCTCAACATGAAATTGATGAACATGTTGGAAAGGACAAACTGTTGGAGGAGTCAGACACGAAGAACCTGGTCTACTTGGATGCCGTCATCAAAGAAACATTACGTTTATACCCACCAGGACCTCTTTCCGTTCCTCGTGAATCCATTGAGGACTGTATTGTGGGCGGCTACAACATCCCAAAAGGCACGCGTTTGATTGTAAACCTTAGAAAAATGCATCGCGACCCTGATGTATGGTCAGATCCCAATGAATTTCAGCCAGAAAGATTCTTGAAGTGTAAAAAGGATGTTGATATCAAAGGAAAACATTTTGAATTGCTTCCGTTTAGTAGCGGTAGAAGAATGTGCCCTGGTGTTCTG…
CCHT4779.b1F19.ab1	4779_MARKER_SLASH		255	A	C	ATCATACATGGTCAAATATCACTGGTCATAGTTGTGGTCGGTACAAGGAAGACCGTGAGAAAAAATCGGAGCGTGCAAAGCGGGACCTTTATCGGTACATGCATTATCACAATCGTTACAAAGCACATACAGATTCCTTTAAGCAGGAATCTAGGCTTAAGGAGACCATACGTGACAAGGTGGTAGTTCTGGAGGGAAAAGATTCGCAGTTAAGAGATTTTAGCTGGGTTACAAATGGTCTGTATCGATTATTCAGATCTAGGCGGGCACTTTCCTATTCATACCCATTTGCATTTTATATGTTTGGTGAAGAGCTTTTCAATGATGAGATGACAAAAGAAGATCTAGAGATAAAGCAACATTTATTTGAGGATCAACAACAGCAGCTTGAAACTAATG…
CCHT4782.b1L19.ab1	4782_MARKER_SLASH		494	C	A	TATACGATGCGATTCTATTCAACAATGAAATTGACATGCTTACAATTAGGTGGAAAGAACTTAACCCTTATATCACACAATTTGTGCTTCTAGAATCCAACTCTACTTTCACTAGCATACCCAAACCACAttattttgcaatcaataGGGAAAGATTCGATTTTGTTGAACCGCGATTGACTTATGGCACAATTGGTGGTAGATTTAAAAAAGGTGAAAACCCTTTTGTTGAAGAGGCATATCAAAGAGTTGCACTTGATCATCTCATCAAAGTTGCTGGTATTGAAGATGGTGACTTGTTGATAATGTCTGATGTTGATGAAATACCTAGTGCTCATTACCGTCAGACAGATTATCTGTTGGCTGAGTCAGGGTGGCATTGCAGCTTCTGTTTTAGAA…
CCHT5270.g1K22.ab1	5270_MARKER_SLASH		491	A	G	AAGAAGTGAAAGAAAGATTATAAAATTCTAACATGGTTGGTTTTACAGCATTTACAACATAAAACTCTCAGGATTCCAACTTTTTGCAGATACTACCGTTGTTGTTTATCTCCCAAGAAACAAAATAACAGTAGAAGGGCGTTAAAATGTTAAGTTTATACATGAAAGAATTAAAATTAGAGTGATAAAACCAAGTGACAACTCAGTCTCAGGCAGTGGTGGTTTTTGCAGGTAGGTTAAGAGCCCCACCTCGTAAAGACAATTTACATGATGAGCTCACTAGATGCGAGTCAAGAAATACGACTACAACTGTGATGTCATCATGAAAATGACGCTTTACTCCCCGTTCGATTTTCTTTAAATCCGAATACCTCATTTCTCTTTTCTTCGCTGCTTCTT…
CCHT5420.b1G11.ab1	5420_MARKER_SLASH		688	G	A	AATGTTTTCATGGGCTTAATCACTTCATGGCCAATTACTCTCTTGCTTCTTTGAAGAAGTTACCCATTACTCGTTTCCACCTTCTTCTCATCTTTCTGCATACCCTCTTATAATTAATTACAACGCCCAAATCGACTAATGGCATCGGTTTTTCTGTATCATGTGGTTGGGGATCTGACGGTGGGGAAGCCGCCCTGAAGATCCCTCGTGAGCCAAGTGCATTTGCAGTTGTTGACTCAACACCATAACCCTTCAACTCAAAGTTTTGGTGTTAGTAGAAGCATGTATAGGGGTAGGAGTGGGCCCTTAACTTGTAAAACAACAAGCTCATTGGCAGCAGTCATGGCTCAGATGTTGTCTCATCGTGCAACACATGTTTGGGTGACTGAAGCAGAGAAT…
CCHT5427.b1E13.ab1	5427_MARKER_SLASH		577	A	G	AGCTAAAACTCGTTGTAAAGCAGCTCTTGTGGAACGAGGTAAGGCTGCTGAGTGGACTCCTGAGGAGCTTGAGCAAACTGCTGAAGCAGTTGGATATGGTGCTGTTAAGTATGCAGACCCGAAGAATAACAGATTGACCAATTACACATTCAATTTTGATCAGATGCTTAATGATAAAGGAAATACTGCTGTATATCTGCTGTATGCACATGCTCGAATATGTTCAATTATAAGGAAATCCGGCAAAGATATAGAGGAATTGAAAAGGGAAGGACAAATAAATTTGGAGAAAGACGAAGAACGCAAGCTGGGATTACATTTGCTCCAGTTTGCCGAGGTTGTCGAAGAGGCTTGCACAAATCTGTTGCCAAATGTCCTGTGTGAATACCTATATGATTT…
CCHT6404.b1G18.ab1	6404A_MARKER_SLASH		309	C	T	GTTGGGGTTTGATATACTTCCAGGTAATCAATCAACAACGTAATCTTCACTCTTCATAAATCAAATCATCCGTTTCTGATTACACGATCGAAGATCACTACAGATCATTCCAGTATTCAATCGTATCTACACACATGTATGTTTTTGAACTCCATGGCTGATGATTCAACTCAATTAACCAGCTTCGCCTTCATCAATTAAGGCATTTGGAGGGATCTTATTTTCCTGCTGATGTTTTTAAGTCAGTATTGCAATACACATAAAAAATACAGAACAGATGCCATCACTAAAGATGAAAATGAAGTCAACCGTGGGCTGTTTGAGAGAAAAGAATGGCCTCCATGTTTGTCAAAAATCAAGCAAGATATCCAAGAACTCTTTGTCACAAGTTAAAAGTTT…
CCHT6517.b1J22.ab1	6517_MARKER_SLASH		385	T	G	AGCTCAGGGTTTAACAAATAAAGACATTATTGGCAAATCTGATCCTTTTGCAGAGTTATATATACGCCCCTTACGTAATAAAATGAAAACTAGTAAAGTTATTAACAATGACTTGAATCCAATTTGGAACGAACATTTTGAGTTTGTAGTTGAAGATATTTCCACACAACACTTGACAGTGAAAATATATGATGATGAAGGGCTTCAAGCTGCTGAACTCCTTGGATGTGCTCAAGTACAGCTGAGTCAACTTGAGCCTGGAAAAGTGAAGGATGTGTGGATAAAATTGGTAAAAGATTTGGATCTTCAAAGAGATAATAAAGATCGGGGAAAGGTGCACTTGGAGCTACTGTATTGCCCATACGGCATGGAAAACGGGTTCACTAATCCGTTTACTTC…
CCHT6557.b1I07.ab1	6557_MARKER_SLASH		487	G	T	CCTAAAGAAGGGGATTGTTGCTTCAGATCAGAAATCTAAAACGCCGCTAGAACTTCCGTTGCAGATAAGAAGCAATGGCCTCCAGGTTACAACTTCCAGTGGACGATTCGGTTCTGTTACGTGTGACTCATTCTAATCTCAAGACATTCTCTTCTGATGTTAGATTCTCACTTGAGAGCACGGTAGAAGCTGTTAAAGACAAACTGTGGAAAAAATGTGGCACTGCTGTTAATTCAATGGGTCTTGAACTATATGATGAGGGGGGGGCTAAAGTAGCAGACGTAAATGAGGATACACGACCTTTTGGCTTTTATTCTCCACTAGACGGATATCGTCTGCATATTATAGATCTTGATCCAGCATCTGTGACATCTGGTGGTTGGCTGGAGGATACTTCGC…
CCHT6749.b1I08.ab1	6749B_MARKER_SLASH		46	T	C	TATTGGGATCCCCGTGGCAGTTAAGAAGTCAAATCCGGACAGCCCTCAAGGCTTGAAAGAGTGGCAGGCAGACGTTAAATTTCTAGGAAAATTCAGCCACCCAAATCTTGTTAAACTGGTGGGATATTGTTGGGAAGACAGAGAATTTCTTCTTGTGTATGAGTATATGCAAAAGGGTAGTCTTGAAAATCATCTTTTTAAAAAAGGTGCAGAACCACTTTCATGGAGTACGAGGATTAATATAGCCACTGGAGCAGCACAAGGGTTGGCATTTTTGCACACTACAGAAAAATCAGTTATTTATAGGGATTTTAAATCTGCAAATATTTTATTAGACAGTGATTTTAATGCGAAACTATCAGATTTTGGGCTTGCAAAGTTGGGACCTGTGAATGGCGA…
CCHT7170.b1C18.ab1	7170_MARKER_SLASH		411	T	C	CATCTGTATGCACGATAGTGAAGAGCAGGCCCATCCTCACTAATCGAATATGGAAATTGGGTGCCCTTATGGGTTAGAAGGGTTTGATGCCATAGGGGTGTGTGTTCATCTCGAGGATCAACGTGGGGTTGAAATCAAGTTGGGGGTGTGTCCTCTTTGTGCTACTAATATTGGGTGGAACATGATTTCACACTTAATCATTCAACATGAAAGTGTCTTAAAAATATCCTTTTTCATCTATGTGCTCATGATGATNTTGCTTCCATTTGTTTCGTATGGAAAAGTTCGTGAAAGAACCTATNTTAAGTAGAGAACTGTGAGAACCGTATAATATCTTTGTATGTAATGCTTGACGGCTAGTTACTTACTAAGTGATTATGTGATCCCTTTATTCGTCCT…
CCHT7185.g1A22.ab1	7185A_MARKER_SLASH		302	A	G	GTAGGCAAAGGAAAAGAGATTTCCCATGTACATTATAATACGTTTAATTATACTTTACACATGAGAATGAATCAAGTTCTGTTTTTTTATTGATTACATTTTACAGGCAACGAGATTAAGATTGCCTGTAACAATAATACCAAACAAGTTTATATTATAGAAGCGGTTAATCGCCATAACCTTTGTATGTTTCTTGAAATTACTAGAATGATTAATTCATTTGATCTTGTCAAATTGTCTCGATGCTACCGCTTTCAAGAGGGACTAGCTCTATGAGTCGTTGAAGAAGGAACTCAAAGTCATCTTGGCTTTTTATGAGACTAAGTCGTGTATAACGACTTGTGGCACTAAATTGGGTTCCACTACGGCCTATGATTTTTCTTGCTTCCAGCACTGCAC…
CCHT7954.b1C22.ab1	7954A_MARKER_SLASH		387	T	C	TATCTCCCCTTCGTCACCTGAAACTCATTTAAAGAGGAAAGCATCTGATACTCAAGGTATTCTAGCCCTGTTCCAATTTTTTTTACCCTGTGGTGGATGCTGCATATTCATTAGGAATCGCTCGCATAATTACCTAGAGATTGACAATTTACATTTGTCACTTTTAACACAATGAAAGGCGTGTATCGCAGTGGTGTCTTCAAGAAGTCGAATGGTAGTGCGAAGCTAGTTATAACCACAATTATGGGTATTGTTGTTGGATATCTCATTAGTGTTTCTTTTCCATCTGTTTCTCTTACCAAGGTTGTCTTACCTACAAGTATTTATTCACCATTTGATGTAACAATGCATGAGGATCAATCTAAAGCCCTCGAACGCAGTTTCCCTGAAAATCTTGGT…
CCHT8089.g1A07.ab1	8089A_MARKER_SLASH		301	C	T	GACCTAACAAAAAACTGCAATTCCATCCATTTTTAACCTCAGTAAAAAGATAATTCGTGGGAAACAATTAACCAACACCAACAACATATCCTAAAAAAACAAATCAAAACCAACAAGAATTCAACCAAAAAAAAAGTTACCCTTTCTGTAAAACAATCCATCTTTTTACCATCACTGATCACTCTTCTTACCCGCCCCATAGTAACTCACATACCATCTAACGAACTTCTTCAACCCCGTCTGCAGATCCGTCGTTGGCTTATACCCGAACTCCCTCCTCGCGTAGCTAATATTCGCGTGCGTAAACGGAACATCCCCGTTCCTCGGCAGCTTCATCACCAACCGTTTCGCTTTAACTTTCAACAACCTCTCCAAAATCCCAACTAGATCGGAAACTGG…
CCHT8163.g1F01.ab1	8163C_MARKER_SLASH		520	A	T	AGAAACAATAACAAGATAAAGTATAGGGATAACTGTAACATCTCAAATACAAACCGGGTCAAGACTCAAGATATATGGTTTAACGGTTTCTTCTCGAACTTAGTTAGCCCTATTACCTATACAATAAAATGGCCCAATTAGTCTTCCTTCTTGACGTCACTTGCTACATATAGAAGCTTGAGGTCTAGGATATGAAGTCGGCGTGCCACCATGAGAGACCGTAAGGTCGCTAGCGCTTTGTCTCCTAGGCCGGTTTCCATGACTCGAGTGTCTTCTGGGCCGGATGGCCTTTGGATCTTGAAGTCGCTCGAGTTCATTGACTATTTCTGTCATACTAGGCCTTAACCTAGGCTCGGTTGATAAACACCGTAATGCTACATTTGCAACAGCATGAGCTGC…
CCHT8483.b1E09.ab1	8483_MARKER_SLASH		620	C	T	GCCCACAGTTGCAGAAAGTATGAGTGAGCGTGTACGGAATCGTCGTGTTGACCAAAATGGAACCCAAACTGATAGCAAGAAACAGTTTCAGCTTGATCTTGATAAAATCACATGCGGGGAAGATACTCGTACAACTTTGATGATTAAAAACATTCCTAACAAGTATACTTCAAAGATGCTGCTTGCTGCTATTGATGAAAATCATAGTGGTACTTATGATTTTCTTTACTTGCCAATTGACTTTAAGAACAAATGCAACGTCGGCTATGCGTTTATCAACGTGGTTTCTCCAACGCATATAATCTCATTTTACCAGGCATTTAATGGGAAAAAATGGGAGAAATTCAACAGTGAAAAAGTTGCTTCATTGGCTTATGCTCGAATACAAGGAAAAATGGC…
CCHT8585.b1B11.ab1	8585_MARKER_SLASH		280	C	T	GGGAAATTGGTGGATGCAATTTGGTGATGGATACGTTTTGGGATACTGGCCATCATTCCTGTTTTCATATTTAGCCGACAGTGCTTCAATGATCGAATGGGGTGGCGAGGTGGTCAATTCCGAGCCAGACGGGCATCACACAACTACACAAATGGGCAGCGGGCGGTTCCCGGAAGAAGGGTTTGGAAAATCAAGCTATTTCAGAAACATTCAAGTTGTTGATAAAGAAAATAACCTAAAGTCTCCTAAAGATCTTGGAACATTCGCTGAACAATCTAACTGTTATGATGTTCAAACTGGAAGCAATGGTGATTGGGGTCACTACTTTTACTATGGAGGCCCTGGTAAAAACCAAAATTGCCCGTGACCCGACCCGACCCGTTACACATTAGATCATCT…
CCHT8984.b1P13.ab1	8984_MARKER_SLASH		415	C	G	TGCTTTCATCGAAATGGAGGGACCTTGAAATCCTCCTCTCGTTCTGAGATACACTTCCTCGCTAATAAACAAGTTCCTCTTCTGTGCGTTCNATTCATCCGAATATTGTAGTTGCCGATCCAATTTTCTCCTCTCTACTGTTGCATAATTCCTAATATCTCATCAATTGCAGATTAACAAGAACTTTTACAAGTTTGGATTTGATGACTCCACCTCTGTTAGATGTTGAAGGGGATGAGGGGGGTAACGTGTCGTTAATGACGGGTGCGTCCACTATGGAATCGGTTTTTCAAAACAACGCGGGATTAACAGAGCGGAATTATCTGGGATTATCGGATTGTTCATCAGTTGATAGCTCAGCTGGGATGTTAGAAGTGAAAAGGAACAATCTAAACCTTA…
CCHT9065.b1A12.ab1	9065C_MARKER_SLASH		484	G	A	CTCACGGCAGGGGAAAGAAGCATGATCGCAGCTAGTGAAACCTCAGAAAGAAAGATGCCTTTGAAGACGGTGGACGCGACCTTATCGACCTTCTCCGCCCTTTTCCAAAAATTCTGCTCGGAAGCACCCAACAACAAACCCAGTCTCGTCTTGTTCTTGGCTGATAACAAACCTTCCACTAATCTCATGTAGTGCCCTGACTGTGCGCGAGCTGAACCGGAACTGTACAAAATTCTTGTATCATCAGGTGATGCTGTGGCAATCCTAGGGGGTTATGTCGGGGACAGGCCCACGTGGAGGAACCCGCAGCACCCATGGAGGGTGGACTCAACGTTCAAGCTCATGGGAGTCCCGACTTTGATCCTATGGAACAATGGCGAGGTGAAAGGTCGGCTTGAA…
CCHT9493.b1I22.ab1	9493A_MARKER_SLASH		291	C	T	TATGCCCGGGAATTAggccattacggccgggggtACATAGCCACTATAATGCGTTCTTCATCAGGCGCTCATTGAGTAACCTGTGATCTGCTGCTTTCAATCGCGTCTAATTCACCATTTACTCTTGGACTTTTTGGCTGAATTGCTATGACTGTTGTCGATGCAAGCATCTAGCTGTTCCTACGCCGTGTACTCTATGTAGTGATGACGGTGACTTTCCTCTNTAAGTGTATAGAAACNNATATNTCTNTGTGTGACTGTATAAAACCTCATTGTATCGGTTTCCCTTACCTTGTGTTAATTATTGGTTAGGTCCGAGTAAATTTCTTCGATCCGTGATCATTGTTTATGATGTTAGAACGATATAACCTTTTTTGGGAGAATTTGCAGATTCCCTGG…
CCHT9670.b1K17.ab1	9670A_MARKER_SLASH		204	T	C	AGCTCCCACATATTCAGCCTTAGTCTATATTGATCATCATCTAATTGTATAATAGTAATGGAGTTGGGTAGCATTGATGACTTTCTCGATAACTAAGTAATGTTAATCACGGGTGCGACCGGTTTTCTTGCCAAAATTTTTGTTGAGAAGGTACTAAGAGTTCAACCAAATGTGAAGAAGCTCTATCTTCTCGTTCGAGCTCCTGATGGTAAATCTGCCTTGAATCGGTTTAACACCGAGGCAGTGGCAAAGGACTTGTTTAAGCTTCTAAAAGAGAAACATGGTACAAACCTGCAACAGTTTTTGTCTGAAAAGGTTACTCCTGTTGGTGGAGATATCACTTCCGAGGATCTGGGAGTACTAGATTCTGGTTTGAAAGCAGAAATGTGGAGAGACGTT…
CCHT9821.b1I08.ab1	9821_MARKER_SLASH		186	C	T	GCGAACCTTTAAATAACTGGGATGAATGAAAACAAGACGATCACATCATGTGACAAGATCTTATCGAATCAATCGCAAGAATCAGCACTCGGATTTCATTGTTGGCGTTGCACGATTCAACTTTAAGCGGCCTTCTAACTACCAACGAATAATTCATTTCCCCCCTTCGCAAATATGTCGTTTTTCGAGGACTTTCAAGCTAGTTTGGAGCCACTGCCAAACATTTTACAGAGGAAATATGCATTATTACGTGATTTGGATAAAAGTCTGCAAGGTGTTCAACGGCAAAACGAACAGCGATGCTTACAGGAAATAGAGGAGTTTAAGGAGGGAATTAAGTCTGGGAACATTGCACCAGGTACTTCACTTAACAAGTTCTCAGATGAGGCACAGGATGAG…
CCHT9841.b1A14.ab1	9841A_MARKER_SLASH		79	C	T	GAATGATCCACCTCTCGTAGCTTCTTCAAACAAAACTACCCATTTGCCCGAACACCCATTTTCCTCACCCAAAATCCACCCAATTTGGCTTTTAATAACTTCAAGATTCCATGTGGGGTGTTCAAAAAATCTCATTTTTAGACCAATAAACCCAAAAAGCTTGTGAATTTGTAACAATCAAAGATGGGTAGCAGTGGGAATTCCAAGACTATTGTTTGGTTTAGGAGGGATTTGAGAATTGAAGATAATCCTGCGGTTTCTGCAGCAGCAAGAGATGGGGGTGTTCTTGGTGTGTTCATATGGTGCCCTAAAGAAGAACAACAGTTTTATCCGGGTAGGGTTTCAAGATGGTGGTTAAAGCAGTCTTTGATCCATTTAGGGCAGTCTTTGAAGTCACTT…
CCHT10160.b1P19.ab1	10160_MARKER_SLASH		328	G	C	AACCTTCTCCCTCACTATCCATCCTCAATTTCTAACTATCTCCGTCATGTCTATTCCGGCGACCACCATAATCCCGCCGTTGGCCGACGAATTGGACATCGTGATCCCTACGATCAGAAATCTCGATTTTCTGGAGCAGTGGAGAGCCTTCTTCCAGCCGTATCATCTGATCATCGTTCAGGATGGAGATCCGACGAAGACGATTAGAGTACCGGAAGGATTCGATTACGAATTGTATAACCGGAATGATATCAATCGGATCTTAGGTCCGAAAGCTAGTTGCATTTCGTTCAAGGATTCTGCTTGCCGTTGCTTCGGTTTCCTCGTGTCGAAGAAGAAGTATATCTTCACCATTGACGATGACTGCTTCGTGGCTAAGGATCCATCAGGACAAGAGAT…
CCHT10277.b1J02.ab1	10277_MARKER_SLASH		103	G	C	GGCCTCCCTGTCTTTTAATTTCCATCAACTCCCCAACTTTTATAAACTTTCCCCTTTTTTTCCTGAAAACAAACATTCATCAAATCGGATCAAAACAACAAGGAATCACACATCTGCTACTGATCTCATTAGCACTCCTACTTGGAATGCTACAAGAATTTGGTTAAATTGAAGAGAGTAAACTATAGATATGGTGGTGAGGAAGGTAGGAAAGTATGAGGTCGGAAGAACGATCGGTGAAGGCACCTTCGCCAAGGTCAAATTCGCTCAGAACACAGAGACCGGAGAAAGCGTTGCGATGAAACTCCTCGATCGAGCTACGATTATCAAGCATAAGATGGTCGATCAGATCAAGAGAGAGATTTCTATAATGAAGCTTGTTAGACATCCCAATGTTGT…
CCHT10576.b1O04.ab1	10576B_MARKER_SLASH		431	T	A	AAGAGACTGTACAATATCCAGTTGAACACCCTGAAAAATTCGAGAAATTCGGCATGTCACCATCTAAAGGAGTTCTGTTTTACGGCCCGCCCGGGTGTGGCAAAACACTTCTAGCCAAGGCTATAGCCAATGAATGCCAAGCTAACTTCATCAGCATCAAGGGTCCAGAGTTGCTAACCATGTGGTTTGGTGAAAGTGAAGCTAATGTCCGTGAGATCTTTGATAAGGCCCGTGGGTCCGCCCCTTGTGTCTTGTTTTTTGATGAGCTAGACTCCATTGCTACCCAGAGAGGGAGTAGCCAAGGAGATGCAGGAGGTGCAGCTGATAGGGTTTTGAATCAACTTTTGACTGAAATGGACGGGATGTCAGCTAAAAAGACGGTTTTCATAATCGGTGCAA…
CCHT10998.b1K14.ab1	10998A_MARKER_SLASH		496	A	C	gacatatacactgtaattcggccatcacggccggggactTATGAAGAACTTGagactttcaacaaagcaGTTCATGGGTACCTATTGTAACCCTTCTCTTATACTGTATTAGTTGATCAAAGTTATAGTTTTCGTATACCTTAACTTTAGGTGGTCAATTACTTGCATCGACTCGCTTCCAGATTACATGAAGATCATTTACAAAAGACTCTTGGATTGTTATGGGGAAATGGAGGAAATCATGGCAAGTGAAGGAAAAGCATATCAAGTTGACTACGCCAAAGAGTCGATGAAAGAGTTGAGTAGAAATTACATGATTGAAGCAAAATGGATACACGACGCGTATGTACCAACATTGGAGGAGCATGAATCTGTTTCATTCGTAACTGCTGGCTACAA…
CCHT11956.b1G13.ab1	11956B_MARKER_SLASH		431	T	A	CTACGGCCGGGGACTCCCTCTGTttctagagagagaaacaCTCACTCACTTAAGAGAGAGAGAGAATGGCTTCTTCAACCTTACCAACAACCAAATCGTTTCTGCAATGTTGCCTTATCGTCTCTCATCTCCTTGCTATTTTTGCTGCAGAAGACGATAATGCAGTATTGAATGGGGATTTTGAAGAAGGTCCATGGATGTTTAGAAATGCTTCCCTAGGAGTCCTACTCCCAACCAACCTTGATGAGGAAACCTCATCGTTACGGGGTTGGATAGTAGAGTCAAACCGTGCAGTTCGTTACATCGACTCCTACCACTTCTCGGTTCCCGGAGGAAAACGGGCTCTCGAATTACTCTCGGGTAAAGAAGGAATCATCTCACAAATGGTCACAACCACTC…
CCHT11960.b1O13.ab1	11960A_MARKER_SLASH		94	A	G	AAAGTTAGAAATTTCTTTCTGTTCAAATCCTTCGCAGATCGGACGCATTAATTTTCCAATGGGAATGGAAGTGGCTAATATATGTATGGACAAAGAAGTAGATTCTGTCACCTTTGATTCTAATGATATTTCTGGTGGTTCAAGTAACGATCTTTCTGGTGGTTCAAGTAACCATCTTTCTGGCGATTCAAGTAACGACCTTTTGGTTGATTCCAATGAGAACTCAAAGCCTGAAGATATTCAGACAACAGATGGAGTTAAGGATTTTGAAGTGAAGAAATGTATTATTGAAGACATAAAACATACAACTGATCTTTCTGGTGATTCAAGTAATGTCACAACAGAAGGCGAAAGTAAGAAGTCAAACACAACGGTCAAACCTTCATCTAAATCTGCTAA…
CCHT11993.b1A23.ab1	11993_MARKER_SLASH		157	A	G	GAAATACGATTATCCCCCCATCTCTCTCTCTAAATACACAAATCTCTTTCTCTCTCTCTCTAAAACCTACCTACCGATTGTTTCCATTCGCCGGAGCACCACCGCCGTTGCTATTTTTAGTTTTCCTATGGCTCAAAAACGAGAGAAAGAGGAGACAGAGCTCAAGGTTCCAGAAACCCTAACCTTGTGTACGACGGAGGACGATTCACACAAGGTAAAGAGACGCGAGATAAATCGGTGCTCAGGTTGCCGTAGAAAGGTCGGATTGATGGGATTCAGATGCCGGTGCGGCGAGATGTTCTGCTCCGATCACCGGTATTCCGATCGACATGATTGCAGCTACGATTACAAAGCCGCAGGACGAGAAGCGATCGCTCGTGAAAATCCGGTTGTTAGAGC…
CCHT12227.b1F10.ab1	12227B_MARKER_SLASH		593	G	T	AGGGGATGTTTTCTCATTCCCTGGTCTATGGCCATTACCGCTCCTCCCATGTGGTCGTTCTGTGGCCGCTAGACATAGACTGTGGGATCGCTTTCTTATCCTGCTATATATTCATCGTCCCCTCGTTGCTAATAAAAGACAAGCGGCCCCTGCGCCGTGACCAAACAACTCANGGAGATCGACATCATTCACTCTCTAGGGTTTCTTCTTTTATAGATCGAGCCAGATCCATGAAATTGTGGTCCTACTTCACCACTATGGGGGGGGGANAATCTCAACACAGGGGGGGGGCGTCACAGCCCCAAACGGCAACGTACAGCTCATCGAGTCGTCTCGCTCAGTCAATCCATTCCTCTTCTAATCATCACGTAACTCCACCGGAAACACAACCACTGAGTC…
CCHT12372.b1G21.ab1	12372_MARKER_SLASH		113	A	G	GTACCCCTGGAAGAATTCTTGATCTTACTAAAAAGGGAATATGCAAATTGTCTGATTGTGCAATGTTAGTCATGGACGAGGCGGATAAACTGTTATCCCCAGAGTTTCAACCATCAGTAGAAGAGCTAATTGGATTTCTACCTGAGCAGAGACAAATTCTGATGTTTTCTGCCACATTTCCAGTTACAGTCAAAGATTTCAAAGACAGATACCTGAAAAAACCATACATTGTTAATTTAATGGATGAACTTACTCTTAAAGGTATTACACAGTTTTATGCTTTTGTAGAAGAAAGACAGAAGGTCCACTGCCTCAATACTCTTTTCTCCAAGCTACAAATCAACCAATCGATCATCTTCTGCAACTCGGTCAACCGGGTTGAGCTATTAGCTAAGAAAA…
CCHT12512.b1O08.ab1	12512_MARKER_SLASH		681	A	G	ATCGAAGCCCCTGTATCATCATCATTCATCTTCATGCCGAAGGAACACGCAAACTGGTCTCCATACGACAACAATGGAGGAACTTGTGTGGCGATTGCCGGTGCGGATTACTGTGTGATTGCTGCGGATACTCGGATGTCCACTGGTTACAGTATTCTCACCCGTGATTACTCCAAAATCTGTAAATTAGCGGACAAGAGCTTCAGGGCTTCTTCGGGTTTCCAGGCTGATGTAAAAGCACTTCAAAAGGTTCTGTCTTCCAGACATCTGATTTATCAACACCAGCACAACAAACAAATGAGTTGCCCTGCTATGGCTCAGCTTCTCTCTAacaccctctactacaagCGTTTCTTCCCTTACTATGCCTTCAATGTTTTAGGTGGTCTTGATAGTGAA…
CCHT12652.b1H20.ab1	12652_MARKER_SLASH		548	T	C	TTGATATAAATTTGGCAACTACTGATCACTTAATGAGGTTCATCAACAAAGATCCTGAAGGATATGTGCCAATATCTGTAGTTGTATCTTTCATGAAGATCTTCTCAGCTGTTGGGAGTGTAAAGACAATTCGTACATGTCAGCCACAAACTTCTAATGGTGGGGCAACTTCAGCATCAAGAACAGCAAAAGCAGATGGTATGCTCTTCAGTACCAAGTTGCATGCTTTTGTGGAATATGAATCCATTGAGCTTGCTGAGAAAGCAGCTCTGGAGCTCAACCAAGAGGGTAACTGGAGACATGGTTTGAGAGTTCGATTACTGAGACGTCCTTCTCAGGCAAAACCAGCTCAATCACGTGGAAAGAAAGCAGGGCAGGAAGATGAGGTTGTCCATAAGG…
CCHT12764.b1G23.ab1	12764_MARKER_SLASH		134	C	T	TCACGGCCGGGGGCCGCTTTGCTTTTTGGACGATGGAAGACGACGGAGGAGGAGCTGCTCCCTTCGCCACCCCCACCGGCGAAAACGAAGTTGAAGATGACCGTGCCGGTAACATAAAGATCAAAGTGTCTTACGGTTCCAATAATTTCGACGTCTTTACCACTCCTCAATCCACTTTCGCCGATTTGAAACGGGTGATTGCAAAAGCAATTGGTTTAGACCCCAAGGTGCAAAACGTGTTATTCAGAGGAAAAGAAAATGATGACCATGAAAGCTTGGAAATAGCAGGTGTGAAGGACAATGCAAAGGTGATATTAATTGAGAATTCACCTACAAAAGACGAGGATCTTGAAAAAGTTGAAGAAACTAAGGAAAACGTTGAGGAGATATCAAGAGGGC…
CCHT12804.b1H09.ab1	12804C_MARKER_SLASH		328	A	G	ATTGATCATTTCATTTTCCTGATTCTACGAAGATCTGAATTTTGAATAACAATGGCGACAAGGTACTGGATTGTTTCTCTACCCGTTCAGACATCCCCTACTTCTCTCTGGACTCAATTACAGGAATCAATCTCCAAAAATTCCTTTGACACTCCTCTCTACAGATTCAATATCCCGAATCTTCGTGTCGGTACACTCGATTCGCTTTTAGCCCTAAGTGATGATCTACTCAAGTCGAATTCGTTTATCGAAGGATGTTCTCACAAGATACGGCGTCAGATCGAAGATTTGGAGAAGGCGTCGGGAATTCTTGCTAGTTCGTTGACAATTGATGGTGTTCCGGTGGATTCATATCTCACGAAATTTGTGTGGGATGAGGCTAAGTATCCAACAATGTCT…
CCHT12963.b1F02.ab1	12963A_MARKER_SLASH		65	A	C	CTGATTTAGATATTCAGGCTAATGAAATGTTGCATCATAAGGCGAATTTGAATGGATATCTGGCATACCACACAGGTCAAAGCCTTGGCCGGATTAACCAAGACACTGACCGCGATTATTTCATGAGTGCCAAAGAAGCCAAAGAATACGGGCTTATAGATGGCGTTATAATGAATCCACTCAAAGCTCTCCAACCTCTGGCTGCTGCTTAGTAAACATTAACCGTAAGTTTTAGTGTAAACCAACTTTATTATTTACCGCACTTGAATAGTGTCATCATAGTGTTGTGCCAAGTTGGGTTTCATGCCGAATTATTGAACTATATGACTAGTTTTTTTTTCTTGGTAGTGTAATATTTTTCTTCTATCACTTGTTTTTTTAATTTTCATGATGTTTTTT…
CCHT13019.b1F16.ab1	13019A_MARKER_SLASH		30	C	A	AGCGATGAGGATGATGACAGGAGCATAGGCCTGACTGCTAAGGATGGAAGTGACGATGGAAGTGGCACTCAGAGTTCTTGGACAAAAAGAGCAATAGAAGTTGAAAACACAAAGTATTCGTGGGACCAATTAGCGGGGGGGCCTGATAGCACTTGTGCCCAGGTTATCCATGCAAGACCAGATAAAGTTAGCACAAAAGATAATGCTGGAGAGGATGATAAATTAGGGAAAGATTTGGAAATAGGAGTCCCTAGAAATTTGGAAAAATTCATTGGATCAAACTTGAAAGAAGCGATTGAACCAAGGACCAAATCTACTAATAATGTTATGGTTACAAAAGCAAATGAATCCCTAATTAGTAAGGGCTCACCTGCCCTTGAGCTCAGTTTGAAGAGGCCG…
CCHT13019.b1F16.ab1	13019B_MARKER_SLASH		193	A	T	AGCGATGAGGATGATGACAGGAGCATAGGCCTGACTGCTAAGGATGGAAGTGACGATGGAAGTGGCACTCAGAGTTCTTGGACAAAAAGAGCAATAGAAGTTGAAAACACAAAGTATTCGTGGGACCAATTAGCGGGGGGGCCTGATAGCACTTGTGCCCAGGTTATCCATGCAAGACCAGATAAAGTTAGCACAAAAGATAATGCTGGAGAGGATGATAAATTAGGGAAAGATTTGGAAATAGGAGTCCCTAGAAATTTGGAAAAATTCATTGGATCAAACTTGAAAGAAGCGATTGAACCAAGGACCAAATCTACTAATAATGTTATGGTTACAAAAGCAAATGAATCCCTAATTAGTAAGGGCTCACCTGCCCTTGAGCTCAGTTTGAAGAGGCCG…
CCHT13019.b1F16.ab1	13019C_MARKER_SLASH		372	T	A	AGCGATGAGGATGATGACAGGAGCATAGGCCTGACTGCTAAGGATGGAAGTGACGATGGAAGTGGCACTCAGAGTTCTTGGACAAAAAGAGCAATAGAAGTTGAAAACACAAAGTATTCGTGGGACCAATTAGCGGGGGGGCCTGATAGCACTTGTGCCCAGGTTATCCATGCAAGACCAGATAAAGTTAGCACAAAAGATAATGCTGGAGAGGATGATAAATTAGGGAAAGATTTGGAAATAGGAGTCCCTAGAAATTTGGAAAAATTCATTGGATCAAACTTGAAAGAAGCGATTGAACCAAGGACCAAATCTACTAATAATGTTATGGTTACAAAAGCAAATGAATCCCTAATTAGTAAGGGCTCACCTGCCCTTGAGCTCAGTTTGAAGAGGCCG…
CCHT13180.b1H07.ab1	13180_MARKER_SLASH		460	G	A	ATAAATTCAAATGTAGCCCACTCTTTCGTCGCCAATTTGCATTAGGGTTTCGGCGGTTCTCAGAGCATCAGCACGCAGCGGCTAGCTTTTCTCCTCCGGCGCCATGGGTCGTATGCACAGCAAGGGTAAGGGTATTTCGGCATCAGCTAAGCCCTACAAGAGAAGTCCACCGAGCTGGCTCAAAATTTCATCTCAGGATGTTGAGGACAACATATGCAAGTTTGCCAAGAAGGGTCTTACACCATCCCAAATCGGTGTTATTCTTCGTGATTCTCATGGGATTGCTCAGGTTAATAGTGTAACTGGAAGCAAGATTCTTCGTATATTGAAGGCACATGGTCTTGCTCCTGAAATTCCTGAGGATTTGTATCACCTCATCAAGAAAGCAGTTGCTATCCG…
CCHT13737.b1B04.ab1	13737_MARKER_SLASH		201	T	A	GCAAACGGCCGATTGAAGTGTACGGTTGTTCATCCACAGAAGAGAGCGATCGAGATGACAACAATCCGAAGATTTTGCTGCGATGATCTTCTACGATTTTCTTCTGTCAATCTGGACCACCTCACAGAAACTTTTAATATGTCATTCTACATGACCTACTTGGCACGCTGGCCCGATTATTTTCATGTCGCCGAAGCTCCTGGCAACAGAGTCATGGGATACATTATGGGTAAAGTTGAAGGGCAAGGTGAGTCGTGGCATGGTCATGTGACGGCTGTTACAGTAGCTCCTGAATTCCGTAGGCAGCAGTTGGCAAAGAAACTAATGAACCTGCTTGAAGACATCAGTGACAAAATTGACAAGGCATACTTTGTGGATCTCTTTGTAAGAGCATCAAAT…
CCHT14565.b1J18.ab1	14565_MARKER_SLASH		629	G	A	GAAGAAGCAGAGAGACTGAAATCATGTCTGTCTCCGACCTAAAAGAGAGGCACATCGCTGCTACTGAAACTGTCAATTCTCTCAGAGAACGCTTGAAGCAAAAACGACTTCAACTTCTCGATACCGACATTGTCGGATATGCGAAATCGCAAGGGAAGTCTCCGGTTGCTTTCGGTCCAACTGATCTGGTTTGTTGCCGGACCTTACAAGGCCACACTGGGAAGGTTTATTCACTTGACTGGACTCCTGAAAAGAATCGAATAGTTAGTGCATCACAAGATGGAAGATTAATAGTTTGGAACGCTCTCACAAGTCAGAAAACACATGCCATTAAATTACCATGTGCATGGGTGATGACATGTGCGTTCTCTCCAGGTGGACAATCAGTTGCGTGTGGAG…
CCHT14726.b1L09.ab1	14726A_MARKER_SLASH		230	C	T	ATGCGAAGAGGACTCTTCGGGAGATCAAGCTTCTCCGTCATATGGATCATGAAAACGTTGTTGCAATTAGAGATATAATTCCTCCCCCAGAGAGGATGGCATTTAATGATGTCTACATTGCTTATGAGCTCATGGATACTGATCTCCATCAAATCATTCGTTCTAATCAATCATTATCGGAGGAGCATTGCCAGTATTTTTTGTACCAGATCCTGCGTGGGTTGAAGTACATACATTCTGCAAATGTGGTGCACAGGGATTTGAAGCCAAGGGAGGGGGGCTTGAACGCTAATTGTGATCTAAAAATATGTGATTTTGGATTAACTCGTGTTACGTCTGAAACTGATTTCATGACAGAATATGTAGTCACAAGATGGTACCGTGCACCAGAGCTGTTGT…
CCHT14858.b1C20.ab1	14858_MARKER_SLASH		406	T	C	GACGTGTCTCGACAATACATTGTGATTCGTCTCTTACGGATTGGGGGAAGTTTCTATAGTTGAACCGTAATTCATACAATTTGGGCGTTAGCTCCGACCACATAGCCCTATACTGGCACGTCTTGTACAACCAATCGATGCTCGCCTGCCAGTGTGTATACTGAACGTGAGGAGCTGCGGTTTTATTGTAAAAACGGTCATCTGATCACCGTCGTTCAATGTACCACCTCATTCACACTGTTCGCACACCTAACGGCGCTGATGTCAATGTTACGACTGTGTTTTCCGAGAAGAAGACGATAACTTGAACACCGGCGTGGGGCTGTCGAGAGACCTAATGGCGGTCGCAGGCGAAGCCTTCCAAACGAACATCACGACACCCGGTCCATTGGTGCTTCC…
CCHT14885.b1J02.ab1	14885A_MARKER_SLASH		485	G	A	CGACCGTCCTGCACatataccctggaattcggccattacggccggggagaCTTGTTGTCCTTACACATAAGCACCCCTGGCATCCATGGTCGTATGCCCGGACATTTGTGCCGTACCCTCCACTGACCACTGCTAAATCTGGACGCCATCCTACATTCTGCGGGCTTCCCCGCTCTATGAGTATAAAAGAGAGTCTTTCAAAGCTTGAAGAGAGGTTTAAACTGAAACCTGGTATACCACAGAAGGATGGGAAGATTGACTATGGTCAAGATTTCTTTGCACGCCAGGCCTTTTTAACTGTTTCAGGTCAGCTTCAAGGTGAGACCTTTGCGTGTGCACTTAGTAGCGTGTACACTTTTGGGCCAACTTTTCGAGCTGAGCATTCTCATACATCAAGGC…
CCHT15061.b1I21.ab1	15061A_MARKER_SLASH		469	A	G	GAAGACAATAGGTAGCTTTCTTCCCAAAGATAGTCCCTTACGTCAGGATCCCGCTTACTACATTCTCAAAGAAGATACATCCCCATGCATATTTGGCTCAGTTGAGAAGCAGAGATGGTCATATGCGTGTGCCAAACAATTGATAGAGAGGCTAATATATGCTGAGGGTGCGGAGAACGGTCTTGAGTTCACCATAGTAAGACCTTTCAATTGGATTGGCCCTAGGATGGATTTCATTCCTGGAATTGACGGTCCTAATGAAGGCGTTCCAAGAGTTCTGGCATGCTTTAGCAATAACCTCTTGAGAAGGGAGCCTCTAAAGCTTGTGGATGGTGGTGAATCACAAAGAACCTTTATTTACATCAAGGATGCTATTGAAGCTGTTCTTTTGATGATTGA…
CCHT15061.b1I21.ab1	15061B_MARKER_SLASH		601	C	T	GAAGACAATAGGTAGCTTTCTTCCCAAAGATAGTCCCTTACGTCAGGATCCCGCTTACTACATTCTCAAAGAAGATACATCCCCATGCATATTTGGCTCAGTTGAGAAGCAGAGATGGTCATATGCGTGTGCCAAACAATTGATAGAGAGGCTAATATATGCTGAGGGTGCGGAGAACGGTCTTGAGTTCACCATAGTAAGACCTTTCAATTGGATTGGCCCTAGGATGGATTTCATTCCTGGAATTGACGGTCCTAATGAAGGCGTTCCAAGAGTTCTGGCATGCTTTAGCAATAACCTCTTGAGAAGGGAGCCTCTAAAGCTTGTGGATGGTGGTGAATCACAAAGAACCTTTATTTACATCAAGGATGCTATTGAAGCTGTTCTTTTGATGATTGA…
CCHT16128.b1P24.ab1	16128A_MARKER_SLASH		258	A	T	ACGTTTAACTCACAGCTGTCTCTCGTAGCTCACCTCCACCGTGCTGCCATTATAGCCGCCGTCCGACCTCACCGCATTACCTACGTCGAACGTTCCTTCAACTTCTACAGTCAGATCTGGTGCACAAATGTCTTCCTTGTATCATGATCTAACACCTGCTGGTAGAACACAATCTATGTGTCAGCAAGGAGAGTTTGCTTGGAACAATGTTACTGATGGGCTATCCATAGATGTGGATAAACAGCAAACTCTATTGGAGGGTGACACTGAAACGATAGAAATACCTGCCAGAGAGGAACTAAATATGTGTGAAGATGACAAAAATCAAGAACCATGTGAGGGTATGCTGTTTGAATCAGATGAAGCAGCAAGAACATTTTATGGTCGTTACGCAGGGCG…
CCHT16128.b1P24.ab1	16128B_MARKER_SLASH		304	T	G	ACGTTTAACTCACAGCTGTCTCTCGTAGCTCACCTCCACCGTGCTGCCATTATAGCCGCCGTCCGACCTCACCGCATTACCTACGTCGAACGTTCCTTCAACTTCTACAGTCAGATCTGGTGCACAAATGTCTTCCTTGTATCATGATCTAACACCTGCTGGTAGAACACAATCTATGTGTCAGCAAGGAGAGTTTGCTTGGAACAATGTTACTGATGGGCTATCCATAGATGTGGATAAACAGCAAACTCTATTGGAGGGTGACACTGAAACGATAGAAATACCTGCCAGAGAGGAACTAAATATGTGTGAAGATGACAAAAATCAAGAACCATGTGAGGGTATGCTGTTTGAATCAGATGAAGCAGCAAGAACATTTTATGGTCGTTACGCAGGGCG…
CCHT16369.b1A14.ab1	16369_MARKER_SLASH		411	G	A	GATAACATCTATGGCTGCTACACCGGATCAAGCGGCTTTCATTCTCAGCATTCCTAGACGCAAGGTGATGGATGAAACCCAAGGAACTTTAAGAACATCTGCCTTTCCAAGCACTCATGTTAAGGAAAAATGGTCAAAGAATCTTTACATTGCAGCCATATGCTATGGTCGAACCGTTTGTTGAATTTCACTGTGACCCTGGGCTTATTGTGATCGTGGTGGCGGTGGAGGGTGGATTTTGTTGTATGCGCGATTAAGTGTCAAATGTAAATCTATTTAGTTGTGATGTGTTGTGGTGTAAAATGGTCAGAGAGTTTATATTTTGAATCAAAAAGATGAAAGAAAAGGAAGAATGGACTACACACAGAAGCTTAGAGAAATGTGTGCCATAAACACAGA…
CCHT16881.b1B22.ab1	16881A_MARKER_SLASH		443	C	T	GACTCCAAATCTCTCACAAACACCACACACAGAGGTCGTTAATGGCGGTCCCCGTTGATGACCTTACGAAGCCAACGCCGGCGTCTTCAACTCTACGGTTCGCCTTCGGAAATGTCCTCGCGTTCTTTATTCTATTGTTAATCGGAGTGTTTGCATTCTCGATCCGTCTCTTCTCGGTTATTAAGTATGAAAGTGTGATTCATGAGTTCGATCCTTATTTCAATTACAGAGTCACTCAGTTCCTTACAAAGAACGGGATATATGACTTCTGGAACTGGTTTGATGATCGTACCTGGTATCCTCTTGGACGAGTCATTGGTGGAACCGTTTACCCTGGGTTGACTTTGACTGCTGGAACCATATGGAAGGTGCTTCAATCCTTGAATATTCCCCTGTCTG…
CCHT17220.b1H10.ab1	17220_MARKER_SLASH		355	T	C	TTCACCATTTGATATAAATGATTTTCCTCAGCTTAGTAGTCGGCCTAGTTCTTCTGGCGGTGCCCAAGGACAAATAGGTTCTTTGAGAAAGCAAGGGCTTGGTGTTAGTCCCATTGTACAGCAAAATCAAGAATTTAGCATCCAGAATGAAGATTTTCCTGCTCTACCAGGATTTAAAGGTGGCAATGCTGATTATGCAATGGATTTGCATCCGAAGGAACAACTTCATGACAATAATGTTTCCATGATGCAGGGTGCACATTTCTCAATGGGAAGGGGGGCAGGATTCAATTTGGGAGCAACTTTTTCATCCCATCGTCCACATCAGCAAAGCAGTAATCAAGATCTACACCATTTGCATGGTTCAGATATGTTCCAAGGGTCACATTCATCATTTCA…
CCHT17337.b1A15.ab1	17337_MARKER_SLASH		663	A	G	AGCTTCATACGAAATTTGGCAAATAAATCTCGATTAAGCGGGCTATCTGCGAGCATCGCCATGGACGCTCTAAGGAAGCAAGCGAGCAAGCTTCGAGATCAAGTTGCCAAACAACAACAGGCTGTGATAAAGCAGTTCAGCGCGAGTGGATATGAACATTCCGATGTAATGGTTATTGATGAACTGGAACTGCAAAGACACCAGCAGTTGGAAAAGCTCTACAGATCAACTCGTTCAGGAAAGGATTTCCAACGAGAACTGGTCAAAGCAGCAGAAGCCTTTACAGCCATAGGTTATAAGCATATAGAAGCAGGAACCAAGTTGTCTGAAGAATGCTGCAAATATGGAGTGGAGAATGCTAGTGATGAAATTTTGGGCAAGGCAGCATCTATATACGGT…
CCHT17571.b1F02.ab1	17571A_MARKER_SLASH		261	A	C	GAAACAACCAAACCATTTCTCAATTTTCCCTCCACATCTTACAGGATCAGAAATTAGGGCTTGGATTGGAGTTAGAACATGATGAGTCGGTTGAAAGAGGAAGAGAGAAACGAGAAGACTATAAGGAGTCTGCTTAAACTTCCGGAGAATCGGAGGTGTATTAACTGCAATAGTTTGGGACCTCAATATGTATGCACAAACTTCTGGACATTTGTTTGCACTACTTGCAGTGGAATACACCGAGAGTTCACTCACAGGGTAAAATCAGTTTCAATGGCCAAATTTACTTCACAGGAAGTTAGTGCCCTTCAAGGAGGGGGAAACGCGAGTGCCAAGGAAATTTATTTCAAAGAATGGGATCCTCAACGTCAATCTTTCCCAGACAGTAGTAATGTTCAG…
CCHT17571.b1F02.ab1	17571C_MARKER_SLASH		408	T	A	GAAACAACCAAACCATTTCTCAATTTTCCCTCCACATCTTACAGGATCAGAAATTAGGGCTTGGATTGGAGTTAGAACATGATGAGTCGGTTGAAAGAGGAAGAGAGAAACGAGAAGACTATAAGGAGTCTGCTTAAACTTCCGGAGAATCGGAGGTGTATTAACTGCAATAGTTTGGGACCTCAATATGTATGCACAAACTTCTGGACATTTGTTTGCACTACTTGCAGTGGAATACACCGAGAGTTCACTCACAGGGTAAAATCAGTTTCAATGGCCAAATTTACTTCACAGGAAGTTAGTGCCCTTCAAGGAGGGGGAAACGCGAGTGCCAAGGAAATTTATTTCAAAGAATGGGATCCTCAACGTCAATCTTTCCCAGACAGTAGTAATGTTCAG…
CCHT17783.b1N05.ab1	17783_MARKER_SLASH		456	A	G	CTGATTATAAAGCTCATCTTAAAACTTGTGGTACTAGAGGTCATTCTTGCGACTGTGGCCGAGTTTTTTCAAGAGTGGAGAGCTTCATTGAGCACCAAGATGCTTGTGTCGTTCGACGAATCCATCCGGACCTACCCGCTTTCCAGCCCGCATGTTCATCTAGAACCGCGTCGAGTACAAGTCCATCAAGCGACACAAATTTAAGCAATATCCCGTCCTTGCAACGATTGACACAAATCCCACCTTGTGACACAGCGTCCATTTTCACAAATTCAAGACACACAAAACAACTTGGAACTTCGACTCTTACCATCATCGTCGTTATACGAACAAATTAACGACAATGGGACTAATTTGAAGCTCTCAATTGGAAGTGGGATCAGCTTCCAAGAAGAAGAA…
CCHT17789.b1J07.ab1	17789_MARKER_SLASH		698	C	A	TGGGGAGCCTTCTGCTGAGAGATTGTCACGCCATTCGGAGACGTCAGCTATACGAATCGCGCTCAACAATCAACATGCAGCCCCCAAGGCCGATTCGATTCATTTTTACGATTTTCAACACGGCTCAGCTTCACGAACACATTTGATTTTCGCTCCAATTCCAattcttcttcttcttccTGCGTTAAGGGATAAGCACTGGATAACAAGTTTCCTAGGGTTTTGTCTGTATCAATGTATTGAAAGACGGCACGCTGCTGGAGAGGGGTTGTTATCATTTTACGGTCTCCCGCTAACTCAACCAGCAGTTGAAGTCACTACAAGCCAAGCTCCACCGGTTGCCAATAGAGCCAAGTATGAATTGAACACACTTCCTGTGGATGAAAAGGCGGTAGCAGA…
CCHT17807.b1N11.ab1	17807_MARKER_SLASH		350	T	G	CCACGGCGGGGGATTACTATTGCTCCCATATTTAGGGGTTTAATATAACTTTATAGCTTCGCCGGAAAACTGATATGGCCGGAGGCGGCGGAAAGTCCGACGAGCCGGCGCCACACCCACCAAAAGATCAGCTGCTTGGTGTTACTTACTGCATTACTAGTCCACCCCCATGGCCTGAGGCTATTCTACTTGGTTTTCAGCATTACTTGGTAATGCTTGGCACGACGGTTATCATTCCCACTGCTCTCGTTCCCCAAATGGGTGGCGGAGACGTTGAAAAAGCAAAAGTCATCCAAACTCTACTTTTCGTGGCTGGTTGGAACACTTTGTTACAAAGTTTGTTTGGTACTAGGTTACCTGCTGTGATTGGGGGCTCGTATACTTTTGTTGCACCCACCA…
CCHT17981.b1J08.ab1	17981C_MARKER_SLASH		661	C	T	CTTTCTCCTCGAATCGGTACCCGGTAGGATCTTGCAACCCTCGTCGAATTCGATTCGTTGAAGCATGTCAAATATCGGCAAAAAGAGAAGTCATCCAGAGGTACTTTGGGCTCAGCGTGCAGATAAGGTTTACTTGACCATAGCCCTAACAAATGCAAAAGACATTGCAGTTAAATGTGAGCCCCATGGTTCATTTAACTTCTCTGCTGTCGGGTCGAAAGATGAAACTGTTGACTTCAGTTTGGAACTTGGTGGGAAAATTCTACCTGAGAGTTGCAAAACCCAAATGGGTTTGAGGAATATACTGTGCACCGTTCAGAAAGAGGAAAAAGGTTGGTGGAAACGCCTCTTGAAATCTGAGGAAAAACCTGCTCCATATATAAAAGTTGACTGGAATAG…
CCHT18272.b1O08.ab1	18272_MARKER_SLASH		97	C	T	AGTTGTTCTTGCTTTTCTTTCTTCGTCTTCTCTCTAGACTTTCATCGCCCTCAAATCCACCATTTCTCTTCATACTTATCTCCACCATTATCACAACCTCCTATTTGCACTTCCCTAATCATCAATTCATCATCTGCAATCGCCGATTGGAATAACAACACCCTATCGATTGTCTGTGGGTTAAAGTTGACTTTTTACGCATGCTGAAGGGGTAAACAAAGTTGTAATAATGTTGGAGGCTCCGAAGTATACAGGCATGATGGGCCTAAACAATGGTCATGATAATTTTGTTGATCTGTCACAAGGGTTCTATCGTAAGCTTGGTGAAGGGTCAAATATGTCAATTGACAGTTTCAACAGTTTACAAATGAGCAACGGTGGTGGGTCAGTGGCAATGTC…
CCHT18303.b1M16.ab1	18303A_MARKER_SLASH		290	T	C	AGCTAAAGGAGTCTGGCGTGGAAGCTGAAAGGGAAGCAAAGGCAAAGCGGGGTGAGGAGGATAAATTGAAGGAAAGAGAGCGGGTGTTGCGTAAGCGAAAAGAGCGAGAAGAACAAGAAGTGGAGAGGGTGCGTTCAAAAGCTCTCAGAAAGGAAGCTATCGAGTCATATCAAGCATTACTTGTAGAGACAATTAAAGATCCACAGGTTTCATGGACGGACGCAAAGCCTAAACTAGAGAAGGATCCTCAAGGGCGTGCAGCCAACCCTTATTTAGATCAATCAGATCTTGAAAAGCTTTTCCGTGAACATGTCAAGTCATTGCATGATAGGTGTACAAATGAATACAAAGCTTTGTTAACTGAAGTTATAACCACAGATGCGGCTGCAAAAGAATATG…
CCHT18364.b1H08.ab1	18364A_MARKER_SLASH		526	G	A	AATGGGAACTAGTTCTTCAAAGAATCTTGACAGTAGCTCTCATGGCAGTGGAGAAGAGAAAGACGACCATGGTGGTGGTCAACTCTATGTTTCTTTGAAGATGGAGAATTACAAGCTCAAAGGAGACCTTGTTCCCCATGTCTATGGCTCTGTCCCTCTTGTTGGTTCTTGGGATACCTCCAAAGCTCTTCCGATGGAACGAGAGTCAACCTCAATGTGGGAATTAAGTTTTGTTGTCCCTCCTAATCATGAAACCTTGGACTTCAAGTTCTTATTGAAGCCCAAATACAACAATGTGCCATGCATAGAAGAGGAAGGCCCAAACAGGCATTTCATGGGGGGTAAATTACAAGGGGTTGCACGATTGGCGGTTTTTAAGTTTAGTACAGATGAAGTTCT…
CCHT18364.b1H08.ab1	18364B_MARKER_SLASH		559	C	T	AATGGGAACTAGTTCTTCAAAGAATCTTGACAGTAGCTCTCATGGCAGTGGAGAAGAGAAAGACGACCATGGTGGTGGTCAACTCTATGTTTCTTTGAAGATGGAGAATTACAAGCTCAAAGGAGACCTTGTTCCCCATGTCTATGGCTCTGTCCCTCTTGTTGGTTCTTGGGATACCTCCAAAGCTCTTCCGATGGAACGAGAGTCAACCTCAATGTGGGAATTAAGTTTTGTTGTCCCTCCTAATCATGAAACCTTGGACTTCAAGTTCTTATTGAAGCCCAAATACAACAATGTGCCATGCATAGAAGAGGAAGGCCCAAACAGGCATTTCATGGGGGGTAAATTACAAGGGGTTGCACGATTGGCGGTTTTTAAGTTTAGTACAGATGAAGTTCT…
CCHT18591.b1N15.ab1	18591B_MARKER_SLASH		528	A	G	AAACAAAATCCTAAAAACCCAACAAAAAATTCGAACGTTACAACACATCGAAAACCAAACATGTGCACCGTTGCAATCTCAAATTCGCCGGTATTCTCTCCATCATCAAGAGTTTCCCCATCATCCTGTTCCTCATCGCCGTCATCGTCGTTCAAATTCCGGCTTCAAAAACCACCGCCGCCGGTCAGTGGACTTAATAGAACATCAAACGAAGATGGACCCACTTCTACTTCTCCGACGGTGTTGAAGAGGAAGAGACCCACTAGATTGGATATTCCGATTGGATCTTTGAGTTTTTCTGTTGACCGGTCAACGCCACGTGTCGCGGTGGAGGATCGGTGGAAGGAGGTGGAGGTTGATGAAGATGGGTATTCGGTTTATTGTAAAAGGGGAAGGAGG…
CCHT18591.b1N15.ab1	18591_MARKER_SLASH		599	C	T	AAACAAAATCCTAAAAACCCAACAAAAAATTCGAACGTTACAACACATCGAAAACCAAACATGTGCACCGTTGCAATCTCAAATTCGCCGGTATTCTCTCCATCATCAAGAGTTTCCCCATCATCCTGTTCCTCATCGCCGTCATCGTCGTTCAAATTCCGGCTTCAAAAACCACCGCCGCCGGTCAGTGGACTTAATAGAACATCAAACGAAGATGGACCCACTTCTACTTCTCCGACGGTGTTGAAGAGGAAGAGACCCACTAGATTGGATATTCCGATTGGATCTTTGAGTTTTTCTGTTGACCGGTCAACGCCACGTGTCGCGGTGGAGGATCGGTGGAAGGAGGTGGAGGTTGATGAAGATGGGTATTCGGTTTATTGTAAAAGGGGAAGGAGG…
CCHT18598.b1L17.ab1	18598_MARKER_SLASH		740	G	T	GCGACATATGGGCGGGAATGCGGCCATCTACGGGCGGGGGATGGACTGTCACAATGCAAGGTCAAAGCTGCCGCTGAGAAGATATCTGTAGGCATATCGCTTCCTCCGACGACTGAATAAGAACAAACCTCACTTCAAACTTCAAACAGATTCATCAAACTCTACGTCAATCGATCCACCGATAGGACGTCATCGCTGCAACGAAATCTCCTCCAATTTTGTGCCAATTTTATCGCCTACTCACTGGCTGAGGTCACTTGGAGTTTAATAGTTGATTCTATGTGGCCATTCCGTGGTGTCTCTACTTTGTGATTTGGTGGAGCATTTAGATGGCCATTTCTTCATTGGGGCAAAAGCGTAAAATCCAAACAAGCAAGGTGCCACTACTAATGGAATCAG…
CCHT18672.b1O12.ab1	18672_MARKER_SLASH		600	T	C	AATTCCGCCATCTCGGCAGCTCAGGAAGAGACATGGCGTAAGACGAGAATGGGACAGCCGCGGCCGGCTCAGTGGACCTGACGGATTACTTCTCGTCTTCGGCGATGTTTGGTCACCAGTGTCTGGAGTGTGAGTATTCGCGGGATTGTGTACTGCGTCGCGCTCAGAACTCCTACTACAAGAACGACACATATGATCCGTTGAGAGgtcttcctcgctcactgactactcNAGGAATGTCGACGCATCGTCTCCGATTCTGAGATTATGAAGGAAGATGACAACAACTGGCCAGAACCAGACCGTGTGGGAAGGCAAGAACTTGACATTGTTATGGGCAATGAACATATTTCTTTTACTACTTCAAAGATCGGGTCGCTCATGGATGTGCAGACCAGT…
CCHT18825.b1A03.ab1	18825_MARKER_SLASH		166	T	A	TCTTGAAAGACAATCAATTAACCGGTCCGATTCCTTCAACTTTATCACAGATTCCTAATTTGAAGATCCTGGACTTGGCACAAAATCGGCTAGACGGGGAAATCCCAAGGCTTATATACTGGAATGAAGTGTTGCAGTATCTAGGATTGAGGAGCAACAATTTGGTAGGAGAGCTCTCCCCGGACATTTGTCAGCTAACCGGCCTTTGGTATTTTGACTTGAGGAACAATAGTTTAAGTGGCACAATTCCCTCAGATATAGGCAATTGCACTGGCTTCCAGGTTTTGGACTTGTCATACAACCGACTGACTGGAGAGATACCATTCAATATCGGTTTCCTACAAGTAGCCACATTATCCCTCCAAGGAAATCAGTTCTCTGGGGAGATTCCGTCTGTGA…
CCHT18939.b1F07.ab1	18939_MARKER_SLASH		63	G	C	GCTCTGACAATCTCAACCGCTTATCTTCTTTCCGATTTGAAACCATCCCCGACGGCCTCCCGGTGCCCGAAAACACCGAAGTCACTCAAAACGTGTATGATATATGTAAATCCACCCAAGAAACTTGTTTAGAGCCTTTTAAAAACCTTATTGGTAGATTGGGTGAGTCTTTTTCGCCGGTGACTTGTATCGTGTCGGATTTATTGATGGGTTTCACACTCGATGCGGCGAAGAACTCGGTATACCGGAGTTCATATTCTCCACCGGTGGAGCTGGTGCTCTTATATGTAGTGAACAATTTCCAAGTCTTCTTGACAAGGGTTTGATGCCACTCAAAGATCCAAATGATGTAGTAAATGGTTATTTGGATACCCATTAGATTCTATACCTTCCTGAAAG…
CCHT19080.b1O18.ab1	19080_MARKER_SLASH		681	A	T	CACGGACGGGGTGTTACACCCGGACATACAAGCAAGAGCACAATCTGAAATTGACAATGTTGTCGGGTCGGGTCGACCCGTATCTGATGTGGACATTCCAAACTTGCCTTACCTCCATGCAATTGTGAAAGAAACACTACGTGTGCACCCACCGGGCCCACTTTTGTCATGGGCTCGACTCGCGATCCACGACACCCAGGTGGGCCCACACATGGTACCAGCTGGGACAACTACTATGGTCAACATGTGGGCCATAACCCATGAGGAGCGAATTTGGACTGACCCGGAAATTTTCAACCCGGATAGGTTTATGGGCCAGGAGATTTCAATAATGGGTTCAGATCTTCGGTTGGCTCCTTTTGGGGCAGGTCGGAGGGTTTGCCCCGGAAAGGCCATGGG…
CCHT19724.b1H11.ab1	19724_MARKER_SLASH		412	T	G	TCAGTCGACGCACCGGACATATGCCCCGCaattcggccatcacggaCGGGCACACTGAATACCCTATACTCATCCACTTTCGGATGAAGCTATCAGAGCTGATGATGAATATTCAGTTTTAGAACATAATATTGAGAGAAGCACTCCTGACCACAGCTCTGAGAGCTGACGAGCGGTCAGACCTATAAGAGCGTCTCCAACCGACTAAACCTGCTGCTCTNAGTAGCCCCATAGATGATGTAGGCATTAGAGAACATGGTCAAGGTCGTCGATCTTGGATCCTTGTGGGTGCTGCGTCCGGTGACACACGGGTGATTGAAGTTGATAAGTTCACAATGATGAGGAGATGTGATCTTCCTCCGCTGAGTGTATATTGCTTGATCCGTTATTTGTCTATCC…
CCHT19750.b1L17.ab1	19750A_MARKER_SLASH		61	C	G	CTACAGACGGGGGTACGGATCAGACGGCACAATCTGAAATCATTTCCAAAAAATCATTTCCTTGTCTGAATATCGCCACAGATAATCTTCTTATCCCTTCGATTTTTCTGCGGATTCCTTTCAATGTAACGAGTTTGATTTACGATTTTACATCAACAACACCGACAACTGGTGTTAAAAGTCATGGTTGCTTCAAAAACTACTGACGTCATAACTTCCTAGGAAACTATGCTATGATTGCTGAGCACACAGCTGGACCATCTTCGGCGGGCTCTTATATTTCATATTTTCAAGGGATCGAGCATGTTGGCAATTCCAACTTCAACCGTCCCTTAAATTCCCATCTTGCCGCTCCTAGTAATGCCCGTTCAACTTACATCCAACACCCAAGATGGGGAT…
CCHT20421.b1I17.ab1	20421B_MARKER_SLASH		723	T	A	GGAACCAAACTCATCGACAAAATGTCACCAATCTCCCTCACTTGCCCGCCATTCACCCCAGCTTCACGAACCCTAACCAACTCCTTAACCTCTTTCTTCCATAGAAACCCCCCGATTCGTACTCTAATTCATCCTAGGGTTTCCTTCACTTCTTACCCCACACCTTCCGATTTGGATGACGAACCACAAGGAGAAGAAGACCTCTCTTCCGGCCGCCGGCAGCGAACCAATTACACCGGCGTTCGGCTCGAAGAGCGTGTTGAAGAAGCCGGAAAAATTAGGCTCAATACCTGGATTTCTAACAGGATAAATGGCATTAGTAGAGCTAGGGTTCAGTCAAGCATTCGGTCCGGACTCGTATCCGTCAATCATCGTGTTATTGTTAAGGCATCACACATG…
CCHT20755.b1E05.ab1	20755_MARKER_SLASH		354	G	A	CTATAGACGGGGATCGCCATTAGAACTCATCACTCACCTTCCAACTGTGTGAGAATCGAACGGATTCACCGATAGGAACTGAAATCACCGGTGTTTGGCGGAGGAGTACAAGGAATACCGGCGGCGTCTAGGAAGATGGTACAGAGTCTCAAGGAGATTGGAAACGGAGTATCGGAAGCTGAGATCTATGCCGCGCTTAAGGATTGTAATATGGACCCTAACGAAGCCGTTAATCGTCTCCTATCTCAAGATCCTTTTCATGAGGTGAAGAGCAAGCGAGAGAAGAAAAAAGAGGTTAAGGATCCTACAGAATCCAGGTCTCGTGGTGGTAGCACTTCAAACCGTGGTGCTCGGAGTGGGACAGATCGTTATTCTGGGCGTGGTGGTTCATCACAGTTT…
CCHT20881.b1B13.ab1	20881_MARKER_SLASH		506	C	T	CAATCATCTCATTTGAACTCTAATATTCCAATAGTTAATGGCGATTCTTATTTTCATGCTAAAGAAGGGGATAGAAAGCAAATAGGAATATTTGATGATACAGTTACAGCTGTATCAAATGGGGAGCATAAAACTGCCTTAGATTTAGGAGAGAACAGTATAATATCTAATATTTTGTCGATGGATTTTGATCCATGGGACGAGTCATTAACCTCACCTCAGAATCTGGCTAAATTATTAAGTAATGGCGATAAACAAGGGTCTCAAAGTGTTTCAGGTTCAAGAAAACCACAAAATTTTAATCAGTCGAGGTTTTCATTTGCAAGAGAGGATGATGAGTGCATAGATCAAAAGTCAAATTTCAGTTCAAATTTGAGCTATTTTGGGAATGGTCACAAT…
CCHT20996.b1G18.ab1	20996B_MARKER_SLASH		636	C	T	GCCCCCAATCGTTTACCAGTCCACTGCGCCTTTACCAGACTTTCGGAAAAACTACCAAAGCTCTTTTCTCTCGCCGGCGCCGCCGTACTCCGTCGCATTCGTTACGAGGAAGAATAACTTTATTAATTAGACAAGCTACCCTACTAAGCAAAGATGAGCGTGGTCGGATTTGATCTTGGGAACGAGAGTTGTGTTGTGGCAGTTGCCAGACAAAGGGGAATTGATGTCGTTCTTAATGACGAGCCAAAGCGTGAGACTCCTGCTATTGTGTGCTTTGGTGACAAACAGCGGTTCCTTGGAACAGCTGGTGCTGCATCCAGCATGATGAACCCAAAGAATACTATCTCCCAGATCAAGCGGTTGATAGGCCGACCTTTCTCTGATCCTGAATTACAACAG…
CCHT21054.b1L08.ab1	21054_MARKER_SLASH		346	C	T	AAACTGAAAAGAAAGAACCACCGGTGAGTATGGCCGGAAAAAGCTTCAGCAACACCGCGGGCAAGCCTATCCGGTGCAAAGCCGCTGTTGCTCGAAAACCCGGGAAGCCTCTGGTGATAGAGGAAGTGATGGTGGCCGCACCAAAATCTCACGAAGTTCGAATCAAAATCATATGTACTTCTCTTTGTCCGGTTGATGTTACCTTTTGGAAATCCGAGGCTATTTTCCCCCGAATACTCGGTCATGAAGCAATGGGGGTAGTAGAGAGTGTCGGAGAAGGCGTTGACGAAGTTGTTGAAGGAGACACTGTGATCCCAATATTTTTACCGGATTGCGGTGAATGTACAGACTGCTTGTCTCCAAAAAGCAATCTATGTTCAAAATTGTGTTTCAGTATTT…
CCHT21159.b1M09.ab1	21159_MARKER_SLASH		616	T	A	GATATTCCCCAATTTATCACCTTTAAACCTAAAACCTCGTCTTCCTTCTCGATCGCTGACTTAGCTGCTGCTACACCATCAACAATTCGATAAGATCGGACATCGAAGATGGCATGGATGGGGCAATTATCCAAGAATCTGAAAGAGCTTCGAGTTCTATTTTGTCAAACTTCACCAGCCAGTTCTTCCACAAGGGCGTTTGTTGAGAAGAATTACAAGGAGCTGAAGAAAGCAAACCCTAAGTTGCCGATTCTGATTCGCGAATGCAGCGGCACCGAGCCTCAACTGTGGGCAAGATACGACATGGGTGTCGAGAGGGGCATTCGTCTGGAAGGGATGACAGAAACACAGATCTCTAAAGCAGTGGAGGACCTTGCAAAAGTTGGGGCATCCCTCAAA…
CCHT21271.b1N13.ab1	21271A_MARKER_SLASH		34	C	A	ACACCTCAATCTTCATATCCTAATATTCCCTCCCTCCGCCACCGGAAAATGCAACCCTCCGCTGCCGCAACAACAGTACGATCATCGCCATATTCCTCCGCTTTCCTCTCTCACTTAGACGTTTCTTCTCACAAACAACCACCCTTAAAATGGAATTCCGCTAATAATTGTCGAAACTCCTTAACCCCCAAAAACCCCCCACCCTCGTTTTCAACCCCTAAGGCTTCCGTCTCCGGCGACACCTCCAAAACTCAGCTCATTGATCTCATCGACGACGATCAAGACGTCGTTCGCCAAGCTCGGAGATCTGCTGATTGGAAGGCAGCAAGGGCTCATTTGGAGAATGGGATTGTGTATCAAGGCAGAGTTGAAGGATCTAATGGAGGTGGTTTACTAATC…
CCHT21271.b1N13.ab1	21271B_MARKER_SLASH		57	C	A	ACACCTCAATCTTCATATCCTAATATTCCCTCCCTCCGCCACCGGAAAATGCAACCCTCCGCTGCCGCAACAACAGTACGATCATCGCCATATTCCTCCGCTTTCCTCTCTCACTTAGACGTTTCTTCTCACAAACAACCACCCTTAAAATGGAATTCCGCTAATAATTGTCGAAACTCCTTAACCCCCAAAAACCCCCCACCCTCGTTTTCAACCCCTAAGGCTTCCGTCTCCGGCGACACCTCCAAAACTCAGCTCATTGATCTCATCGACGACGATCAAGACGTCGTTCGCCAAGCTCGGAGATCTGCTGATTGGAAGGCAGCAAGGGCTCATTTGGAGAATGGGATTGTGTATCAAGGCAGAGTTGAAGGATCTAATGGAGGTGGTTTACTAATC…
CCHT21457.b1B14.ab1	21457A_MARKER_SLASH		299	G	C	AGGAGACAAGAGGGGTGTACCGGCTCACCGTCAGTCGCTAGCTAGCAGAAATACACGACGTCAGTAATCGAGGCGCTCCATCAACGCTCTACTCCGCCCATTTCAAATCCTCTCGCTCTCCGATTTCATCAATTTCCTGTAATCATCGTCGATTTCCTCCACCCTAAAACCGATACATTTGATCCAAATTTTAACCTCTGATTACCAAATCTCTACATTCGCCATTATCAAAATCTCTTTCTTTCATGCTTTAGGTTACACAACAATTGAAAATGAGAGCGAGATTATTAGTGTTCCCGATCAAAGGAAGGAATTGGTGCTTTGTGAGATCGATTGACCGATCAAACTCACAATCCGAATCCTCACAATCTCCCACCACATTCAAACACCTCTGGCAAC…
CCHT21509.b1I01.ab1	21509C_MARKER_SLASH		392	T	G	CCGCATAAATTCGATTAGCACTCCTTATACCAAGTTGGGCGGAGCCTAGCTCTCACGATGCTAAAGACGAATGGGCGGATGGCTGTGAGAACTAGGACGACCAGGAATGTGACTATGGTATCAGATATATGGTTCTAATCTGGATGACGTTGATGGGTATAAAAAAGAGGGGGCTGATGAGTTTCTTTTCTCTTTTGTGACCTACCAAATTAAATGTTTCTATTCATAGAATACCCTTGATTTAAACGCTGGTTTATTCCTGGTTTTCTTAACAACTTATACTGGGATTTGGATGATAATTTTCCAAAAATAGTGAGTGTTGATCTGAGAGTATGATGGCTAGGGAAAAAGTACAGATGAAAAAGATTGACAATATTTCAGCAAGAAAGGTTACTTTCG…
CCHT21656.b1P13.ab1	21656_MARKER_SLASH		643	G	A	GGAGGAGTGAGAACAGTCTTCTAGAGAGAGAGAAAGAAAGAAACACAAATGGATGAAACTTAACTTCTTTTCTTCTTTCTGTAACCAACAACATTCATCAAACCCAATGGCCATTTTATCACCATATTCATCTTCTTTCTTGGACACACTCTTTTGCAATGAACATCAAGATCATATTCACGATCATGATGATCAAGATGATGAATTTACACAAACCCCCCTTACAAATTCATCTCATCTCCACTTTCCACCCTTGGACCAACTAGATTTGTTCTGGGAACATGAAGAACTTGTGTCACTTTTCACAAAAGAACAAGAAACCCCTTGCACTTTCTCTTTTGGCAAAACTAGTCCCTATGTTTTTTCTGCTAGGAAAGAGGCTGTGGAGTGGATCTTGAA…
CCHT21686.b1L21.ab1	21686_MARKER_SLASH		54	G	A	AGACAGACACCGTTAGTCAAAATCACGATGACATCTGGCACCGACAGATCCCAGTCCACCGCCACCGCCAACGGCCTGCCGTCGTCCACCACCAAGGTAGCTCTGATAACCGGAATCACCGGCCAAGACGGCTCTTACCTCACCGAACTACTCCTCAACAAAGGCTACGAAGTTCATGGCCTGATCCGCCGGTCATCCAACTTCAACACGCAACGGATCAACCACATCTACATCGACCCGCACAATGCTCATAAGGCTCGTATGAAGCTCCACTACGCCGATCTCACCGATGCTTCCTCTCTCCGCCGTTGGATCGACTCCATTTCCCCTGACGAGATCTACAACCTCGCTGCACAATCACACGTGGCAGTCTCTTTTGAGATCCCTGATTGCACCGCT…
CCHT21760.b1O16.ab1	21760_MARKER_SLASH		616	G	T	GCTGGCCTATTTATGACCACCCAAAAACCATCACTCCAATCCAAAAGTCTCTAAAAAATAATTGGCTCTGCACAATGACCACCTCACCGGAATCCGAGCATCCGATCAAGTCCTGCGGTTATGCTGCACGTGACACTTCTGGATCACTATCCCCTCTCACCTTCTCCAGAAGGGCTACTGGAGAGAAAGATGTGAGGTTCAAAGTTCTTTACTGCGGAATCTGTCATTCCGATCTTCATCTTGCCAAGAACGATTGGGGGTATACCAAGTACCCGGTTACACCAGGGCATGAGATTGCGGGTGTGGTGACAGAAGTAGGCAGCAAAGTGGAGAAATTCAAAGTTGGGGATACAGTTGGGGTTGGATACTTGATTGGATCACAACTTACAGCCCTCTCAA…
CCHT21937.b1A13.ab1	21937A_MARKER_SLASH		309	T	C	CTACAGCCGGGGGAATGCATTCCCTCAACTCCATACGATCCACTTGTTCTACGCGATGCCTTTGAGAAGGCTGTGATTAAACGACTTATGACGGACGTCCCCTTTGGGGTACTTCTTTCTGGAGGCCTTGATTCATCTCTTGTTGCTGCAGTAGCTTCACGCCATCTGATTGATTCAGAAGCTTATTGTCAGTGGGGATCACAGTTGCATACTTTTTGTGTTGGATTAAAGGGTTCCCCTGATCTGGCTGCTGCTAGAGAGGTAGGCGATTATCTTGGCACTCGACACCATGAGTTCTACTTTACTGTTCAGGAAGGAATTGATGCTCTTGAAGAGGTGATTTACCATATCGAAACCTATGATGTAACGACTATTAGAGCTAGCACACCAATGTTTCTC…
CCHT21937.b1A13.ab1	21937B_MARKER_SLASH		369	G	A	CTACAGCCGGGGGAATGCATTCCCTCAACTCCATACGATCCACTTGTTCTACGCGATGCCTTTGAGAAGGCTGTGATTAAACGACTTATGACGGACGTCCCCTTTGGGGTACTTCTTTCTGGAGGCCTTGATTCATCTCTTGTTGCTGCAGTAGCTTCACGCCATCTGATTGATTCAGAAGCTTATTGTCAGTGGGGATCACAGTTGCATACTTTTTGTGTTGGATTAAAGGGTTCCCCTGATCTGGCTGCTGCTAGAGAGGTAGGCGATTATCTTGGCACTCGACACCATGAGTTCTACTTTACTGTTCAGGAAGGAATTGATGCTCTTGAAGAGGTGATTTACCATATCGAAACCTATGATGTAACGACTATTAGAGCTAGCACACCAATGTTTCTC…
CCHT21937.b1A13.ab1	21937_MARKER_SLASH		537	T	C	CTACAGCCGGGGGAATGCATTCCCTCAACTCCATACGATCCACTTGTTCTACGCGATGCCTTTGAGAAGGCTGTGATTAAACGACTTATGACGGACGTCCCCTTTGGGGTACTTCTTTCTGGAGGCCTTGATTCATCTCTTGTTGCTGCAGTAGCTTCACGCCATCTGATTGATTCAGAAGCTTATTGTCAGTGGGGATCACAGTTGCATACTTTTTGTGTTGGATTAAAGGGTTCCCCTGATCTGGCTGCTGCTAGAGAGGTAGGCGATTATCTTGGCACTCGACACCATGAGTTCTACTTTACTGTTCAGGAAGGAATTGATGCTCTTGAAGAGGTGATTTACCATATCGAAACCTATGATGTAACGACTATTAGAGCTAGCACACCAATGTTTCTC…
CCHT21989.b1J01.ab1	21989_MARKER_SLASH		549	T	C	GAATACCCAAATTGGGCTGGGAAGTTGTTGTGGATCATGGCTGAATTGGCGCTGATTGGAGCTGATATTCAAGAGGTTATTGGGAGTGCAATTGCTCTCAAGATTTTGACTAATGGATTTTTGCCCCTTTGGGCTGGTGTCCTCATCACAGCCTTTGATTGTTTCATCTTTCTGTTTCTTGAAAACTATGGTGTGAGGAAGTTAGAGGCCCTTTTTGCATTTCTTATAGCAGTCATGGCAATTTCATTTGCATGGATGTTTGGTGAAACCAAACCCAATGCTAAAGAGCTTCTTGTTGGTCTGGTGGTTCCAAAACTCAACTCCAGAACAATACAACAAGCAGTGGGTGTAGTTGGTTGCATTATAATGCCACACAATGTGTTCCTACATTCAGCATTG…
CCHT22084.b1G02.ab1	22084B_MARKER_SLASH		736	A	G	ACAAAACAGACTGGGGAAATGAGATAGGGTGGATTTACGGTTCTGTGACAGAAGATATTCTTACAGGATTCAAGATGCACGCACGAGGTTGGCGATCGATATACTGTATGCCACCTAGACCAGCCTTTAAAGGTTCTGCACCTATAAATCTGTCGGATCGTTTAAACCAAGTGCTTAGATGGGCTTTAGGGTCAGTTGAAATTCTTTTCAGCAGACATTGCCCTATTTGGTATGGTTATAGTGGAAGGCTAAAATGGCTTGAACGTTTCGCGTACATAAACACAACCATTTATCCAGTCACTTCAATTCCACTTCTTGTCTACTGTATCCTGCCAGCTGTCTGTCtccttactggaaagttcATCATTCCGCAGATTAGTAACCTTGCAAGTTTATGGT…
CCHT22210.b1D10.ab1	22210_MARKER_SLASH		459	C	T	CCTACAGCCGGGGAACCGTCAAAGCTGAAGCCTGAAGGGGACCGTCGTTTGTATTTCCCCCCGGAAAAATCAATGGAGGAATCCCACGGCGGCGATAGGACCAGAATCCGGCTGTGTAGTATCTGCAACCAACGGCGGCCTGCTCTCAAACGACCTAAAACCCTTCAACAAATTTGCAGGGAATGCTTTTATGTGGTGTTCGAGGAAGAGATTCATAGGGTAATTGTGGACAACAAGCTGTTTAAGCCGGGGGAGCGCATCGCGGGGGGAGCTTCTGGTGGAAAAGATTCGACAGTTCTTGCATATGTAATGTCAGAATTAAATCGTCGCCACAACTATGGCTTGGATCTTTTCCTTCTATCAGTTGATGAAGGGATCACAGGCTACAGGGATGATTCA…
CCHT22249.b1B20.ab1	22249_MARKER_SLASH		401	A	G	GAATTGGGCACTACGGGCGGGGAGTTGCAAACACGATGTCCTTCGGTCGCTTCCTCGCCATCGTGCATGAACCCTCTCGCCGCCGCTGTCGCTGGCCTCCGATCAACTGCACCTTCATATCGTCTCTCGGGTTGTAACTCGCAAGTGTTAAGATGAGGTTGAAAAAGCAAAAACGTCATCGAAGAAGTGTTAGATTCTTTACAACATGCTATGGTTTTAGATCACCCTTCAAGATATTGTGTGATGGGACGTTTATACACCATCTTCTTGTTAATCGGAGTACTCCAGCTGATACCGCTATTTCTAACATCCTAGGCGCTCCAGTCAAAATGTTCACCACCAGATGTGTTCTTGCGGAATTGAAAAGCCTTGGTGAAACCTACTCCGACTCTCTTAACG…
CCHT22525.b1I16.ab1	22525_MARKER_SLASH		122	C	A	AGAGCTCCTTATTTATCGGATTCTACACTCAAACAAGGATTACCTATCAACAACCACCTTCTCACTCTCACCACTACCAGAAGAAGAATTAAGCTGCAGATGGCCGCCGGCGACTCCGCAACCCTCGGTCAAAACCCAGGCATTGAACTGAAGAGAATAAGTATACAAAACAACTGCGGTGAAAAACTTGTGGGTTTGTTACACGAAACAGGGTCCAAAGAGATTGTGATTGGGTGCCATGGCTTCCGAGACGGGGGGGATTACAGTATGATGGTGGAAGGGGGGTTTGCATTAAAAAAACACGGGATTAGTGCATTTCGCTTTGATTTTTCAGGAAATGGGGAAAGTGAAGGCTTATTTGGATTTGGTAATTACCGTAAGGAGGGCGATGGACTTGGG
CCHT22554.b1C24.ab1	22554A_MARKER_SLASH		503	A	C	CAATCAGTATTTTTGTTAGTTTTAGTTTTGCTGCCATGTATGGTATTGCTGTAGCCGCCCTTGGAATGCTGAGCACCATAGCTACTGGTCTGGCCATTGATGCATATGGTCCCATCAGTGACAATGCTGGTGGCATAGCTGAAATGGCAGGGATGAGCCACCGAATTCGTGAAAGAACTGATGCCCTTGATGCTGCTGGAAACACCACTGCTGCTATTGGAAAGGGTTTTGCTATAGGGTCCGCAGCCCTCGGGGCCCTGGCTCTATTTGGTGCGTTTGGGAGCAGGGCTGAAATCACAACTGTAGACGTGTTGACCCCCAAAGTTTTCATCGGTTTACTCGTGGGTGCCATGCTTCCTTATTGGTTCTCAGCCATGACAATGAAGAGTGTTGGGAGCG…
CCHT22711.b1M13.ab1	22711A_MARKER_SLASH		381	G	C	ACAAAGAATACTCAAAACAAGGGTTTGTGCTGCGGCTTCCACCGATTTTCAGATACACAGAAGATGAAGATCACGGCGTTGCTTGTGCTTAAATGCAATCCTGACGGATCTACGGATCCGGTGATCCTAGCAAACTCCACCGACGTTAGCCATTTCGGTTACTTCCAGAGGTCTAGCGTCAAGGAATTCATCGTCTTCGTTGGCCGTACCGTCGCCAAACGTACTCCTCGGTGGCAACGTCAATCCGTTCAACGGGGGGGGTACAAGGTGCATTCCTAGAGGGGGGGTGGTCTTTGCGCTTTGGGCTTTATGGATGACCACTATCCTGTTCGAAGTGCATTTTCTCTTTTAAATCAAGTGTTAGATGAATACCAAAAGAAGTTTGGTGATTCGTGGAAA…
CCHT22711.b1M13.ab1	22711B_MARKER_SLASH		414	C	T	ACAAAGAATACTCAAAACAAGGGTTTGTGCTGCGGCTTCCACCGATTTTCAGATACACAGAAGATGAAGATCACGGCGTTGCTTGTGCTTAAATGCAATCCTGACGGATCTACGGATCCGGTGATCCTAGCAAACTCCACCGACGTTAGCCATTTCGGTTACTTCCAGAGGTCTAGCGTCAAGGAATTCATCGTCTTCGTTGGCCGTACCGTCGCCAAACGTACTCCTCGGTGGCAACGTCAATCCGTTCAACGGGGGGGGTACAAGGTGCATTCCTAGAGGGGGGGTGGTCTTTGCGCTTTGGGCTTTATGGATGACCACTATCCTGTTCGAAGTGCATTTTCTCTTTTAAATCAAGTGTTAGATGAATACCAAAAGAAGTTTGGTGATTCGTGGAAA…
CCHT22833.b1B21.ab1	22833_MARKER_SLASH		128	A	G	CTACAGACGGGCCTCATTACAACACCAAAACCCTCATCAAATGCGCAGAAAACAGTGATTCTAATCCATCAAAATGGGAGCGATTGTTGCCCAACAATATCATCTCAGCTGAGAAGATCCTCCGGTCAATTGCAGGAGCAACTTCCAGTCCAATTCGTCAGTTCATATCCTCACCAACTACTTTCTTGCATTCCGTTGATGCCAGAATAAAATTTGCATGGCTTCTGGTTTTAGTTGTTATACCAGCGAGGTCGCATATATACATGGGGGGTGGATTAATCACTTTTCTGGCTACGCTGTCTGTATGGATACTACCAAGACAAGTGTGGGTGGATCAATTGGGAAGAACCGCCTTATTATCTGCGATTTTGTTCCTAATGTTGGGGCTTGGTGCAGATA…
CCHT23165.b1J07.ab1	23165A_MARKER_SLASH		539	A	C	GAAACAAAAAGCTCGGTGGAGTCTGCGGGTCAGCCTTCAGAATTGATAATCTCGACCACAAACCCTATTTCGATTCACCAAGTTTTTCGATCTCTGATTGCATTCTTTGTGTTATCTCCTAACAATCTCAGTGTGTACTTTTCTGAAGGTTTAGTGTTATAATGACGATGTCCCATATGAAGACCATGGAATTGGAAGAAGGATGGGATTTTATGCAGAGTGGGATCCAGAAGCTGAAGAAAATATTGGAAGGGCATCCAGAACAATTTAGCTCTGAAGAATACATGATGCTATACTCAACTATCTATAACATGTGCACTCAAAAGCCTCCCCATGATTATTCTCAACAGCTGTATGATAAATATAAGGAATCATTTGTAGAATATATCAAATCAATGG…
CCHT23165.b1J07.ab1	23165B_MARKER_SLASH		551	T	C	GAAACAAAAAGCTCGGTGGAGTCTGCGGGTCAGCCTTCAGAATTGATAATCTCGACCACAAACCCTATTTCGATTCACCAAGTTTTTCGATCTCTGATTGCATTCTTTGTGTTATCTCCTAACAATCTCAGTGTGTACTTTTCTGAAGGTTTAGTGTTATAATGACGATGTCCCATATGAAGACCATGGAATTGGAAGAAGGATGGGATTTTATGCAGAGTGGGATCCAGAAGCTGAAGAAAATATTGGAAGGGCATCCAGAACAATTTAGCTCTGAAGAATACATGATGCTATACTCAACTATCTATAACATGTGCACTCAAAAGCCTCCCCATGATTATTCTCAACAGCTGTATGATAAATATAAGGAATCATTTGTAGAATATATCAAATCAATGG…
CCHT23459.b1E09.ab1	23459A_MARKER_SLASH		86	T	C	CCTAAAAACGGGACAAAGGTTTTCCTTTAGAACTTGAATTATCAATCACACTCGGGTCGATACACCCATGGTTGATACAAACAACTGCATGTGCAAGTCAGTACTTCAAAGAGGATGAGCTCCAGGCCCTTAATAGCCTCAAATTCGACCTCAAACTCGGGTCAAAAGTCAGATTTGTGATGAGTTTAGTCCCTCGTTGTCTTCTTCGTAAAGAGAAAGTCTTAATCTTTTGCCACAACATTGCTCCAATAAATCTATTTTTGGAAGGGTTTGATCGTTTCTACGGGTGGAAACGAGGCAAAGAAGTTTTAGTCCTTCAAGGAGAACTCGAGCTCTTCGAAAGAGGACGTGTAATGGACAAATTCGAAGAACCCGGTGGCCCGTCAAAAGTAATGTTGG…
CCHT23656.b1O10.ab1	23656A_MARKER_SLASH		67	T	A	CTACAGCCGGGTACTATTACTGTTATCAAAACGAAAGGTTCCCGACAATGCGTTAAACATTCTCGGTACCATCGTTTTCTGGACTTGGTTTCCACTTCTCGTGTCGTGCCTACCTAACTGGCCCGAACGTGTTGCGTTTGTCTTGGTTAGCTTTTGTGTCACTGGAATTCAACATGTTCAGTTCACATTGAACCACTTTGCGGCTAATGTTTACGTGGGTCCACCGACAGCGAATGATTGGTTCGAGAAGCAAGCCAGTGGGACTATTGACATCTCCTGCTCATCTTACATGGACTGGTTCTTTGGTGGTTTACAGTTCCAGCTGGAGCATCATTTGTTTCCTAGGTTGCCTCGGTGCCATTTGAGGCCCATTTCTCCTATTGTTAGTGAACTATGCAA…
CCHT23741.b1J08.ab1	23741_MARKER_SLASH		631	G	T	CCTACAGACGGGGCTTCCAACTGTCAACAATTCTTCATATCACAAAGTAAACTAGGGTTCCAACTTTCAATTAGACATTGAGAGACCTACTTATACAAACTTAAACAGACTCATCTCTCAAATAATATCATCTTTAACGACTTCATTACGTTTTGATGGAGCAATTAATGTTGATATTACAGAGTTCCAAACAAATCTTGTGCCATACCCGCGCATTCACTTTATGCTTTCCTCTTATGCCCCTGTGATATCAGCTGAAAAAGCATACCATGAACAGCTGTCGGTACCTGAAATTACAAATGCAGTTTTCGAGCCTGCAAGCATGATGGCTAAATGTGACCCGAGACATGGAAAATACATGGCGTGTTGTTTAATGTACCGTGGTGATGTTGTCCCTAA…
CCHT23849.b1A11.ab1	23849A_MARKER_SLASH		627	C	T	CTACAAGAAGGGGACTCTTCACTCTGAAACCCTAGTCCTCACTCTCTTGCTCCAAATCCTAATCCTTCAACGTTTCAACAAACGCCTTTGAAAATGCGTGAGATTCTCCACGTTCAAGGAGGCCAGTGCGGCAACCAGATCGGAGCTAAGTTTTGGGAGGTTGTGTGTGCCGAGCACGGCATCGATGTTACCGGAAAGTATACCGGCGATTCTGAACTCCAGCTCGAGCGAATCAACGTTTACTACAATGAGGCTAGCGGTGGAAGGTTCGTTCCACGCGCCGTGCTCATGGATCTAGAGCCTGGAACCATGGACAGTATCAGATCTGGTGCGTATGGACAGATCTTCCGTCCGGATAATTTTGTCTTCGGCCAGTCCGGCGCTGGTAACAATTGGGCG…
CCHT23941.b1J09.ab1	23941_MARKER_SLASH		478	G	A	CTACAAACGGGTTGCTGAAACATGTTGCTGAAGAAGTTTTGCCGTTTGCAAAGGATGGCCTGGAGAGAAGAGGATATAAAGAAACAGGGTTCTTAAATGAAGTAGCAGAGGTGGTTAGAACAGGTTTAACACCAGCAGAGAAGCTTCTTGATTTGTATCATGGAAAATGGGGACAAAGTGTTGACCCTGTATTCGAGGAACTACTGTACTAAGATGCTCAAGTTCTTGTCCATATTTCTGTATGAATAAGGTGTTTCATGTATGCGTGAAGTGATCATGGAATTAGTGCTTGGTGTGATGAGATGTGATCGTTAATGCCGCAAGAAACATGTAGTGAGTTATAATACCATTCAAGACTTCTGAATTGTAGCCTCCTTGCAGATTACCTTGAAATAATCT…
CCHT24100.b1H02.ab1	24100A_MARKER_SLASH		181	T	G	CCTAAAAAACGGGGAATTTCAATCTTCATCTTTATCTTCCAATCCCAAAAAAAATCCAATCTTTTTGTAAATTGAATACATGGCTAAGATCATAAGTAATGATTGTAAGCTTTCTGGGGGAAATCATGGGTTTTCTTGTAATAATTTGGACAATTTGTCTCCTGTTGTGAGGATAAAGACTCCGGTTTCTTCAAATTTGGGGTCAAATTTGACCCTCCGGTCATCTTCCGGCGGCGATTTCTTCGGCCGGCGAGTGAATTTAGGAGGTCAAGGAAGAAGGGTTTGTACCCAAGTGGTTGCTGCTTCTGATGTGAAGATGAGTATTGGCATTGGGAAATCTTTAAGATGGTGGGAGAAAGGGGTTCAACCAAACATGAAGGAAATAACAGGTACAGAAGA…
CCHT24100.b1H02.ab1	24100C_MARKER_SLASH		619	C	T	CCTAAAAAACGGGGAATTTCAATCTTCATCTTTATCTTCCAATCCCAAAAAAAATCCAATCTTTTTGTAAATTGAATACATGGCTAAGATCATAAGTAATGATTGTAAGCTTTCTGGGGGAAATCATGGGTTTTCTTGTAATAATTTGGACAATTTGTCTCCTGTTGTGAGGATAAAGACTCCGGTTTCTTCAAATTTGGGGTCAAATTTGACCCTCCGGTCATCTTCCGGCGGCGATTTCTTCGGCCGGCGAGTGAATTTAGGAGGTCAAGGAAGAAGGGTTTGTACCCAAGTGGTTGCTGCTTCTGATGTGAAGATGAGTATTGGCATTGGGAAATCTTTAAGATGGTGGGAGAAAGGGGTTCAACCAAACATGAAGGAAATAACAGGTACAGAAGA…
CCHT24308.b1H05.ab1	24308_MARKER_SLASH		275	A	C	ATAGTTAGGGTTCCAAATCAAGTTCGATTACTAATTAGTTACAATTCTTTGTTGAACAGATCGATTGTTCGAGCTCAAAGTTATAGTTTTGCTTTGTGATTCGAAGTTCCGTCCGTACCGCTCATGGTTAGGTAATGAAGAATATACCTGATAGGACTGATACAAATTCAACTGATTCTCCAGATAGAATTTGTGGTTCCATCCATTCTGAGACAGGGCCAAGCAACCGCAAATCCCCAAAGTCTTCGTTGTGGTCAGGAATTTTTGTATCTGCATTTTCAGTATTTGATACCCACAGTGACTCTAAGGTCCTCCAGAAGAAGAATCCAGAAACTAGTACTGGAAACCATGGTTGGACTGCAGCTGTGAAGAGAGTTATGAATGGTGGTTCAATGAGGA…
CCHT24552.b1P18.ab1	24552_MARKER_SLASH		469	T	A	TCATGAATGTGGTCACCATGCCTTTAGTGAATACCAGTGGATTGATGACACTGTCGGCTTCATCCTCCATTCTGCTCTCCTCACACCTTATTTCTCCtggaaatacagtcatcgaAACCACCACGCAAACACAAACTCGCTTGATAACGATGAAGTTTACATTCCTAAACGCAAGTCCAAAGTTAAGATATACTCCAAGATTCTTAACAACCCTCCTGGTCGAGTGTTCACTTTGGTTTTCAGGTTAACCCTAGGAGTTCCGTTATACCTCTTAACTAATGTTTCAGGAAAGAAATACGGAAGGTTCGCCAACCACTTCGATCCACTTAGCCCAATCTTCACCGAACGTGAACGGTTTCAGGTTCTTTTATCAGATCTTGGTCTACTCGCCGCTTTTTA…
CCHT25076.b1H05.ab1	25076_MARKER_SLASH		382	C	T	GGTTGCATTCTGCTGATCTCAGTGGCCAACAACTTGCCATTGTTGCAGGACTTTGTGAGTGGAGAGATGCTATTGCTCGCACCGAAGATGAAAGTACCGGTTATATATTGCCAAACAAAGTTCTTATTGAAATTGCAAAGCAAATGCCCGTGACCCCTGCAAAATTGCGCCACTTATTGAAGGCGAGACACCCGTATATCGAGCGAAACCTTGGTTCTGTTGTTAGCATTATTAGGCATTCCATACAGAACGCTGTTGCATTTGAACCCGTTGCCAAGAAACTGAAGGAAGAACACATTGAGATGATGGCTTTAAGAAATGCTAAACTTGCTAATGGTGAAGAAACAGCGGAAGTTGCAGGAAGTGAAAGTACTAGTAATGCTGTTGAAGATGATTCTT…
CL72Contig1	72A_MARKER_SLASH		78	G	A	GAAGTATGAGGGCGCTAGCTCGCCGACATCCGAACGAAAGACCGCAACCACTCAGGGAGGTACCTGTTGAACCGGATGATGGCGAGCTTCCCGTGTTCCATTGTCAAACTGAAACCACCTATCCCTATTTCTTACAGTTACAGTGGCAACAATCGAGCATTCAAGGTCTCATGCGATCACTCCTGTTTCCAAGCAAGGGATATCAAATACAGACCTCCCGGTACTCAGATAAACCTTCTAAATGATGTCACTTTTACTCTTCCAGAGAAAAGTTTTGGATTGATTTTTGGACGAAGTGGAAGTGGGAAGACTACCCTTTTGCAGCTTATTGCAGGGCTTACTAAACCAACATCAGGCTCCATTTATATTCAAAGATACAGTGATGATGGCAGCCCAACC…
CL72Contig1	72C_MARKER_SLASH		249	C	G	GAAGTATGAGGGCGCTAGCTCGCCGACATCCGAACGAAAGACCGCAACCACTCAGGGAGGTACCTGTTGAACCGGATGATGGCGAGCTTCCCGTGTTCCATTGTCAAACTGAAACCACCTATCCCTATTTCTTACAGTTACAGTGGCAACAATCGAGCATTCAAGGTCTCATGCGATCACTCCTGTTTCCAAGCAAGGGATATCAAATACAGACCTCCCGGTACTCAGATAAACCTTCTAAATGATGTCACTTTTACTCTTCCAGAGAAAAGTTTTGGATTGATTTTTGGACGAAGTGGAAGTGGGAAGACTACCCTTTTGCAGCTTATTGCAGGGCTTACTAAACCAACATCAGGCTCCATTTATATTCAAAGATACAGTGATGATGGCAGCCCAACC…
CL129Contig1	129A_MARKER_SLASH		608	T	A	CTTTTTTTTATTAAAACCAATATCATTCATCAAAATACAATATCAAACCCACAAACAACCTTAACCTTATTCAATCACAATTCCCCAAACATGTTCAAACCATCAAACCACAACACAACCAAACCAAAGACCCCTAAAACCCACCCCTCAACCTCAACACAAGGTGCAGAGTAGACTCCTTTTGTATGTTGTAATCCGCAAGCGTCCGTCCATCCTCCAACTGTTTCCCTGCGAAAATCAGCCTCTGCTGGTCCGGCGGGATGCCCGCCGTGTCTTGAATCTTCGCTTTCACACTATCAATCGTATCCGAACTCTCGACCTCCAAAGTAATCGTCTTACCAGTCAACGTCTTGACGAAAATCTGCATTCCACCCCTCAATCTCAACACAAGGTGCAAAG…
CL129Contig1	129B_MARKER_SLASH		641	T	G	CTTTTTTTTATTAAAACCAATATCATTCATCAAAATACAATATCAAACCCACAAACAACCTTAACCTTATTCAATCACAATTCCCCAAACATGTTCAAACCATCAAACCACAACACAACCAAACCAAAGACCCCTAAAACCCACCCCTCAACCTCAACACAAGGTGCAGAGTAGACTCCTTTTGTATGTTGTAATCCGCAAGCGTCCGTCCATCCTCCAACTGTTTCCCTGCGAAAATCAGCCTCTGCTGGTCCGGCGGGATGCCCGCCGTGTCTTGAATCTTCGCTTTCACACTATCAATCGTATCCGAACTCTCGACCTCCAAAGTAATCGTCTTACCAGTCAACGTCTTGACGAAAATCTGCATTCCACCCCTCAATCTCAACACAAGGTGCAAAG…
CL137Contig1	137B_MARKER_SLASH		629	T	C	AATTGGGTTGATCCGAGCCGTATCGTGGCATTATCGGTGTTGACTAGAATGAAGAAGTAGCCAACGCAAGCGTCTATGTCCACCTCTTGTCGCACTCGATTATAATATTCAATTCACATCTCCTCAGATTTATAAGATCTGGATTCAATTTCATCTTCTCTTCACTATCATTGGATTCCTAATTTGTTCATAAAATTCCACTTCTAGGGTTTTCCAACACCAGATAGATATGGCGGAGAATCAAGGTGGTGGTGGTGGTGGATTCTTTTCTTCGATCGCTTCTAGTTTCTCCAGTTTTAAGAATCAAGTTAACGGCTTACTTGGTTATGAGGGGCTTGAAGTCATCAATCCTGAGGGAGGCACGGATGATGCTGAGGTTGAAGCACAAAGAGGCAGATG…
CL255Contig1	255_MARKER_SLASH		737	A	G	ATGCAGCAAATCACTGTCATTTAAATCCAACAAATGCCCAGTAAAATCATGTTAAGCAAGCACAATGGAAGAGAAATGTAAAACCCAAGAAAGGTCATTTTTTTTTATGTTTCAGGCACAGATAGATTCAGCAGCTATGGTGAGCCTAGTGTTGAGACTCGACCGCGGCTTTGCAGATGGGACATGTTTTCTTCTGCCCCAGCCATTGTTTTATACAATACATGCGATAAAAATGGCCACACTCCAGCTTACCAATTTCATCATCTGCTTCATGTTCCTCCTGACAAATGGTGCATTTCCATTGGATCTCTGTTGGAACGCGAGATGATGACTTGTTCATTGGTGGCTTGGTTTTCCTGACACATCGACGTATCTCGTCTTCTCTTAAACCAGTACTAA…
CL317Contig1	317_MARKER_SLASH		293	A	G	CCTACAAACGGGGATGACACAATAATGTTGAAACTGGTGAAAAGATAGTCATCGTCAAAACTCAAAACCCTTGAAACCGCAGCGGCAAATCTTCAACATCGCGGAGCTGTGAAGAAATGGAGAAACCTAATAAAAAACAAGTGCTTCTCTTCTACTGTGTCGAATCGCAAGAACTTGCTCAAAAAGTTTCTGATCAATCTGACCTCATTCAGCTCCAATCCATCAATTGGAGGAGTTTTGATGACGGGTTCCCTAACTTGTTCATAAACAATGCGAAAGAAATCAGAGGCCAACATGTTGCTTTTCTTGCATCGTTCAGCTCGCCAGCTGTCATTTTTGAACAACTTTCTGTTATATTCGCACTCCCAAGGCTTTTTGTTGCTTCTTTCACATTGGTGC…
CL322Contig1	322_MARKER_SLASH		733	A	C	CTACGGCCGGGGATAATATTATTATTTCAAATAACTATCAACACACAACATTTTCAAGTGAGAAGAAGCATTAAAAGAAAATGGCTCAAGCAATGTTGTTAACATCTAACACCATCGTTTCGGGCCAACCGATGCTTCAATCGCTTCGACCCAAACCCTTCTCGCATCTCTTACTCCCTCCACGTCTACCAAACGCGTCTCCAACATCTACGACATATTTGAGCCCCGTTGCGCTCTTTAAACCCAAGACAAAAGCTCCCGCCAAGAAGGTGGCACCACCTGAAAAGCTAAAAGTTGAAGATGGCATTTTCGGCACATCGGGAGGTATCGGATTCACGAAGCAAAACGAGCTCTTTGTTGGCCGTGTAGCTATGATTGGCTTTGCTGCGTCATTGTTGG…
CL334Contig1	334B_MARKER_SLASH		799	A	G	GTCGGGTCAAATTCCCATGGACCGACCCCAATATTCAAGTCACGGTGGATAGATCCGTACTCTCCTTGGTGTCTTACTTGTCCTCAACACCTGCTCTTCCAGCTGTAAATATCGGCACGAGATCTTTATCTTGGCGGGAAAGAATATCAGGGCTGTGAGCAATAACGGTTAGAATAGGAAACAGTTTCTGAGTGTTCCACCAGCATGTCAACGATGGAGCATAGTGAGCGACCCGCAGACTCCATTGATCTTGCAGAAACTGCTTTGAATAAGCTTGTTGAGATAAGTTTGATGGTAACTTGGGCCACCAATAATTTACTACTGGAGCTAAAAGAGCTGCTCCTGCTAGCCTGTGAGGGATGTACTTCAAATAAGTCCAACCTATCTGCCCACCCATAG…
CL359Contig1	359_MARKER_SLASH		474	C	T	GATGCGACCAAAACCCTGATCTCACAACAGCAGGCCGTCGGCGTTCAGGGTTGGTAGAAGGCAAAGATGAAGACCATCTTATCATCGGAGACCATGGACATCCCCGACGGCATCGAGATCAAAGTGAAGGCCAAAATTATCGAAGTGAAAGGACCAAGAGGAACCCTAACTCGCAATTTCAAGCATCTCAACCTCGATTTCATGCTCATTACCGACGAGGAGACCGGAAAACGGAAGCTCAAGGTTGATGCGTGGTTTGGATCTCGCAAAACCACCGCTTCTATCCGTACTGCCCTCAGCCACGTCAGCAACCTCATCATTGGTGTTACCCAGGGGTTCCGTTACAAGATGAGATTTGTGTACGCTCATTTTCCGATCAACGCTAGCATCACAAACAAC…
CL411Contig1	411A_MARKER_SLASH		795	G	A	AACACAGTAAGTCACCCATACGCGTGCTATTGCTTAAGTCATTGCGGTCTCTTCCTCGCTCACTGACTAAAAACCAAAATTCACACCAAAATGCAAATGCTCTCCCGATCACTTCTTCCATCCGCCATGTCTGCACTCCCTTCCACTGAGGCGAGAAGGATGGTCTGTGTATGGCCAGGCATGAGGCAAATCTGCCTTAGGAAAAACCTTATGTATGGGTTTATGCAGTTATTTTCATTTCCATTTAAAACCTTGCGAGGAGTTAGTCGATCTCTTGGTGTTTCTCATTTGTGTAGCATTTCCAACATGTCTTCATCATTGCAAATTGAATTGGTACCATGTCTCAAGGACAATTATGCATATCTTTTGCATGATTTGGATACTGGGACTGTTGGTGTG…
CL493Contig1	493A_MARKER_SLASH		616	T	C	ATTACAGATCTCCGTCCAAAATCAACGCGAAGACTCACCGTCTTTCTGGTGCACCAGCAGCACAGAATAGAAACCAAACAGAATCACCACTAAAATGGTGAAGATATGCTGCATTGGAGCTGGGTATGTTGGAGGCCCTACTATGGCTGTCATAGCACTCAAGTGTCCTGATATCAAAGTAGCAGTTGTTGATATTTCTGTCCCGCGTATCACCGCCTGGAATAGTGACCAACTCCCCATCTATGAGCCAGGCCTTGAAGATGTCGTGAAGCAGTGCAGAGGCAAAAACCTTTTCTTCAGCACGGATGTGGAGAAACATGTATGTGAGGCTGACATAGTCTTCGTTTCAGTCAATACCCCAACCAAGACTCGCGGTCTTGGTGCTGGGAAAGCTGCAGA…
CL881Contig1	881_MARKER_SLASH		587	G	C	GAGAGAGAATAGGGTGAAGAAAGTTGGGCACATTTGGCCATATATTCTCGAAGTCTTCCGATAAGTCCCCGATACCGCTTTCTTTCTTCCGATAGAGATAAATTGTTTATTCAAGCATCCCACCAAGCTTTCTAATTCTTTAATCGGTTGATTCATCAACAATCCAGCAGTCTTTATTTCACCCAATTTAACCATCTCACAGACAACCCAGATCAGTTCTCGACCAAAGTGATTGCAAATCAGCTAAGAGATTGTTAAATTTAGAGTGCAAAGTGGGCATCATTATTGATGGTGGTTGGTCAGAATCAACATCATCTATGTATAGCTTCTAGGGCTACCAATTTGAGTTTATAAAAGTTGGTTCCTGGGATTAAACCCAGAAAATTGAAGTTTGTGGGT…
CL934Contig1	934B_MARKER_SLASH		729	T	A	CCTACGGCCGGGGAAATCAATTTATTCTGATAATCAATCAAGATGATGAATGCGATGAATGGAATGAAGATTCAAGACACTTTCTACATCTCCCATGGATCCCCTACGTTATCAATCGATGAATCTATGCCCGCTAGACATTTCCTCCAATCATTTCAGCAGAAGGTCTATCCTGCCGATGCTCCTCGCCCTTCTTCCATCCTTGTCATCTCCGGCCACTGGGAGACTACATATCCCACCGTCAACGTCGTCTCCGATGGCCCTAATGATACAATCTACGATTTCTATAATTTCCCCAAATCCATGTACCAGCTCAAGTATCCAGCACCAGGAGCTCCAAAATTGGCAAAAAGGGTCAAGGAACTGCTCAAGTCATCCGGGTTCAAGCGGGTCGACGAG…
CL1157Contig1	1157_MARKER_SLASH		571	A	G	GTCCCGACACGTGTAGAGCACACAGCATCACCAGCATACAAGCCCCCTTACTTTCGCGTGTGCAATGCAAATTCAAANCCTCTCGGTTGATTCAGCGTGGGAAGCTTTAGCGGACCCCGCAGATAAAACCGGGACCAAACCCCTAAAAATCAGACTATGCCTAGCTGGTGTTTCGTCGCTACACGACCAATCGAAACTATCGGTTTTGATTTCGGGAACCACTACAGATAATATAGGCATTCCAGGTCTGTACTTAGCCACCAGTTTAGCTGTGCTTACACCTCTGGTTAGAACCAAAATTAGGGTTGCTTTGGATGAATTCGCGGTTCGAACTGCAGCCGAGGCTAAGCTTTCGAGTGGGCTCATGGGTATGGGTGCATTTGCCGCGATTCTTTTGAA…
CL1209Contig1	1209B_MARKER_SLASH		1017	G	C	GAACCAGGAAAATATCTCCGCCAGTGGAGCCTCACGAACCAAATCATATGTTTTTTTTTTTCTTCTGGATTTACAGGCCTCCGGCATTCCGGATGCCGTCTCGCCGGCACCGGCGAGTCTTTTCTGTATTAGTGTAAAAACATTTATAGTCAAAATTCACACGATGCGGGAAACGCTAGCGTCAACATCGTCTTCAACATCACCGGCGATGGCGACCAATATAATTCCACCAGCTGAATCAGCTTGGATTACTACATGTGATAGAATCTCACCTCGTTGGAAATCGTTCGCCCTTCCTCCTCAGGCTGCAATTCCAATTGTGATATCCAGAGTTAACCAGGTGGATGCAGCAAGGCTTGATGTAGAGATGTCAGCCATGTTGAAAGAGCAATTGGTTAA…
CL1407Contig1	1407B_MARKER_SLASH		714	A	G	TGGGAAGTTCCGCCCGGCTTTTAAGGCTTTCACGGGTTTTATTTTTCCCAAAATCCAAAGTTTAAATGTGTCCAAGGTTTCTTTCACGAAGGGGGATAATATACCTGATTTAATCTTACATATTCGCAGGTAGACTCCTTGGTGCTGACTGTAGGCTTCAAAGCTGGATTGACGTCTTAGATTAGCTCCGTCTTTCCGCTGTGATGAAACACCCTGAATAGCAGTGAAAATCTCTGGTGTAAATACATAAACACCACAATTTATTCTGTCACTAACAAAAGTTTCAGGTTTCTCTGTATAATGCAGCAATTCATTGGTACCAGGATCAGCTACCAGCTCCCCAAATTGGTCTGCTGATTCAGGGGAAACCTTTATTACAAGAATCGTCCCCATCCCACC…
CL1603Contig1	1603C_MARKER_SLASH		326	C	A	ATCATTAAAAGAAGGGCCCGTCGGACGTTACGGCCCCCAAGTTACGTTGGATCGCGAAAAAGTTTGTCGCGCCCACGTAATCAAGTATGTCACCAAGTTTCGCCACGTCTTTTTCTTTTATAGTANGAGATATATTCGACCATGGTACGGTGGACTCGAATGGCAAACGGATGCCGTCCGCTATAATCACCGGGACGCAACCCAATGCTACGGATTCCACTAGTCTCGGACTCCAAGGTGCCCATCCTAACGGGCACAAACAGAACACTGATCGAATGATTTCCGATTGATAACCCGCAAAACGATGTCTCTTTAAGTAAAATCTCTGGTCATTTCCGTATTTTCGTAGTATCTCCGTCCTCACACGCTTGCTATAAAAACGTCCACTGACGTTCTTCG…
CL1633Contig1	1633_MARKER_SLASH		567	G	C	ACGGGTTTTCATAATGTCACAAAATGCAGACCTCATATTCGGATATATCTTGGGTTCCCCTTGTGAAGCTAAAATGGTTCGTAGTAGATCAAAGGGGTATGACCCAACTGTAGCAGCACATCCGGCTAGGGCCCCACTCATAAAAGACAAATATGGACTTAAACGAATGTGATCTTCCGATTTTGAGGACCCGGAAGCAAAAGTCTTCACTTTATGCAACACTGCAAACTGTATGGCAGTGTATGGCATGACCATGAGAAGTGCTGGGACATTACCACGCCAAAAACCCGAAAGGCCTTCCTCTCTGAAGATATCTTTCGATGCTTGAACCATTCCAGTGTATTTTGAGTTGCCATATACATTTTTGCTAAGCAATGCAAACGAAGTAGTCGGTTCCAG…
CL1737Contig1	1737_MARKER_SLASH		409	T	C	TTGGTCGACGGACCGAGAATATGCTGCGGGAATTCGGCCACCTCGGGCGGGGGACTTTCAGTGGCCACCTATCCATTCCACACACACTCTGTACGTTCTATATTCGCCGGAAATACTATCCGGCGAGCCACAAAATTCTCAAAAAATGGGATCTCTTCCACATTATCTCTCATCGGAAAAAGAAACCCAATTCATCGTCGATCCAATCAAACTAAAAACCCTATTCAATTCCCAACAGAAATACCTCAATAACTTCTTCGACAAGCTAGACCATTCACAAGCCCATTTATTCACACAAACTCTTCTAAACTCCACCGGCACGATTTTCATCACCGGCGTTGGTAAATCCGGCTTCGTTTCAAAAAACATTTCACAAACGTTTGTATCTTTGGGGATTAA…
CL1800Contig1	1800_MARKER_SLASH		371	G	A	ACATATGCCCAGCGAATTCTGCCATTACGGCACGGGTAACTGTGGATGACTAGAGTCGAACAAAATCACTGCTGCCATAGTCTTCTGGTAGCGGAGATCTCAAATCCTTCGATTTTACCACTTCTGTTCGTATGTAAGTTGGCGAATGCGATTGGTTAATCTATTGAGCAACTTCAGTGTCGAGCTGAGTTTTTTCAATCATCATGGATGGTAACAAAGACGAGGCGATAAAATGTGTTCGCATCGCGAAAGAGGCGATTTCATCTGGAAACAAGGAGCGCGCTCTGAAGTTTATCGCCATGGCACAACGGCTAAATCATAATTTACGTGTAGATGATCTTTTGGCAGCATGTAAAGAGCTTGATTCTGCGAATCTGAGTCCATCAAATGGTAAAAATC…
CL1935Contig1	1935A_MARKER_SLASH		973	T	C	GGTTGCATAACTGAGGGAAAAAAACCGATCAGGCGATCAGCCCCTCGCCGCCGGGATCTGAATTTGACCGTCTCCGGTCATATATATTCCCTAGTTTAATAAATAAATAAAAAATCAACTCACATGTTAGATCACCGGAATAAATGATGGGATTTTGTGTATCTCCGTTAGAGTCTCCGGCGAGATTGCTGTGGAGTACTAGCTTCTTCCGCCATAAGATCATGATTTTCTAATCCCTTGTATATATATCTCGATAATATATATTATACACAACTCTGCTCTAGGGGTGCTATTTCAATTCTAATTCTTCACAGTAGTAACCAACCGCCGGAGATCGATCTCTATTACTAATACTCGAAGCTATTTCGATAAGGAATCTAATCGTCTTCTTTTCGGTTC…
CL2152Contig1	2152C_MARKER_SLASH		969	G	A	GAATTCGGCCATTACGGCCGGGGGTGGCTAACTGGCTATCTTCCTCGATCCTTGACTAAAACCCTAATCCTGCTCTCAAACTTTCATGGGGTTTACGGTTTCACACGCTATTTGAATTCGATTCCAGACTGAATGACCTCCTCATGCCTTTATTACATATCGCTACCTCACAGTCTTCGTTCCGGAACAACTTGTATTCGATCGGATTTCAGTCAGTTCATCATGTTTCGTTCAATCCAAAAACCACCGGATGGAGATACTTCCACAATCCCGCGAGGGGTCAGATGCACCGTGGTCGCCTGAGGATCAGAGCAGTTGCTACCCTAGCACCTGTGTCTGCTGATAGGGAACACGATAATGCACCTCCGGATGAAAAACCCCCAATTCAGGACGACAAGG…
CL2162Contig1	2162A_MARKER_SLASH		42	C	G	GAGGGCAAACAGAAATCGCAAATTAACAGATGCCTGAAGAACGAATAAAAAATGCTTCAGGCGAGATGAGAGCGAAGAACAATCAGAGTTGGTGGAATTCACCGTCAAAAGTTGCATATCACTTTGGAACAAGTAGTGTTGCTGTTGCTGCAGCTACTGCCATAACACATCCATTAGATGTACTCAAAGTTAGACTACAAATGCAACTTGTGGGACAAAGAGGCCCGGTAACTGGAATGGGACAAACGGGGGGGCAAGTTGTTAATAAAGAAGGACCGCGGGCACTGTATCTTGGTTTGACCCCAGCATTGACTAGGTCAGTTGTTTATGGAGGTCTACGTTTAGGTTTGTATGAACCTTCTAAAAATTTATGTGAACTGGCCTTTGAGTCCACTAACG…
CL2411Contig1	2411_MARKER_SLASH		1166	A	G	GAAGCTGTCAAGAATGGCGTTATCTGTTGCTTGCTCCTTAGCTGTTGTTTCCAGTTCTGTACATCTCTCCACAAATACCTCCTTCACCTGCTTGATAGTGGTGCAACCACGAAGAAGCTTATCTGCAATAGCGTCATTCATCTCTGGTAATTCTCTATAAAAGAGCTCTTTACAGTCAACAGTAAATTGACAAGGAAGACCACGGAGATCTTCTTGTTTCCATGAGTCTGGGAATACAAGTGGGAAAGATTTTGTTTCACCTCCTCGAATTCCAATTACTGAATCAAGAAAACCAGGGATAACACTATCTCCATCTTCTGTATCAAAATGGAAATCTTTACTCGCTGCAGCTGGAACATCTTTCACTTCTGATCCATCTTGTTCCACTGTTGTTGCTGA…
CL3014Contig1	3014B_MARKER_SLASH		767	C	T	TCCAAATTCGATCTCAAAACGCCATTTTGATTGTTCATGAATCAAAAAGAAATTGGATAGAAGAGGATGAAGATCACCGCGTTACTTGTCCTAAAATGCCATCCAATTCCCGACGGTGCGGATCCGGTGATTCTAGCGAACGCGACGGACGTCAGTCATTTCGGATATTTCCAGAGAGTCACCGTCCGTCAGTTCATTGTGTTCGTCGGTAGAACCGTCGCCAAACGAACACCGCCTGATCAGCGCCACACCGTCCAACAGGGAGAATATAAGGTGCATTCATATAACAGAAATGGTCTCTGTGTGGTGGGATTCATGGATGATCATTATCCGGTTAGAAGTGCATTCTCTGTGTTGAATCAGGTAATAGATGAATATCAGAAGAAGCATGGTGATTCA…
CL3162Contig1	3162B_MARKER_SLASH		593	A	G	CTACGGCCGGGACCAGTGATCGAACCGACTTAAGATCGTCTGCTCCAATTTGTCCGTGTTTTAGGGTTTGTTCAATCCTGCTCGTGCGCTCATCAATTGAAATCCTAATCGTCGGCCAGATCTGAGCAACATATCTTTCAAGGAAATCTTTGATCACTGATACCATCTTGTTTACATGTCTGAACTTGACCTTCAGATTCCTTCTGCCTTTGACCCGTTTGCTGACAGTAATGTTGAGGACTCTGGTGCTGGGTCAAAAGAGTATGTGCATATCCGAATTCAGCAACGAAATGGTAGAAAAAGTTTGACAACCGTGCAGGGCTTAAAAAAAGAATTTAGTTACAATAAGATTTTGAAGGACCTCAAGAAGGAGTTCTGCTGCAACGGCACTGTTGTTCA…
CL3251Contig1	3251A_MARKER_SLASH		34	C	A	CCTAAAAACGGGGGGTCACAACAAGAAGAACTACACTTTCCACATGAACACCCTTCAACCAACCCTCAAACCATTCAAATGGAACCCTTCTTCTCCCAATCCCAAAACAATCTTCAAACCCAAAATCCATATCAAATTACAATCATCATCAGCAGGCAGAATCAAACGTACAGTTCTCACTAAACAAGGAAGAACCAAACTCAACATTTCTCCTGACAGAGACTTCTATGCATATCCAAGATTTGTAACCCATGTAGACAACAACTTCATGTGACACATTAACCACTGTTTACAGGGACCGGTTGAGCCCAGGATTTGAAATTCTGGACCTCATGAGCTCATGGGTTAGCCATCTGCCTAAAGAGGTCAAGTACAAGAGGGTGGTTGGGCATGGGCTCA…
CL3728Contig1	3728A_MARKER_SLASH		102	C	G	AGGGGATAGCTCTGAAATTCTGCAGTATGCTGATGCTCTCATCTCCACCTCTTCAATTCAAGCCTTCTTTTTCATCTAAATATAAACCACTCACAGCTTTTCCTACCCTAGGTGAAATCCCCATTAATAAAAAGTATTTTCTGCAGAAAGATGAAAGAGAACAGAATGGAAATGTAGAGAATACACAGCGCAGACGACTCCTTGTGTTTCTGGTCTCAACCGGCTTATTTCCAACTTTGCCATCTACTGGGAAAACAAAGAGGAAGAACCCGTATGATGAAAAACGCTTACTTGAACAAAATAAAAGGAGGCAAAGAGAAAATAATGTACCAGATGACTTCCCAAGCTTTGCTCGAGAAGGGTTTGAGGTCAAAGTAGTTGCATCAGACAACTATATAA…
CL3810Contig1	3810B_MARKER_SLASH		386	G	A	TCACGGACGGGGAGGCAAATGATCATGAGATTACTGCTCTTCTTTTTCAGCACATTTATAATTCATTCACTAATTAATGTTGAGGCATCAACAACTGGTAACAAATCTGTTGAGATCACTAAAGGAATCAATGGCCTAGAAAAGATCATACTCCGCCAAACTCATGGCAGTAGTGTGGAGTTGTATCTGTATGGAGCTCATGTGACATCTTGGAAAAATGAGCAAGGAGAAGAGTTGATTTTCGTCAGTAGTAAGGCAATCTTTAGTCCTCCAAAGGCAATACGCGGGGGCATTCCTGTTATCTTTCCTCAATTCTCAAATCTAGGCTCTCTTCAGTCACATGGATTTGCTAGGAACAGATTCTGGACTATAGACAATAACACAAGTCCTGTTATATCT…
CL3913Contig1	3913_MARKER_SLASH		28	C	A	GTTCACGCAGCTTCTTTTTCTTCAGACCTTAGCAGCACCAGAGATCAGATTTCATGGCTCCAAAGAAGGAAAAAGCCCCCCCGCCGTCGTCTAAACCTGCCAAGTCCGGCGGTGGAAAGCAGAAGAAGAAGAAGTGGAGCAAAGGAAAGCAAAAGGAGAAGGTGAACAACATGGTCCTATTTGATAAGGCTACCTATGATAAGCTTCTTTCTGAAGCTCCAAAGTTCAAACTCATCACTCCCTCCATTTTATCAGACAGATTAAGGATCAATGGATCATTGGCAAGAAAGGCAATCAAGGATTTGATGGCAAGAGGTGCAATTAGGATGGTATCTGCACATGCTAGTCAGCAAATCTACACCAGGGCCACTAATACTTGAGAGATAGTGCCAAGGTGTG…
CL3961Contig1	3961B_MARKER_SLASH		618	A	G	TATACTTTGCAAGTTTAGCATACAGATAATTGTCATTGACAATCTTAACTAGCTCGGGGAAATGCCATGAGTACCATTCCCTGACCCTCATGGAAAATGAATTTACATCCTTATCAAGAGTATCAAGAAGAAAGATTGCTTGAATAACCATTATTGTCGACTCGGTTAACATTGAATTTGACCTTTGCCCTGCTGTAACTATGGCCTAGACCGAGTTGAGCTTTCTCCAAATCACCAGGCTTGAGATTCTCAATGAACCTATCAAAATGCAAACGAACACCACGAATGAGCTCAAGAACAAACTCATTGCTCTGACAGGGGATTTTGGTTTCTTCATATATGTGAGACCCAATTTTGGGATCTGCTACCCCTAAACTAAACTTTGGCTTTTTACCTTCC…
CL3985Contig1	3985_MARKER_SLASH		150	T	G	ACCATCGTAGAATTTACCCCAGGGAACCTAGCAGTTAGTGACCACGAGATTACGACTACGGATGGTCATTGCAGCTCTCACCATTGACATGGCCCAACGAGACCCATCATGACGGTTAGACTCANCCACACATGCCCTCACCAGACTATTACCATGGCTAACTGGATTAGTGACTAGACCTTGAGCCCAAGACCAAGCCGGGCTTGGTGCATGGTCAACACAAGAAGATAAATGAGATTTGACCCGTTCGCCATTCAAGCTCTCAACCATCCAAAGAAGAAAGTAATCCTTTCTTGGGAACTTCAGATTTCCTTTATATACGAGACGGAATGATAATAAGTTGCACCATGGGCACGATACGAAAAGGGGGAGTTGAATTGGAAGAGTGGGTAGTTTGAC…
CL4135Contig1	4135B_MARKER_SLASH		261	G	A	ACGATGCTGCAACTCCTAAAAAGTGGTCTCTAAATGTAGTTCTGCTGACACAAANGAAGTAAGTATAAAATGGCATCCCCCTATTCGCTTTGCGCATGGCAGACTTCGGAATATCTTTAAGAAGCTTTCCATGCAGCACGCTGTGAAATATGGTGAACAGCAAGTCGCTCTAGAACACGTCTGGTAGTAACAACACTAGTTTCACGAAATATTTGCTTTACTGATCTTTTGAAAGGTACAACCAGGTCAACATGATGCTCGTCAGAAGAGTCCGGTAAGAAATCATTATCATCATCTTCTGGTTTAGGCAACAAAATTGGTAAATAAAACAATAAGAAAGACCTCAATGTTGTTAATGCAAAGGATTTCGGCTGGAAAGCAGAAAACAATGGCTTTAGC…
CL4191Contig1	4191A_MARKER_SLASH		106	A	T	ACTTATGTTTACTTGGTCTATCATGTCTGTGTCAGTCATGGTTTTTATCATGGCCAACGAATTACTACACATTTTCCCGGCGTTGATCTCAACGTCAATGAGTGAATCGCGCAAGTGCCTTTCGTGTTTGTCGTGAGAGAACCCGTCGATGCATGTTTCCTGGTTGGTAAACGCAGTGCTCAAAAGAGTTATTATGTCGTCAACATACCGTCGAATTCCTTTTTTCTTAGGATACGTCTTCAAGAAACCTATAACTTCATCAAGCTCCTCCAGCGTGTCCGCAACCATCTCCATACAGTCATCGAGAGCGATTCTCCCACGTTTCGTGAGATCGGTCCTAGCCGTAAGATTCTTTATAACGAAGTAGTTTCTTTGGATCCTCTCTTTCGTTCTATTCAC…
CL4219Contig1	4219_MARKER_SLASH		646	A	G	CGGAAATGATGATGGTAAGAAGTTTGTATTTGACCAAGATTTGACTCTTGAAAACCTCAAGATCTTTGGGGAGGACTTTATTGACGACAAGCTTAAAGCTCTCTACAAGTCGGACCCAATTCCTGAGCATAATGACGATGATGTTAAAATAGTGGTTGGGAATAACTTTGATGATATTGTTTTGGATGAATCAAAAGATGTTCTTCTAGAGATTTATGCACCATGGTGTGGCCATTGTCAAGCTCTAGAACCAACGGACAAGAAGCTTGCTAAGCATTTACGCGATGTTGATTCTTTGGTAATAGCAAAGATGGACGGAAGTACAAATGAACATCCCCGAGCAAAGGCTGACGGGTATCCGACAATCCTTTTCTACCCAGCGGGGAACAAAAGCGTGGA…
CL4259Contig1	4259_MARKER_SLASH		664	G	A	CTTTTTTAGCAACTGAATCATGTACTAAAATGTATAAAAGTGTCAACATTGTATCAACTTTTTATATTGTGTAAAAGCTATTAGATAGACAAAACAATGAAATATATGCATATCTACTTCATCGGTTTGGATTATCGACCCAGCTACACTAATAAAAACTGGAGATTATCGGGTTGCAGTTCCTACAGAATCTGCAAGCTCTTCTAGTAATTCCCTTTGCTCCAAAGAGGTACAAGACTGAATGGCTGTCTCAATGTCACCATCAAGAAAGGAAGTGAGCTCAAAGTTCATCTTTAAGCGGTGATCAGTCACCCTATTGTCCTTGTAATTGCATATGCGGATCTTTTCTGAACGAGAACCACTACCAACCTGAGATTTTCTTTGATTTCTTTGAGACTC…
CL4270Contig1	4270A_MARKER_SLASH		187	A	G	GATCGAGAAACCAACATTAATACCGTGATTGCCCGCTCATCTTATACTTGTTCAACCAACCTCCCTCCCTACACGAAAATTACCAAATCCCCGAAGTTATTATCATGTCCTCCATTAATCCCCAAACTGTTATCATATCCTCAATTCCCCAAGAAACCTCTCACTATCACCAATGTTCTTCAAATCACAGATTCTGTAAAAATTGCTGCTCCAGATCTCCATTCCCTTTTGTCCAATTCCAAGCCTACAATCCTTGTTCCCGAGAAACTTGGAGACGCAGGTCTTGACCTTCTCCGATCGTTCGGGGACGTTGACTGTTCATACAACCTGTCTCCAGAAGATCTATGTTCTAAAATCTCCTCCTGCGATGCGTTGATCGTCAGGAGTGGTACGAAAGTT…
CCHT4528.b1P04.ab1	4528C_MARKER_SLASH		641	T	C	ATATTAGTGACGGTGGTCTTATCATCACGGTTCTCGAGATGGCTTTTGCTGGAAATTGTGGTGTTCAAATCAGTTTAAATTCAAACGGAAAAAGCGTATCTGAAACATTATTCTCAGAAGAACTTGGTCTTGTTCTTGAGGTCAACAAAGCCAGCCTTAACAAGGTGACCACAATCCTTAAAAACCGTGGTGTGTCTGCAGAAATTATAGGACAAGTAACCGCAGAACCAGTGATTGGATTAGAAATTGATGGAATGAAACAATTAGATGAAAAAACCGTTGATCTTCGGGATGTTTGGGAAGAAACCGGTTTTCTTATCGAAAAGAAGCATAAATTAGCTGCTTGTGTAACTGCGGAAAAGGAAGGATTAAAGAACCGACATGAACCCGCATGGCAGT…
CCHT4602.b1D24.ab1	4602B_MARKER_SLASH		608	G	T	AGAATACCAGGAAACCCTCTTCCTACGCAACATGGAGGGAACCTTGTCTGCAACCGCAACCACCACTCTCCCCGTCTTCTCCCAAACCCTCCCCCGCTCCACCGCAGCTGCCCAATTTTGCCGGAGTCAATTACCACTCCTCCGCTCCGGACGAATTACAACCACCTCCAACGCCGTATTTAAACGGAGGAACACTGGAGCTGCGGCGTCTCCTGTTTGGTGTGTTTCGAGCTCCGCTGCTTCATCTGTTTCCTCCGGTGATGATGTGATTGTTCTTGATGTTCGAGGGATGATGTGTGGAGGATGTGCATCAAGTGTAAAAAGAATTTTGGAGAATCAATCGCAAGTGTCATCTACAAATGTGGATCATACAACAGAAACAGCAATTGTATGGCCTAT…
CCHT4629.b1I05.ab1	4629_MARKER_SLASH		475	A	G	GAGCGACATTCAACAACACTGAACGCAACAAACTGTCAAACAGCTTCAATTTTGCGTGACGGAGAATCAGGAAAATGGTGAAGTCGACGGTTGCGACGAAAGATGACGCGCAAGCTCTTTTTCACTCTCTTCGTTCTGCTTATTCCTCTACACCTACTaatctcaagatcatagaTCTGTACGTGTTTTTTGCTGTCTTCACCGCTCTGATTCAGGTGGGTTACATGGCCATTGTTGGCTCCTTCCCGTCCAACTCATTTCTCTCGGGGGTACTTTCTTGTGTAGGGACAGCCGTTCTTGCTGTTTGTCTTCGTATCCAAGTAAACAAAGAAAACAAGGAGTTCAAGGATTTGCCTCCTGAGCGTGCTTTTGCAGATTTTGTTCTGTGCAATTTGGTCT…
CCHT4968.b1P18.ab1	4968_MARKER_SLASH		264	T	C	ATCTCAAAGGATCATCATTCGTTTTCTTAAttcaatttcaatttcaacTTCAACGGAATTAAAAAAATGGCAGATTCAGAAGATATTCAACCCCTTGTTTGCGATaatggaactggaatggtGAAGGCTGGTTTTGCCGGGGATGATGCCCCGAGAGCTGTTTTCCCGAGCATTGTCGGGCGCCCACGCCACACTGGAGTTATGGTGGGCATGGGCCAGAAAGATGCATATGTTGGGGATGAGGCGCAATCCAAAAGAGGTATTCTTACGTTGAAATACCCGATTGAGCACGGTATTGTGAATAATTGGGATGATAtggaaaagatttggcatcacacgTTCTATaacgagcttcgtgttgctccaGAAGAACATCCGGTTCTTCTTACCGAAGCACCG…
CCHT7629.b1J12.ab1	7629_MARKER_SLASH		231	C	T	GGACGTGAAAATGGCCATTTCCCGGGATGGAAGTAACAAACGACTCTGTTGCACAGGGGCATCAGTCGTCATTTCCGTGGCCCTCACCGGAAGAGACATAGTCATCTGGTAACTCAATGGCATAGGCACTATATGTCCATATGGGTGTTCGTTGCGATGGCTGTGGAGTTCATCTCCATAACCGGGCCTAGGTTCAAGTCCAAAGTGACAGACGATTATGACCTCTGCAACGTTTGCTTTGCGGGAATGGGAAATGCCGCTGACTACATTAGAATTGATCGCCCCGCATCTGGTTTTAGGCGTCATCATATGCCCTTCAGGGGGTTCTATGATCCTTCTCTTAATATTCCACCTCCAACACTACCACATGCTATGCGGGCTCCTGGGTCAAAGCTTCCT…
CCHT7694.b1K03.ab1	7694A_MARKER_SLASH		71	A	C	AGGTCAAAAGTCCCTCTCCCCTGTTAGCATCTATTCTCACCTGTTCGCGTCTCCGGCGATCCAAGTCTCAACTGTTCGCGTCTCCGGCGATCCAAGGCTCTCCTGTTCCAGCGGTGATCCAAGGCTCTCATGTCATGTTACAGAAAATCTTCATCCTGTTTCAGATTTTGTAATGGTTGTGGATTTTCCGACCAGGTCTAATAGATTTTGTAATTAATTTCGTCTCTATCAAGCTCAACAGCTTGTCCTATTTCAGCTTCATCTCCGATCCGGCGTTCAGTCCTCTCCGGTAGATTTGCGTGTGTTGATGGTGCATCTAATTGCAAGTTTTTGGCGAACAATGTGTGTAATCAGGAACACTGCTAGTGAAGTCTCAAATCTGTTTTAGATTGTGGTTTA…
CCHT9841.b1A14.ab1	9841B_MARKER_SLASH		191	G	A	GAATGATCCACCTCTCGTAGCTTCTTCAAACAAAACTACCCATTTGCCCGAACACCCATTTTCCTCACCCAAAATCCACCCAATTTGGCTTTTAATAACTTCAAGATTCCATGTGGGGTGTTCAAAAAATCTCATTTTTAGACCAATAAACCCAAAAAGCTTGTGAATTTGTAACAATCAAAGATGGGTAGCAGTGGGAATTCCAAGACTATTGTTTGGTTTAGGAGGGATTTGAGAATTGAAGATAATCCTGCGGTTTCTGCAGCAGCAAGAGATGGGGGTGTTCTTGGTGTGTTCATATGGTGCCCTAAAGAAGAACAACAGTTTTATCCGGGTAGGGTTTCAAGATGGTGGTTAAAGCAGTCTTTGATCCATTTAGGGCAGTCTTTGAAGTCACTT…
CCHT11928.b1O05.ab1	11928_MARKER_SLASH		32	G	A	AGACCGGGGGAGGGGTTACAGGAATGAATAGGCCTGATGAGTGTCAACACTGTGGATCTGCGGGCCGTTTATCGAGTAATGTGGAGGCCAAAATAGTTGATCCTGAAACTGGTGAGGCTTTATCCCCTATGTAACAAGGAGAACTATGGCTAAGAGGGCCCATGATCATGAAAGGTTATGTTGGAGATAAGGAAGCAACTGCTGCAACTCTGGATCCTGAGGGGTGGTTAAAAACTGGTGACCTCTGTTATTTTGATTCTGATGGTTTCCTTTTCATTGTTGACCGATTAAAAGAATTAATCAAGTATAAGGCTTATCAGGTCCCACCCGCTGAATTAGAGCGCTACCTTCAATCAATCCCAGAAGTTGTAGATGCTGCTGTGATTCCATATCCAGATG…
CCHT11960.b1O13.ab1	11960B_MARKER_SLASH		136	T	C	AAAGTTAGAAATTTCTTTCTGTTCAAATCCTTCGCAGATCGGACGCATTAATTTTCCAATGGGAATGGAAGTGGCTAATATATGTATGGACAAAGAAGTAGATTCTGTCACCTTTGATTCTAATGATATTTCTGGTGGTTCAAGTAACGATCTTTCTGGTGGTTCAAGTAACCATCTTTCTGGCGATTCAAGTAACGACCTTTTGGTTGATTCCAATGAGAACTCAAAGCCTGAAGATATTCAGACAACAGATGGAGTTAAGGATTTTGAAGTGAAGAAATGTATTATTGAAGACATAAAACATACAACTGATCTTTCTGGTGATTCAAGTAATGTCACAACAGAAGGCGAAAGTAAGAAGTCAAACACAACGGTCAAACCTTCATCTAAATCTGCTAA…
CCHT12062.b1L15.ab1	12062B_MARKER_SLASH		388	C	T	ATTTCATGTTTAAAATTGATTCTACAACTTCTTAATTGATCACTGGATGGGTTGAGTGTATTTGAACCAGCACCGGTTCGGACCTGGTGATCGGACTAGATTTTCATTTATTTATTTAAATTCTTATTTACTGATTCATATAATCTCGTTTTGCAGTTTTCCTGGTAGCACCCCATTTCAACTGGCTGCAAGAGGAGGTCTCTCAGAACAGATAATGAACCTTTCAAGATTGCAATGAAAAGATTACACAGAAAATAGTCAGCATGATGAAGTTAGAGGGACTATTTGAACCTCAAAGAGGTCCAATTATCATGTCTCAGATTAAAAACGAGTAAGGGCCTGTTGAATGGGATATCAGTGCCCCAGGAAAAGCTTATACTAAATGGGCAGCCAAAATGG…
CCHT13369.b1B08.ab1	13369_MARKER_SLASH		325	T	A	ATCTAGCAAACGTTTGTATGAAACCGCTGGTAGGCAGATAGATAAAAGATATTGCGTTGGGATAATGTTGATAACAGGCCGAGAGATTACATCTTCATGGTCTCCTTTTCGCAATCTACCGACGAAATCTCGCACGGCGGTTCACAATTCTAGAAACCTTCGAAACAACTCATCAGTTTGCAGAGCCACACTTTCCGTCCACCGGAAATCCGACCCTCTCTTATCGTTATCTTCATCCGCCAACTGTGAGAGTGCTAGTTTTGATCCACTAGGAATCAATTCAGACAAATTATCTGGTCTTAGTTCCGCTTGGGAAAGTGTTTTTGGCTTGTTTTCAGAGACATTCGAGAGCACCTCAAGCACAAGAAATGAGAAAAATCCCTCAGCTAAAGGAGTGGC…
CCHT13685.b1I14.ab1	13685_MARKER_SLASH		296	A	G	AACCAATTTCTCGTCAATTTCTCGTCGTCTGCATCTCTCGCCGCCGTGATACTGAGTAAATCCACCGGAATGTAGGTATAGGATTACTCGTGCGAGTTAGGGTTTCAGTTGGATGCATAAACTATGACTGGAATTAGGTTTCTGATCTCGCGTCGGATGTATAATACTTATTTGAAATCGAACAATCATGTCTGTCAAGTTAAGGACACAGTAAGACCGACATTCAGCTCCGTAGGCCGTACTAGAGGTAACGATATGAACATGATCTCACCTAGACTATCAAACTGTCACTTTCAGACTAGTTATCCACTTTTGGGAACAACGTATCTGTTGAATCATCGGTTATATTCATCATCCTCTAGTGAACGTAGAGAGGAAGTGGCAGCTTCGAGTTCTAGT…
CCHT14451.b1E14.ab1	14451A_MARKER_SLASH		234	G	A	ACGAAACCCTAATTCTCAAATCACTCTCTATAAAACATAACGTCTGCCTACATTGTTCACATCAACCAATTCCTAATCCCTAATAAACCTCTATTTTTCTTGATTTATGTTTTGATTTGTGAATTGATAGGAAGGGGTAGTAATCTGTGATGAAGATCTATAAGGCTTGTTTCTCATGAACATTCGCAGTGGCCGCCTGATTGAGCTTTCGCCTTCGCCAGGCTTGAGAGCTCGTGTTGCTCTATCCTTCCTTGGATGTCTGAGATTCCCTTTCTCTTAATTTTACTTTTGTTTTTTTGTTGATTTTGAATTGGGGATCGTCTGCCCCTTTTGCAAGTTTGTGATTGCTTTAGGGATGGAATGTAAATCCCCTGAGATGAAATCCACCATCTCACTTTA…
CCHT16120.b1P22.ab1	16120_MARKER_SLASH		531	T	C	TCTTTCTCGCAGTGAAAGGATCAACTTAGCCGCCGATAGGAAAATGGTTCAGCGTCTCACTTATCGCAAACGCCATAGCTATGCTACCAAATCAAACCAGCATCGGGTTGTCAAAACACCTGGTGGAAAGCTAATTTATCAGACCACCAAAAAGAGGGCAAGTGGCCCTAAATGCCCCGTTACCGGCAAACGAATCCAAGGGATTCCACACTTGAGGCCTACTGAATACAAGAGGTCAAGATTATCCAGGAACAGAAGAACTGTTAACCGTGCTTATGGTGGAGTATTGTCTGCTGGGGCTGTAAGAGAAAGGATTATTCGGGCCTTTTTGGTTGAAGAACAGAAGATTGTGAAGAAGGTTTTGAAGATCCAGAAAGCTAAAGAAAAAACCGCCTCAAA…
CCHT16349.b1I08.ab1	16349_MARKER_SLASH		546	A	G	TGTATTGGGGAGAACAAGACAGTTCTTCCAGATGTAAAGAATAAGAATATTGTATATACTTTCAGGGGTGAAGAGTCTTTTCAGCCTCTTACGGATTTTAAAACTACAAAATGCAAGAGATGTGGATTTTACGAAGAGGATCGTGTTAAATCCGATGATGTGTTTGATGAATGGGAATTTTGCCCTTCTGATTTTAAGTCTTATGATGGTCGTTACATTCGTACCAAAGCCAAGGAATTGAATGCAACGTTTTTGTGTCAAGAGTGTGTAAAGAAAGGCACGACCAAGAGCTCAGATAACGCCTCACCTGATCATGAAAAAGAAAATGGAATGCATTGGTCCGTAAAACTAATCATCGGTACAAGTGTTGTGGTTTCAACACTAGTACTAATCATGGGA…
CCHT17695.b1M07.ab1	17695A_MARKER_SLASH		113	A	G	CCACGGCCGGGGACCATACATCATCTTCTATGCAAATGGGAAGCACAGCCAACGGCGCCACCGCCGGAGACAAGGCTACATCCACCAGCAATGGCAGCGCCTCCGTCGACAAAGGCGTCGATTTCGCCAACTATTTCTGCACATACGCCTTCCTTTACCACCAGAAAGAAATGCTCTCTGATCGCGTTCGAATGAATGCCTATTTCAACTCCGTTTTCAACAACAAACACCACTTCATCGGAAAAACTGTGTTGGATGTAGGAACAGGGAGTGGCATTTTAGCAATTTGGTCAGCTCAGGCAGGGGCAAAGAAGGTATATGCTGTTGAAGCTACTAAAATGGCCGAGCATGCGCGCGAGCTTGTTAAAGCGAATAACCTTGATAATGTGGTTGAAGTGA…
CCHT18303.b1M16.ab1	18303B_MARKER_SLASH		585	G	A	AGCTAAAGGAGTCTGGCGTGGAAGCTGAAAGGGAAGCAAAGGCAAAGCGGGGTGAGGAGGATAAATTGAAGGAAAGAGAGCGGGTGTTGCGTAAGCGAAAAGAGCGAGAAGAACAAGAAGTGGAGAGGGTGCGTTCAAAAGCTCTCAGAAAGGAAGCTATCGAGTCATATCAAGCATTACTTGTAGAGACAATTAAAGATCCACAGGTTTCATGGACGGACGCAAAGCCTAAACTAGAGAAGGATCCTCAAGGGCGTGCAGCCAACCCTTATTTAGATCAATCAGATCTTGAAAAGCTTTTCCGTGAACATGTCAAGTCATTGCATGATAGGTGTACAAATGAATACAAAGCTTTGTTAACTGAAGTTATAACCACAGATGCGGCTGCAAAAGAATATG…
CCHT18407.b1N18.ab1	18407_MARKER_SLASH		710	G	A	ACGCCACCCATCACCCAAAACACACTTAATAACATCCCCAATCTGCAAAATTCATACCCTATCTTCACAATTAACTGAAAATATGTCTTCTCCAAGCAGACGCAGGGAGATGGATTTGATGAAACTGATGATGGGTGATTATAAAGTGGAGATGATCAATGATGGTATGCAAGAGTTTTATGTCCAGTTTCATGGACCTAAAGACAGCCCTTATCATGGAGGTGTTTGGAGAATTAGGGTGGAGCTACCCGATGCGTATCCATATAAATCTCCTTCAATCGGATTCATAAACAAAATTTACCACCCAAACGTAGATGAGATGTCAGGATCGGTTTGTTTAGATGTTATCAATCAGACATGGAGTCCAATGTTTGATCTTGTGAACGTGTTTGAAGTCTT…
CCHT19136.b1P08.ab1	19136B_MARKER_SLASH		432	A	G	ACCACTAATTATATTTCCACCACCACTTTCAAAAACAGAAAGATGAAGCCAAGGAATATTGTTCTCGTGATGGCGGTGATCCTGACGTTTTGCTACTGTAATGTGGTGGCAAACCCAGACCTGAAACAGCGTCAGAAGACGTATATTGTTCATGTGGACAAAGCCGTTAAACCATCGGTGTTTCCCGACCACTTAGATTGGTATGAAACGTCCATGAGATCAGTATCCGACTCGACGCATATGTTGTATGCTTACGACAAGGTTATGCACGGGTTTTCCACAAGGTTAACTGTTGAGGAAGCGGGTTTGCTTGAAAAACAGCCCGGGATTATTTCGGTTCAAGAAGAGGTGATATACGAGCTTCATACAACTCGTTCACCCGAGTTTCTTGGGCTAGAA…
CCHT19136.b1P08.ab1	19136C_MARKER_SLASH		557	G	A	ACCACTAATTATATTTCCACCACCACTTTCAAAAACAGAAAGATGAAGCCAAGGAATATTGTTCTCGTGATGGCGGTGATCCTGACGTTTTGCTACTGTAATGTGGTGGCAAACCCAGACCTGAAACAGCGTCAGAAGACGTATATTGTTCATGTGGACAAAGCCGTTAAACCATCGGTGTTTCCCGACCACTTAGATTGGTATGAAACGTCCATGAGATCAGTATCCGACTCGACGCATATGTTGTATGCTTACGACAAGGTTATGCACGGGTTTTCCACAAGGTTAACTGTTGAGGAAGCGGGTTTGCTTGAAAAACAGCCCGGGATTATTTCGGTTCAAGAAGAGGTGATATACGAGCTTCATACAACTCGTTCACCCGAGTTTCTTGGGCTAGAA…
CCHT19686.b1L01.ab1	19686C_MARKER_SLASH		188	T	C	AGAGAGAGAAACAAACAAAATCATCCACCATTCCTAGAGAGAGAAACCCACCTTCTTCTTCTGATCACCTCTTCAGATCAGCATCATGGTTTCCCACAAGAACTACTATGATGCATTAAAAACGTTCATCCTCATCACAATCATCATCACCTCCGGGTCCCGGTGGTGGACACCGTCACTTTGACGGTGAGAGTCAGGTGAAGGATTTTATACAAACGTTGTTACATTACGGTGGGTATAATGAATTGGCGGATATTTTGGTGAATTTAACGTCGTTAGCGACGGAGATGGGGAGATTGGTGTCGGAGGGTTATGTTTTGACGGTGTTGGCGCCGAATGATGAGGCGATGGCGAAGCTGACGACTGATCAGTTGAGTGATCCCGGTGCACCGGAGCAGA…
CCHT20581.b1I10.ab1	20581_MARKER_SLASH		49	A	T	CGATAACGGGCCACATATGGAATGGTGGGTCAGGTTAAAAGTGGCTCTAGGTGCAGCCAAAGGGTTCGCGTGGCTCCATCACAACTGCAACCCGCGAATCCTTCATAGAAACATAAGCTCCAAATGCATCTTGCTAGATAAAGAATTCGAGCCCAAAATATCTGATTTCGGGCTCGCTAGGCTTATGAACCCTGTCGACACGCATTTAAGCACTTTCGTGAATGGTGAGTTTGGCGATATTGGTTATGTGGCACCCGAATACGCACGAACACTAGTAGCTACTCCGAAAGGTGATGTTTATAGCTTCGGGGTCGTGCTTTTGGAGATAGTAACGGGCGAAAAACCGATCAATGTTACCAAAGCTCCCGAAACCTTCAAGGGTAATTTAGTCGAATGGAT…
CCHT23794.b1D22.ab1	23794_MARKER_SLASH		605	T	C	CACAGACGGGGACTTCCCTCTGAATTTTCAGGCTTTCAGCCAACCCTCGCCTGTAAGTTATGGCAAAACCACCTGCTTCCGGCCAAAACACCACCTCCGATCACCTCCAGACATGGATTTTGAGAGTTTATATCCATTGCGAAGGATGTAAGAAGAAAGTCTTCAAAGTTCTTCAGAGCATCGATGGTGTTTATAAGACCGTTATAGATGCAAAGCAGCACAAGGTTACGGTTACTGGATCGGTTAGCGGTGAAATTCTCGTCCAGAAGCTTCTTAAATCCGGTAAGCACGCCGAGATTTTGCCGGAGAGCTTTACCGCTACGGCGGCCACGGATAACGCTTCTGGAAATTCaaagaagaagaagaaacaGAGCAACAAAGAAAACGACGTCGTAGCAA…
CCHT24283.b1E23.ab1	24283A_MARKER_SLASH		572	T	C	CCACAGAAAGGGGATGTGAATGTTACGATATGTATAAAGAGGTCGTCCCATTCGCCGAGGCATGGTCATGGCAAAAATCAATTCTTGAAGACCGAAAGACATCGATGGATAACAACCAAGATGATTCAGATACGTTGATCGTGCTCCAGCATCAGCCTGTTTATACATTGGGCACTGGTAGTACAGAAAACAACTTGAATTTTGACCTCAAAGGCCCACCTTTACCATTGTATCAAACAGAACGTGGTGGTGAAGTCACCTACCATGGGCCAGGACAGCTAGTGATGTATCCGATTATGAATCTTCGTTTCCACAAGATGGATCTTCATTGGTACCTTAGAGCACTTGAGGAGGTGGTTATTCGGGTTCTTTCCTCAGTTTTCACTCTAAAAGCTACTC…
CCHT24312.b1P05.ab1	24312B_MARKER_SLASH		720	C	T	CATATGAAAAATGGGAAACTTTCCAGAAATACCTACAATCGCGCGGGATTGAACCGTTTTGCATCAGTGCAATGAATAGACAAGGGACTAGAGAATTGATTACTACTGCTTATGAGCTTGTACGCGAACGAATCGAAGATAAAAAAGGGGAAAGTTGGAGAGAGCCCACACAGTTTAGTCATGTGGCTGAAATGGTGAAAAAGCAACGGACAGCTCCCATTAATGAATTTGAGATCTCTTATGATAGTGCTTCCAATACATGGCATATTGAAGGAGCAGGCTTGCAACGGTTTGTTCAAATGACAAATTGGAGATATATGGATTCTGATAGAAGATTTCAGCACGTGCTAGAGGCATGTGGTGTTAACAAGTCGTTAATTAAACGTGGCGTGAAGGAAG…
CCHT24853.b1I22.ab1	24853_MARKER_SLASH		637	A	G	TGCCGGAGACCATCTCTATTATCCAATCTCTCAAACCCATGAATTCTTCACCCCCTCACTCCCTGGTAAGTTCTTCCCTCTGAATTCTAGATGATTTATCGTTCGATTCTCATCAATAATCTTCAATTCTTGATAAAGTTCATAACTTTATTGTAGAATTTTGGGGTTTTAAAAAAACCCACTTCAATTCTCATCAACAATCTTGAATTCTTGAAAAAGTTCATAACTTTGTTCGAGAAATTGGGGATTTCTTGGATTCTTGATGCGTGTTGGATAAAAACAACATCAAATTAACTAAATTTACATCTGGGTTTTCATGGATACCTTATTAAGAACTCATAACTCGTTCGAATTTCTGCACCCAATTCATAGATTTGCAGGAAATGTGACCACTTTGAG…
CCHT24934.b1L18.ab1	24934A_MARKER_SLASH		136	A	T	GAatatgctcgggaattcggccgttacggccggggGATACAGATAGCTGTTAACACAATCAGCAAACGTGTTCACTTCTTATCCAGGACGTCAAATTTGACAACGAGCCTGCGTATTTGTCATCGAAGACGTGCTAGTTGCTGTTATGTAAATTGTTAATTTTGTTTGCCGATTGAGCGTTTAATCCATCGATCGAACCAAGTTGTAATCGAGGTTAATTGCAAGTACAAAGGAGTTATCATATAATCGTATTTAATTTAATGTTATCTTCTAAGGTCATTGGTAATTTTTCCAGAAGGAAATCTTTTCTTCCCCACAAATATAATCCTACTTCTTTAAGTTCTTTGATGCTATCAGTTTCCCAAAAGCATGAAATGGCAGATGAAATCTACATGAATA…
CCHT25073.b1B05.ab1	25073_MARKER_SLASH		678	G	T	ATTGGTGTGATCGTCTTTTTCTTCGAATTCTCCCCGTAGATCAAAGAAAGCTCCGGTTCTGGCCCGAAAACCCTTCGAATTTCAGGGAAACCATTGATGACTACACCATAAAGATCAAATCTATATCTGTGGTCATATTCGAGGCAATGGCGAAATCTTTAGAATTGGAAGAAAACTGTTTTTCAAAACATTTTACCGAAGAAAAAGATGTTCTACAAGGGCGGTTTATTCTGTACCCACCATGTCCGACCCCAGATCAAGTGCTTGGACTGAAAGCTCACTCGGATAGATCCGGGATTACTCTTTTATTACAAGATCCTGGAGTTGAAGGGCTTCAAGTGTTGAATGATGGTAAATGGTACATGGTTCCTGTGATACGCGATGCGCTTTTCATTAATC…
CL1679Contig1	1679_MARKER_SLASH		848	G	A	AACTCACATGTAAAAACATATATGTGCTGTCTTATGATGAACTCGAGCATGTTTAACATCCACATGGTGCGATGATACCTCACGTATCAACCAATCTCAATTAGATAGCATATCTAGGCAGCAGCCTTGTCATCAACTGGAGTGAAAATCGCTTTAACTGCTTCAAAAACTTCTGCAACGGGCTTACCAGCATCGATCTTTTTGACCTTCCCCTTGGAGTTGTAATAGTTGACAACAGCTAGACTAGATTCAACGAAAACCTTAAACCGCTTCCTTATTGTCTCAATGTTATCATCTACTCTCCCCTGGTTGCGGCTTAAGAGGCGCCTCTCCATCTCTTCCTCGGAACAATCAAAGAAAAGAACAAACTCCGGTACAATTCCAGTAACTGACTCAAAG…
CL3201Contig1	3201_MARKER_SLASH		448	C	G	GCCCGCTTACACATTTCAATCTCTCAATCAAAATTTGTTTTAAATTCACGAATCATCCATGGACTCGTATTCGCCTTTCGATTGCCTCATATTCGATTTAGATGATACTTTGTACACTTCAAGCATCGGATTTGGCGTTGCCACCAAGCGTAATATAGACGATTTTCTAGTTGAGAAATGCGGATTCGATCAGAAGAAGGCTAGCGCTCTTCGTGTTCAACTCTTCAAAACTTACGGAAGCACTTTGGCTGGCGTAAGAGCGTTAGGTTATGATGTTGACGCAGATGAATACCACAGCATCGTGCACGGAAGGTTGCCGTACCATCTAATCAAGCCCGATCCTCAATTAAGAAACCTTTTGCTCACCATCAATCAACGAAAACTCATATTCACAAATTC…
CCHT15584.b1O08.ab1	15584_MARKER_SLASH		423	C	T	GCGTGACGCGTAAAATAAGATCGAGAGAACCCAGAAGAACACTTTACCGTTCTTTCATCCTTCAAATTCAACATTTCTTCCGGCGAATCTCACACTCTGTCTGTAAATGGCGAAGATAGTTTTTATGCTACTGTTTTTGCATTATATCGTATTTAGCTCAATCGCTGAAGAAACTTTTGACGTTCGTCAACACCTGTCTACCGTAACAAGATACCACGTCTCAAAAGACATCAAAGAAAACGCGTTTGATTCTGGGAAAATTCCTGACCAATGTTCTCCTATCCACCTAAATCTTGTGGCAAGACATGGAACACGTGCACCTACCAAGAAAAGGATAAGAGATTTGGAAATTTTATCCACTCAATTATTATTCCTTTTGCAAGATGCAAAAGAAAAAGG…
CCHT24329.b1B11.ab1	24329_MARKER_SLASH		422	C	T	GAGTTAGAGATCCAAACACACCCCCTTCTTCTGCGTGAGACTCGCAAAAGAAGCGAATAACATACAGGATGTGGATGTTGTAGAGAGAAAGTGAAGACTGTAAACGACTCATTGAGAATGCAAGATCCATCAAATCCAAATTCTAAGCAGCAAAATGGAGCGGCGTTTCCATTCAGGCCTACTCATCACCGGCGAGCACACTCCGAGATGAACTTCCGGCTACCGGACGATCTAGATCTGGCGTCAGATCCATACGATGCGCCATCTGAAAGCTTCGAAGAGTTAGGATCTGAGGAAGACCGTCTCTTCTGTACTTACATGGACATTGAGAAACTCGGATCCAACTTGAACGATGGCGCCATTTTAGATAACGGCCGGATCAACAATGCTGGTGGCGGA…
CL32Contig1	32A_MARKER_SLASH		416	A	G	GAATAAGTAGTGCTCCCCTACTGGACATATATCATATGCTCCTACATTGTAGGGGGCGTAATAGTGTCCTAGAGTAATTGCCAAACCCACATAATTTTGAAACTNAAACTTTGCCCTATACATGGGTATAGTATCACATCCAGAAATTTGATCAAATCAACTGTGTTGGCTTAGCCTGTTGTTGCTGGTGTGAGAACCCGGGACCGAGACACCACAAGAGATTGATGTCAGCACTGACCAAATATTACAGAAAAAAAAAGAGTATGTTGGCGTGTGTTTATTCAGTTTGAGCATCATTACTCACGACACTAATCGCCTCTTCAATCGCTTGAGTGAAGGTGGCAATCTTGTATGTGAAAAATCCCACTAGCATTGGAATCAACTCTAGGTGCATTAATC…
CL83Contig1	83_MARKER_SLASH		763	A	T	ACGGGGAACGATCTTTATCAGATATTTACAGGATCCAACCTCCAATGGCGCTCCAAGCTACCTCGTCTTTTTCAGTCCACAGAGAGGTGTCTTTGAAGGATTCCAGTCTATTTGGAGTACCGTTATCAACTCATCTTAAAGTTGACTTCACAAGCAGGAAGGAATTTAACCAAAGGGGTGCACTCAAGACCCAAGCTGTAGCCACCACAACTCCAGCAGCTAACATTGCATCAAGCGACGGGAAGAAAACCTTGCGAAAGGGTACCGTTATCATCACCGGGGCTTCATCAGGATTAGGCCTAGCGACCGCAAAATCTCTTGCAGAATCAGGGAAATGGCACGTGATTATGGCGTGCAGAGACTTTTTGAAAGCAGAGAGAGCTGCAAAATCATCTGGAA…
CL147Contig1	147_MARKER_SLASH		735	G	C	TCCTAGCAGCAGTCTTTCTGGCATAGACAGTCTGATTCCACTGTGAATGTACTCAGAGCTCAGGAGCCAAATCACCAACAAAACTTGAAGATTAATCTCTCGGATTCTTCTGTACAACACTCCATGATGGCACTATCACACGAACATTCACTTTTCTCAACCTCCTCATCTGAAGCTTCATTATCCTCACCGGAATTCGGCCTTCTTAAATCATCGGAAGGAGAAACTTCAAAATTTCTCATCAACATAATCCTATACTCAGCATTCCACAGGGTATACCCTGTGATAAACGAAGAGGACAATAATCGATCGAGAGGACGTTTCGAAACTCTGACCATAACCGTGAACTGATCCGACGGAAGCAACCCTAGCATCGTCGAGATAGTCTGCTTCATTGAA…
CL151Contig1	151_MARKER_SLASH		670	G	A	CTTTTTTTTCGGTCTAACAACTTAAAATTTTACACATCAAATAGAGTACGTTCTTCCACACGAAATTCCGACTTACAAAAAGAATCCAAAATCAAATTAGGGAAATCACAATGTTCTTCCTTACCTTTTATTTTTGTGTTGTTTCCCAGATAAGATATTTGTTGTCTTGATTTCCTCGGTCTATTTGATGTACTGAGAGACCCATTTGAAGCCATCGCCATAACCCATTTTGCGTACAATGCTGCACATAAATACCTCCAAGGGACGGACGCTTGAATCTTGAAGATTTACCTTCCCTTTGCCGGTGGTGACACCTGTCAGTCCAAGGTGGTAACGCAGTTCATCCTCTGAGGCTGCATAAGGTATGTCGATCTTGTTTCCTAATATCAGAAAGGGGAC…
CL198Contig1	198_MARKER_SLASH		625	A	T	ATCCCTACCAAAATCCGTACTTCATCACTGCAAAAAAAAAAAACATCACCAGCAAAATGCATCTACGACTACGAGCAAATCTTTCCGTCTTCTTCACCATCGCCGCCGTCGCCGTCGTCTTCTGCTCCTCATCGACGGTTTCCGCCGGATCGCGATCGTCAATCTCGTCGTCGTCGTCGTTCACAGTCGCTCTCGAAACTCTTCAGAAGCATCTCAATTACGAATTTAAGAACATCGGATATCTCCGCCGTGCGATGACGCACGCATCTTATTCCGAAGAAAACAACAAAGCGTTCAGTGTTTTAGGTGAGAGTATAATCGAGACGACTGTTGCTTTCAGATTGTTGACTAAAGATGTGGATATGTCGTCGAAGGATCTGAACGATCGGATATCGGAGA…
CL334Contig1	334A_MARKER_SLASH		55	C	T	GTCGGGTCAAATTCCCATGGACCGACCCCAATATTCAAGTCACGGTGGATAGATCCGTACTCTCCTTGGTGTCTTACTTGTCCTCAACACCTGCTCTTCCAGCTGTAAATATCGGCACGAGATCTTTATCTTGGCGGGAAAGAATATCAGGGCTGTGAGCAATAACGGTTAGAATAGGAAACAGTTTCTGAGTGTTCCACCAGCATGTCAACGATGGAGCATAGTGAGCGACCCGCAGACTCCATTGATCTTGCAGAAACTGCTTTGAATAAGCTTGTTGAGATAAGTTTGATGGTAACTTGGGCCACCAATAATTTACTACTGGAGCTAAAAGAGCTGCTCCTGCTAGCCTGTGAGGGATGTACTTCAAATAAGTCCAACCTATCTGCCCACCCATAG…
CL338Contig1	338_MARKER_SLASH		279	G	T	ACACTCAACAGTATGGAGGGGATACAGCACAAGACCGTAAGTGTTAATGGGCTCAACATCCACATAGCTGAAAAGGGTGAAGGTCCACTAGTCTTGTTCATTCATGGATTCCCCACGCTATGGTATTCCTGGCGCCACCAGATCGCGTATATGGCGGATCATGGTTACCGAGCGGTTGCACCAGACCTTCGTGGCTATGGTCAGACTACAGGTGTACCCACTAACGACCACACCAAGTTCACCATCCCTCATGGAGGCGGTGACCTGATTGGGCTTCTGGATGCCATCACAAATGAAGGTGAAAAGGTTTTTGTTGTGGGTCATGACTGGGGTGCGTTCATTGCTTGGCACCTGTGCATGTTTAGGCCCGACAGAGTCAAAGCTTTTGTCAGCCTTAGC…
CL390Contig1	390B_MARKER_SLASH		1527	C	T	CCCCAAAGTGTCCATTTAAATATAAAGTTATATCTCCTCATAACAAATCATAAAATTCTCAATTCAAAACTACTTCTTCCTCCTCCCAGATTCCTTTAATGACTTACTAATGTTGTTCTATGAATATAATAAACCCTATCAGGTGCTCCATGGGTCGGTTTTCGTCCTAACTTCAGATGGTTCCACAACTTGTGTCTCCCCGGCGGATTCCTCAGCATTAGATTCAGTGGCAGCAGCTTCACTCTCCTCAACCCTTCCCCACCTTCCACCAAGAGCAACTGCCATCATCTCATAAATCTTGCCACCCAATTCTGCTGGACTGTCAGGAGTGAATCCACTTGAAATTAAAGCTGTTTCATACAAGAGATCCACAGCTCTCTTTGCCTCACTGCTTTCTGG…
CCHT418.b1C09.ab1	418_MARKER_SLASH		178	G	A	GGCGTGAACCTTCTCCTGAGCCCCTGTTGAGGCACAATGGCCTGTTACAAACAACTGCATGAACATTCAATTGAATGCTGCACATGGTAAATTTGAAGTTGTTGAATCTTATCTGAAGGATGAAGTTGCTGATACTGTGGATAACAAATTTTTGGTTCATTCAATCAGAAACAAAGTACATTCTGTCTGTTTTCTGTTTTATATAAGTTTATCCATGCCATGATAGTTATGGTTGGTTTATTTTCTAAGGGAGGGGGGG
CL420Contig1	420B_MARKER_SLASH		290	A	T	CCCACAGACGGGGGCACAACGTTAGTCAATTCTTCAGCCTCAAATCTCTTTCTCTCAAAATGATGCGATCAGATCGAAAACCACCGCTAGCGTTGAGATCTCCGATAAGGCTCCGTCCCCGCCGCCCAGTTCAGTCAAGTCTAAACAACCTTCAAACGTCATCAGTTTCTTTGACAAAATCCCATATCCCCAAACAATCTTCCAACTCGGAACAACATGAACTCCGGCCCGAATACCAAACGATATCATGCGAACTAAAAGAATTATCAAAGATGGTTCAAGATAACCTATGGGGATCAACAACCAAAAACCAATCTACAAATGCTCATGGTGAGAGTCCTTTATTCCGAAGGGGCAGATTCTATGACGAATACTCCGCAAGAAGAAATGAGAGACTGA…
CL439Contig1	439A_MARKER_SLASH		309	A	G	AAACTCAACCCCAAATGCAGTTTTTTTACAACAAACAGTATCTACCAAAGCTTTCAATCATTCAGACGCATATCATATCCAGAATCACAACAGAAAAACCTTCTCAGATCGCATATTTCTTTCAAATTTGACTCTATTTCAAACGCATCATCATCATCATCTGGAAGAGGTTGGCTCGCAGCTGCAGCAAGCTCGGCTTCATGCTGTTGTTGAGCAGCGATGTCGATTTGCACTTCTGGAGGAGCTAGGGCAGGAGACTCAACAAAATGCAAGTTAGGGTCCCCAGCAAGTTTCCTTGCAAGATAGAGAAAAGGCTTCTCAAAGTTGTAATTACTCTTAGCAGATATCTCATAATACTGCAAGTTCTTCTTTCTGTGGAAGGTAACCTGTTTTGCCTTC…
CL439Contig1	439B_MARKER_SLASH		342	A	C	AAACTCAACCCCAAATGCAGTTTTTTTACAACAAACAGTATCTACCAAAGCTTTCAATCATTCAGACGCATATCATATCCAGAATCACAACAGAAAAACCTTCTCAGATCGCATATTTCTTTCAAATTTGACTCTATTTCAAACGCATCATCATCATCATCTGGAAGAGGTTGGCTCGCAGCTGCAGCAAGCTCGGCTTCATGCTGTTGTTGAGCAGCGATGTCGATTTGCACTTCTGGAGGAGCTAGGGCAGGAGACTCAACAAAATGCAAGTTAGGGTCCCCAGCAAGTTTCCTTGCAAGATAGAGAAAAGGCTTCTCAAAGTTGTAATTACTCTTAGCAGATATCTCATAATACTGCAAGTTCTTCTTTCTGTGGAAGGTAACCTGTTTTGCCTTC…
[truncated: 675 more rows]
