# Supplementary material for: New Transcriptome-Based SNP Markers for Noug (Guizotia abyssinica) and Their Conversion to KASP Markers for Population Genetics Analyses
Source: Genes (Basel). 2020 Nov 20;11(11):1373. doi: 10.3390/genes11111373 (PMC7709008; doi:10.3390/genes11111373)
Supplement: Supplementary file 1 [file genes-11-01373-s001.zip › supplementary material files/Table S3.xlsx]

## Sheet: Sheet1
Polymorphic information content (PIC), gene diversity (H), fixation indices, gene flow (Nm), observed (Ho) and expected (He) heterozygosity and P-values for deviation of each locus from HWE, for the 202 polymorphic SNP loci
KASP assay_ID	SNP loci	PIC	H	FIS	FIT	FST	Nm	Ho	He	P-value
32B_MARKER_SLASH	32B	0.242647	0.282571	-0.155589	-0.0811787	0.0643916	3.63249	0.30961	0.28143	0.1333
49_MARKER_SLASH	49	0.350562	0.453304	0.159056	0.254969	0.114054	1.94194	0.33574	0.45035	2e-05
74_MARKER_SLASH	74	0.0245428	0.0248516	1	1	0.0898984	2.53092	0	0.02251	0
115_MARKER_SLASH	115	0.025222	0.0255484	-0.0612805	-0.0131116	0.0453875	5.25812	0.02909	0.02872	1
129D_MARKER_SLASH	129D	0.072192	0.0750049	0.215642	0.298871	0.106111	2.10602	0.05344	0.07356	0.00363
129E_MARKER_SLASH	129E	0.0464563	0.0475887	0.0891024	0.120934	0.0349453	6.90403	0.03901	0.04512	0.13125
159B_MARKER_SLASH	159B	0.358578	0.468168	-0.0624034	0.0655076	0.120398	1.82645	0.43636	0.46938	0.2484
214_MARKER_SLASH	214	0.331126	0.418838	-0.0587743	-0.00358015	0.0521302	4.54568	0.41727	0.4196	1
230_MARKER_SLASH	230	0.1859	0.207409	0.156154	0.220526	0.0762846	3.0272	0.15412	0.20067	0.00065
239_MARKER_SLASH	239	0.365523	0.481392	0.243278	0.324749	0.107663	2.07206	0.32721	0.48466	0
303_MARKER_SLASH	303	0.0237222	0.0240104	-0.0980392	-0.0123023	0.0780818	2.95177	0.02491	0.02464	1
318_MARKER_SLASH	318	0.13458	0.145108	0.119861	0.211226	0.103807	2.15832	0.12214	0.14774	0.01581
370_MARKER_SLASH	370	0.0356901	0.0363508	-0.108758	-0.0188679	0.0810731	2.83364	0.03584	0.03526	1
383A_MARKER_SLASH	383A	0.127377	0.136724	-0.0354207	0.0726843	0.104407	2.14448	0.12721	0.13764	0.18686
475_MARKER_SLASH	475	0.206531	0.233881	-0.0654761	0.0514717	0.109761	2.02767	0.22776	0.23948	0.45101
493C_MARKER_SLASH	493C	0.119469	0.127611	-0.100649	-0.0141684	0.0785721	2.93179	0.12681	0.1253	1
517_MARKER_SLASH	517	0.364473	0.479371	-0.0284321	0.0852851	0.110573	2.01094	0.43644	0.48284	0.17532
535_MARKER_SLASH	535	0.222552	0.255086	0.132335	0.190224	0.0667188	3.49707	0.19767	0.24893	0.00232
546_MARKER_SLASH	546	0.288259	0.349246	-0.0913692	-0.00727307	0.0770556	2.99441	0.35357	0.35134	1
626A_MARKER_SLASH	626A	0.324356	0.407305	-0.0246441	0.0785084	0.100671	2.23332	0.37868	0.40504	0.29688
632A_MARKER_SLASH	632A	0.367605	0.485422	0.335955	0.442246	0.160065	1.31186	0.28253	0.48813	0
759_MARKER_SLASH	759	0.00689693	0.00692088	-0.0434783	-0.00348432	0.0383275	6.27273	0.00707	0.00705	1
775_MARKER_SLASH	775	0.370802	0.491674	-0.126157	-0.0682937	0.0513812	4.61559	0.5292	0.49274	0.26879
812B_MARKER_SLASH	812B	0.28884	0.350139	0.086474	0.146969	0.0662213	3.52522	0.2967	0.34969	0.01481
883A_MARKER_SLASH	883A	0.0149238	0.0150369	1	1	0.0839695	2.72727	0	0.01468	1e-05
883B_MARKER_SLASH	883B	0.369734	0.489577	0.0227887	0.123264	0.102818	2.18147	0.42593	0.49048	0.03324
1034_MARKER_SLASH	1034	0.233176	0.269488	-0.0786128	0.0294829	0.100217	2.24458	0.26136	0.27065	0.64762
1068_MARKER_SLASH	1068	0.365045	0.480472	-0.0423664	0.0596171	0.0978384	2.30523	0.45818	0.48368	0.38473
1101C_MARKER_SLASH	1101C	0.359875	0.470613	0.919279	0.937353	0.223915	0.866494	0.0303	0.46771	0
1102_MARKER_SLASH	1102	0.106366	0.112719	0.310791	0.384286	0.106637	2.09441	0.06985	0.11417	2e-05
1117_MARKER_SLASH	1117	0.358929	0.468829	0.053161	0.133479	0.0848277	2.69715	0.40288	0.47093	0.02083
1163_MARKER_SLASH	1163	0.324585	0.407691	0.283208	0.336206	0.073938	3.13121	0.27068	0.40236	0
1251_MARKER_SLASH	1251	0.36449	0.479405	0.0709967	0.139094	0.0733011	3.16059	0.40977	0.47953	0.02046
1428_MARKER_SLASH	1428	0.244771	0.285537	0.824894	0.848328	0.133826	1.6181	0.04528	0.27238	0
1555A_MARKER_SLASH	1555A	0.369801	0.489708	-0.0967249	-0.00624624	0.082499	2.78034	0.48929	0.49118	1
1563B_MARKER_SLASH	1563B	0.174555	0.193223	0.264868	0.342623	0.10577	2.11362	0.12811	0.19665	0
1565B_MARKER_SLASH	1565B	0.373526	0.49706	0.0069776	0.142657	0.136633	1.57972	0.43019	0.49837	0.02544
1603B_MARKER_SLASH	1603B	0.317984	0.39665	0.186301	0.275307	0.109384	2.03552	0.28571	0.3959	1e-05
1603E_MARKER_SLASH	1603E	0.133319	0.143634	0.514414	0.5845	0.144333	1.4821	0.05204	0.13153	0
1603F_MARKER_SLASH	1603F	0.0262405	0.0265941	0.198091	0.299694	0.126702	1.72313	0.01832	0.02536	0.03771
1603G_MARKER_SLASH	1603G	0.33366	0.423217	0.0159382	0.0865471	0.0717525	3.2342	0.38571	0.42075	0.20156
1684_MARKER_SLASH	1684	0.0988309	0.104267	-0.140081	-0.058399	0.0716458	3.23939	0.10993	0.10407	1
1908_MARKER_SLASH	1908	0.101536	0.107292	0.0115283	0.0820829	0.0713774	3.25251	0.1	0.10795	0.22064
1913_MARKER_SLASH	1913	0.16461	0.180988	0.0573857	0.106135	0.0517175	4.58395	0.16045	0.17854	0.15574
1939A_MARKER_SLASH	1939A	0.354011	0.45965	0.0404779	0.104835	0.0670724	3.47732	0.41328	0.46256	0.08743
2129A_MARKER_SLASH	2129A	0.153	0.166933	0.0368923	0.115103	0.0812068	2.82856	0.14591	0.16532	0.06168
2152B_MARKER_SLASH	2152B	0.0827495	0.0864898	0.103737	0.19343	0.100074	2.24815	0.07194	0.08931	0.01516
2203_MARKER_SLASH	2203	0.374995	0.499991	0.118243	0.207868	0.101643	2.20959	0.39493	0.50074	0.0005
2358A_MARKER_SLASH	2358A	0.362586	0.475759	-0.0424076	0.0765556	0.114124	1.94061	0.43116	0.47481	0.12895
2463A_MARKER_SLASH	2463A	0.0882193	0.0924971	-0.170732	-0.0510949	0.10219	2.19643	0.08865	0.08487	1
2661C_MARKER_SLASH	2661C	0.326237	0.410487	-0.0110793	0.0935911	0.103523	2.16491	0.37906	0.4069	0.30112
2692B_MARKER_SLASH	2692B	0.288883	0.350204	0.00921419	0.084333	0.0758174	3.0474	0.31408	0.34608	0.16211
2739C_MARKER_SLASH	2739C	0.100733	0.106392	-0.095966	-0.0597427	0.0330515	7.31396	0.11071	0.10477	1
2884_MARKER_SLASH	2884	0.339076	0.432683	0.898151	0.915958	0.174838	1.17989	0.03663	0.44026	0
2891B_MARKER_SLASH	2891B	0.0411254	0.0420077	1	1	0.1263	1.72942	0	0.04231	0
2967A_MARKER_SLASH	2967A	0.316046	0.393447	0.0948017	0.199136	0.115261	1.91898	0.30888	0.39163	0.0011
3014A_MARKER_SLASH	3014A	0.290775	0.353123	-0.114035	-0.0434118	0.0633941	3.69358	0.3705	0.35312	0.49736
3017_MARKER_SLASH	3017	0.137146	0.148115	-0.210749	-0.0876008	0.101713	2.20791	0.15751	0.14537	0.38988
3040_MARKER_SLASH	3040	0.0255217	0.025856	0.518725	0.572716	0.112183	1.9785	0.01515	0.0299	0.0007
3103_MARKER_SLASH	3103	0.161763	0.17752	0.161829	0.214417	0.0627417	3.73459	0.13357	0.17334	0.0013
3120_MARKER_SLASH	3120	0.372763	0.495546	-0.0993591	-0.024403	0.0681817	3.41667	0.50182	0.49534	0.9025
3143A_MARKER_SLASH	3143A	0.202293	0.228369	-0.264878	-0.151368	0.08974	2.53583	0.26316	0.22896	0.0118
3143B_MARKER_SLASH	3143B	0.188772	0.211041	-0.18176	-0.136229	0.0385286	6.23868	0.24199	0.21309	0.01989
3191A_MARKER_SLASH	3191A	0.0276143	0.0280064	-0.0694995	-0.0144092	0.0515103	4.6034	0.02985	0.02946	1
3251B_MARKER_SLASH	3251B	0.374092	0.498187	-0.109514	-0.0304857	0.0712275	3.25988	0.51673	0.49869	0.62571
3389A_MARKER_SLASH	3389A	0.020403	0.0206155	1	1	0.0736842	3.14286	0	0.02116	0
3445_MARKER_SLASH	3445	0.00720748	0.00723365	-0.0456346	-0.00364328	0.0401587	5.9753	0.00714	0.00713	1
3580_MARKER_SLASH	3580	0.174766	0.193484	0.795973	0.820775	0.121562	1.80657	0.03214	0.18885	0
3589B_MARKER_SLASH	3589B	0.0605046	0.062455	-0.0977142	-0.0333451	0.0586392	4.01336	0.06137	0.0596	1
3619_MARKER_SLASH	3619	0.347396	0.447544	-0.174892	-0.0958869	0.0672448	3.46776	0.49104	0.44643	0.10746
3653_MARKER_SLASH	3653	0.221188	0.253257	-0.0162248	0.0745255	0.0893014	2.54951	0.23571	0.25546	0.23712
3711A_MARKER_SLASH	3711A	0.0558862	0.0575418	0.543362	0.594831	0.112713	1.96803	0.02135	0.05542	0
3711B_MARKER_SLASH	3711B	0.0921442	0.0968324	0.563337	0.612546	0.112693	1.96841	0.03584	0.09549	0
3719A_MARKER_SLASH	3719A	0.297803	0.36408	-0.338388	-0.257371	0.0605336	3.87994	0.4657	0.36927	0
3728B_MARKER_SLASH	3728B	0.213745	0.243356	0.118542	0.192797	0.0842418	2.71765	0.19355	0.24092	0.00215
3731_MARKER_SLASH	3731	0.21928	0.250707	0.784094	0.806103	0.101938	2.20248	0.05018	0.25117	0
3869_MARKER_SLASH	3869	0.373711	0.497428	-0.0174634	0.0562571	0.0724552	3.20041	0.45865	0.49811	0.21705
3926_MARKER_SLASH	3926	0.255903	0.301292	0.144358	0.233597	0.104295	2.14705	0.22711	0.29976	0.00023
3974_MARKER_SLASH	3974	0.365982	0.482277	0.0441875	0.126076	0.0856743	2.66803	0.42339	0.48451	0.05099
4051B_MARKER_SLASH	4051B	0.210694	0.239335	0.019981	0.105526	0.0872892	2.61404	0.21786	0.24277	0.13146
4090_MARKER_SLASH	4090	0.0887337	0.0930642	0.587212	0.620124	0.0797298	2.88559	0.03237	0.09257	0
4138B_MARKER_SLASH	4138B	0.355908	0.463173	-0.113415	-0.0166945	0.0868683	2.62792	0.47143	0.46399	0.79718
4146_MARKER_SLASH	4146	0.0871822	0.0913551	0.686656	0.72358	0.117836	1.87158	0.02527	0.09289	0
4191C_MARKER_SLASH	4191C	0.18356	0.204463	0.63135	0.66468	0.0904104	2.51517	0.07011	0.20583	0
4222A_MARKER_SLASH	4222A	0.29618	0.361533	0.4956	0.535924	0.0799434	2.87721	0.16727	0.36546	0
4528B_MARKER_SLASH	4528B	0.159083	0.174267	0.574977	0.617809	0.100776	2.23076	0.0681	0.17802	0
4593B_MARKER_SLASH	4593B	0.362341	0.475292	-0.270341	-0.135158	0.106415	2.09929	0.54412	0.47814	0.03091
4593C_MARKER_SLASH	4593C	0.194144	0.21788	0.79528	0.839622	0.216597	0.904219	0.03557	0.21246	0
4602A_MARKER_SLASH	4602A	0.374418	0.498838	-0.0113382	0.0668785	0.0773398	2.98249	0.45936	0.49983	0.18684
4703_MARKER_SLASH	4703	0.359714	0.470309	0.0277468	0.125064	0.100094	2.24765	0.41155	0.47332	0.03245
4735A_MARKER_SLASH	4735A	0.112428	0.119578	-0.0313901	0.105999	0.133208	1.62676	0.10108	0.11542	0.07208
4735B_MARKER_SLASH	4735B	0.111877	0.118952	0.0671963	0.18693	0.128359	1.69766	0.08993	0.11186	0.00979
4736_MARKER_SLASH	4736	0.328288	0.413975	-0.41145	-0.363311	0.034106	7.08008	0.55914	0.41281	0
4779_MARKER_SLASH	4779	0.256414	0.302022	1	1	0.105731	2.11449	0	0.29986	0
4782_MARKER_SLASH	4782	0.235627	0.27285	-0.0616609	0.0597835	0.114391	1.93549	0.25623	0.27429	0.27877
5270_MARKER_SLASH	5270	0.0737334	0.0766727	-0.207877	-0.0415913	0.137668	1.56596	0.06762	0.06545	1
5420_MARKER_SLASH	5420	0.303257	0.372716	-0.147801	-0.048132	0.0868347	2.62903	0.39858	0.37833	0.43189
5427_MARKER_SLASH	5427	0.373568	0.497145	0.183848	0.235153	0.0628617	3.72698	0.37906	0.49879	7e-05
6404A_MARKER_SLASH	6404A	0.374222	0.498447	0.855553	0.873645	0.125256	1.74591	0.06475	0.4988	0
6517_MARKER_SLASH	6517	0.1323	0.142445	0.00229558	0.164561	0.162639	1.28715	0.11429	0.13289	0.04118
6557_MARKER_SLASH	6557	0.101287	0.107013	-0.130194	-0.0601345	0.0619885	3.78301	0.11429	0.10795	1
6749B_MARKER_SLASH	6749B	0.116702	0.124445	-0.0840862	-0.015625	0.063151	3.70876	0.12766	0.1259	1
7170_MARKER_SLASH	7170	0.368682	0.48752	0.35251	0.431583	0.122122	1.79713	0.28626	0.48869	0
7185A_MARKER_SLASH	7185A	0.0696907	0.0723047	-0.131904	-0.0390292	0.082052	2.79685	0.07581	0.07307	1
7954A_MARKER_SLASH	7954A	0.357936	0.466964	-0.631455	-0.591035	0.0247756	9.84056	0.74101	0.4673	0
8089A_MARKER_SLASH	8089A	0.104298	0.110391	-0.0561509	0.00634158	0.05917	3.97511	0.11111	0.11193	1
8163C_MARKER_SLASH	8163C	0.0933204	0.0981357	-0.164652	-0.0545688	0.0945206	2.39493	0.10357	0.09838	1
8483_MARKER_SLASH	8483	0.166398	0.183174	0.272644	0.366874	0.129551	1.67975	0.11808	0.17974	0
8585_MARKER_SLASH	8585	0.221945	0.254272	-0.24582	-0.175753	0.0562411	4.19515	0.30292	0.25751	0.00161
8984_MARKER_SLASH	8984	0.374904	0.499809	-0.068568	0.0199356	0.0828245	2.76843	0.48754	0.50066	0.71971
9065C_MARKER_SLASH	9065C	0.033536	0.0341181	1	1	0.0671378	3.47368	0	0.03551	0
9493A_MARKER_SLASH	9493A	0.370487	0.491054	-0.149929	-0.0786668	0.0619711	3.78414	0.53184	0.49132	0.21161
9670A_MARKER_SLASH	9670A	0.0880629	0.0923248	0.109246	0.189705	0.0903265	2.51774	0.075	0.09194	0.0196
9821_MARKER_SLASH	9821	0.18548	0.206879	0.282135	0.362866	0.112459	1.97303	0.12996	0.20473	0
9841A_MARKER_SLASH	9841A	0.325154	0.408652	0.742195	0.764485	0.0864612	2.64147	0.1	0.41319	0
10160_MARKER_SLASH	10160	0.371548	0.493143	-0.771963	-0.717366	0.0308116	7.86383	0.84672	0.49408	0
10277_MARKER_SLASH	10277	0.309539	0.382811	0.0472598	0.103379	0.058903	3.99427	0.34532	0.38102	0.1529
10576B_MARKER_SLASH	10576B	0.227237	0.261402	-0.0434541	0.00308439	0.0446004	5.35533	0.2554	0.25948	0.8169
10998C_MARKER_SLASH	10998C	0.34685	0.446556	-0.0883484	-0.0328737	0.0509715	4.6547	0.46094	0.44444	0.57722
11956B_MARKER_SLASH	11956B	0.150302	0.163702	-0.0290942	0.078571	0.104621	2.13957	0.15054	0.16345	0.25401
11960A_MARKER_SLASH	11960A	0.0413332	0.0422246	-0.149328	-0.0220532	0.110738	2.00758	0.03915	0.03845	1
11993_MARKER_SLASH	11993	0.241974	0.281633	0.014652	0.0758562	0.0621143	3.77484	0.26641	0.28514	0.28088
12227B_MARKER_SLASH	12227B	0.0969702	0.102192	1	1	0.196018	1.0254	0	0.09659	0
12372_MARKER_SLASH	12372	0.222421	0.254911	-0.122594	-0.00797467	0.102103	2.19852	0.2482	0.24937	1
12512_MARKER_SLASH	12512	0.0893455	0.093739	0.120104	0.220901	0.114555	1.93235	0.07336	0.09204	0.01526
12652_MARKER_SLASH	12652	0.0407952	0.0416631	-0.0856774	-0.0217471	0.0588851	3.99556	0.03943	0.03872	1
12764_MARKER_SLASH	12764	0.338195	0.431132	-0.0565536	0.0225209	0.0748419	3.09037	0.42424	0.43192	0.77551
12963A_MARKER_SLASH	12963A	0.269054	0.320373	-0.0318421	0.0285443	0.0585229	4.02183	0.30909	0.32276	0.4588
12963C_MARKER_SLASH	12963C	0.367295	0.48482	0.00494209	0.103159	0.0987044	2.28281	0.43284	0.48618	0.07898
13019A_MARKER_SLASH	13019A	0.362303	0.47522	-0.667004	-0.635833	0.0186993	13.1195	0.77739	0.47606	0
13019B_MARKER_SLASH	13019B	0.345223	0.443625	-0.0109649	0.0419086	0.0523	4.53011	0.42491	0.44526	0.49514
13019C_MARKER_SLASH	13019C	0.372254	0.494537	1	1	0.110362	2.01527	0	0.49514	0
13180_MARKER_SLASH	13180	0.370329	0.490743	-0.418651	-0.364236	0.0383563	6.26783	0.66548	0.49173	0
13737_MARKER_SLASH	13737	0.358115	0.467299	-0.161189	-0.0933687	0.0584055	4.03042	0.50896	0.46846	0.16201
14565_MARKER_SLASH	14565	0.230804	0.266248	-0.0494401	0.0603494	0.104617	2.13966	0.2446	0.26693	0.17784
14726A_MARKER_SLASH	14726A	0.18096	0.201201	0.89229	0.908693	0.152286	1.39165	0.01465	0.19023	0
14858_MARKER_SLASH	14858	0.163907	0.18013	1	1	0.111458	1.993	0	0.17296	0
14885A_MARKER_SLASH	14885A	0.222648	0.255216	-0.0108764	0.0513883	0.0615947	3.80879	0.24113	0.25396	0.47675
15061A_MARKER_SLASH	15061A	0.333328	0.42264	0.125884	0.22761	0.116376	1.89821	0.32374	0.4253	0.00014
15061B_MARKER_SLASH	15061B	0.231407	0.26707	-0.228797	-0.110672	0.0961306	2.35063	0.29682	0.26793	0.07698
16128A_MARKER_SLASH	16128A	0.365983	0.48228	0.0881517	0.165369	0.0846827	2.7022	0.40288	0.482	0.00889
16128B_MARKER_SLASH	16128B	0.366997	0.484242	0.0867635	0.175271	0.0969164	2.32954	0.39928	0.48404	0.00466
16369_MARKER_SLASH	16369	0.0204046	0.0206171	0.294118	0.326316	0.045614	5.23077	0.01476	0.02194	0.02745
16881A_MARKER_SLASH	16881A	0.151413	0.16503	0.070175	0.114415	0.0475784	5.00449	0.14493	0.16505	0.05596
17220_MARKER_SLASH	17220	0.234523	0.271334	-0.0323019	0.0395393	0.0695932	3.34231	0.26449	0.27586	0.51016
17337_MARKER_SLASH	17337	0.158957	0.174115	-0.147261	-0.0667246	0.070199	3.3113	0.18705	0.1757	0.49133
17571A_MARKER_SLASH	17571A	0.374109	0.49822	-0.0998998	-0.0138357	0.0782472	2.945	0.50534	0.49906	0.90437
17571C_MARKER_SLASH	17571C	0.290668	0.352958	1	1	0.172347	1.20057	0	0.34309	0
17783_MARKER_SLASH	17783	0.358307	0.46766	0.549256	0.587073	0.0838991	2.72977	0.19368	0.4709	0
17789_MARKER_SLASH	17789	0.301718	0.370266	-0.29011	-0.24207	0.037237	6.46375	0.4529	0.36644	3e-05
17807_MARKER_SLASH	17807	0.304489	0.374683	1	1	0.193446	1.04235	0	0.38295	0
17981C_MARKER_SLASH	17981C	0.0536797	0.0552034	1	1	0.0795755	2.89167	0	0.05619	0
18272_MARKER_SLASH	18272	0.37089	0.491846	0.0511883	0.128219	0.0811861	2.82934	0.42279	0.49263	0.02525
18303A_MARKER_SLASH	18303A	0.269046	0.320362	-0.112833	-0.0624749	0.0452521	5.2746	0.34173	0.32014	0.34677
18404A_MARKER_SLASH	18404A	0.371941	0.493919	0.211121	0.276731	0.0831682	2.75596	0.35714	0.49578	2e-05
18404B_MARKER_SLASH	18404B	0.374674	0.499348	0.00158747	0.0785965	0.0771314	2.99122	0.46377	0.50025	0.23201
18591_MARKER_SLASH	18591	0.371179	0.492415	0.0206052	0.11447	0.0958396	2.35853	0.43273	0.49325	0.04795
18591B_MARKER_SLASH	18591B	0.368131	0.486446	0.221629	0.298146	0.098303	2.29316	0.34211	0.48904	0
18598_MARKER_SLASH	18598	0.0204038	0.0206163	1	1	0.129825	1.67568	0	0.0217	0
18672_MARKER_SLASH	18672	0.36972	0.48955	0.0513795	0.160484	0.115014	1.92365	0.41455	0.49184	0.01087
18825_MARKER_SLASH	18825	0.368674	0.487503	0.0470095	0.121748	0.0784257	2.93773	0.43019	0.48776	0.05937
18939_MARKER_SLASH	18939	0.0457325	0.046829	0.74993	0.770818	0.0835262	2.74307	0.01107	0.04691	0
19080_MARKER_SLASH	19080	0.321393	0.402326	0.824016	0.857677	0.191275	1.05702	0.05797	0.39651	0
19724_MARKER_SLASH	19724	0.108945	0.11563	0.411909	0.470311	0.0993083	2.26741	0.06349	0.11916	0
19750A_MARKER_SLASH	19750A	0.368547	0.487257	-0.0668431	0.0511136	0.110566	2.01109	0.45926	0.48639	0.38128
20421B_MARKER_SLASH	20421B	0.173985	0.192516	0.0372542	0.098756	0.0638816	3.66349	0.17029	0.19127	0.10178
20755_MARKER_SLASH	20755	0.364723	0.479852	-0.0361904	0.0404836	0.073996	3.12856	0.46099	0.4797	0.53321
20881_MARKER_SLASH	20881	0.347222	0.447229	0.383407	0.442696	0.0961556	2.34995	0.25362	0.44764	0
20996B_MARKER_SLASH	20996B	0.374076	0.498156	-0.898348	-0.88549	0.00677351	36.6585	0.93841	0.49901	0
21054_MARKER_SLASH	21054	0.368603	0.487365	-0.114562	0.00930891	0.111138	1.99945	0.47331	0.48747	0.62907
21159_MARKER_SLASH	21159	0.0574335	0.0591849	-0.0950898	-0.031485	0.0580818	4.05427	0.05818	0.05659	1
21271A_MARKER_SLASH	21271A	0.102084	0.107906	0.734386	0.756033	0.081498	2.81756	0.02612	0.10919	0
21271B_MARKER_SLASH	21271B	0.058047	0.0598372	-0.0913462	-0.0318546	0.0545121	4.33613	0.0605	0.05877	1
21457A_MARKER_SLASH	21457A	0.140348	0.151882	-0.0597819	0.00117391	0.0575173	4.09652	0.15302	0.15355	1
21509C_MARKER_SLASH	21509C	0.191383	0.214357	0.91071	0.931967	0.23807	0.800111	0.01429	0.21375	0
21656_MARKER_SLASH	21656	0.37397	0.497944	0.00203789	0.121151	0.119356	1.84457	0.44203	0.49828	0.06994
21686_MARKER_SLASH	21686	0.0502929	0.0516255	-0.0636992	-0.0272374	0.0342783	7.04324	0.05376	0.05241	1
21760_MARKER_SLASH	21760	0.207973	0.235766	0.084593	0.133942	0.053909	4.38744	0.20385	0.23625	0.03505
21917A_MARKER_SLASH	21917A	0.329072	0.415316	-0.0335748	0.0541194	0.0848456	2.69653	0.3935	0.41606	0.38691
21937_MARKER_SLASH	21937	0.356936	0.465091	0.0829934	0.17001	0.0948916	2.38459	0.39286	0.46777	0.00969
21937B_MARKER_SLASH	21937B	0.0204038	0.0206163	-0.0746269	-0.0105263	0.0596491	3.94118	0.02128	0.02109	1
21989_MARKER_SLASH	21989	0.357965	0.467018	-0.0125985	0.0414212	0.0533475	4.43625	0.4428	0.46845	0.43924
22084B_MARKER_SLASH	22084B	0.363564	0.477628	0.375991	0.437079	0.0978948	2.30376	0.26523	0.4785	0
22210_MARKER_SLASH	22210	0.374135	0.498273	-0.0700584	0.0303625	0.0938462	2.41393	0.48043	0.49927	0.55413
22249_MARKER_SLASH	22249	0.355059	0.461593	-0.025298	0.040178	0.0638605	3.66479	0.44681	0.46451	0.524
22525_MARKER_SLASH	22525	0.0732509	0.0761504	-0.113697	-0.0412832	0.0650207	3.59493	0.08029	0.07721	1
22554A_MARKER_SLASH	22554A	0.186111	0.207675	0.10258	0.172026	0.0773841	2.98064	0.1673	0.2025	0.01039
22711A_MARKER_SLASH	22711A	0.374997	0.499994	-0.0141897	0.0299664	0.0435382	5.49208	0.48736	0.50088	0.71844
22711B_MARKER_SLASH	22711B	0.374976	0.499951	-0.0183671	0.0297571	0.0472563	5.0403	0.48551	0.5008	0.63604
22833_MARKER_SLASH	22833	0.325895	0.409907	-0.0843185	-0.0333586	0.0469972	5.06947	0.42182	0.41024	0.66079
23165A_MARKER_SLASH	23165A	0.157462	0.172306	-0.21302	-0.105241	0.088852	2.56367	0.18587	0.16891	0.14304
23165B_MARKER_SLASH	23165B	0.184009	0.205027	-0.0910942	0.0381875	0.118488	1.85991	0.19858	0.20702	0.55988
23459A_MARKER_SLASH	23459A	0.37409	0.498183	-0.0244655	0.0545178	0.0770971	2.99266	0.47331	0.49835	0.40525
23656A_MARKER_SLASH	23656A	0.345439	0.444012	0.581664	0.622005	0.0964311	2.34252	0.17742	0.44353	0
23741_MARKER_SLASH	23741	0.298859	0.365743	-0.0582073	-0.0032137	0.0519687	4.56059	0.36431	0.36718	0.86945
23849A_MARKER_SLASH	23849A	0.212702	0.241979	0.0338222	0.0945338	0.0628369	3.72855	0.22264	0.24343	0.20123
23941_MARKER_SLASH	23941	0.347931	0.448513	0.0804544	0.169674	0.0970262	2.32662	0.37455	0.45192	0.00476
24100A_MARKER_SLASH	24100A	0.36343	0.477373	0.807981	0.835087	0.141165	1.52098	0.07547	0.47937	0
24100C_MARKER_SLASH	24100C	0.0941717	0.0990802	-0.175036	-0.0551559	0.102023	2.20043	0.10332	0.09816	1
24308_MARKER_SLASH	24308	0.357809	0.466725	0.0722827	0.152626	0.0866034	2.63672	0.40357	0.46869	0.02144
24552_MARKER_SLASH	24552	0.213107	0.242514	-0.0267699	0.0985158	0.122019	1.79886	0.20996	0.2369	0.07342
25076_MARKER_SLASH	25076	0.374821	0.499642	-0.0586295	0.0285559	0.0823569	2.78557	0.49071	0.50037	0.80607
Mean		0.235677	0.293149	0.131636	0.206	0.095	3.21456	0.245913	0.292958
