# Supplementary material for: New Transcriptome-Based SNP Markers for Noug (Guizotia abyssinica) and Their Conversion to KASP Markers for Population Genetics Analyses
Source: Genes (Basel). 2020 Nov 20;11(11):1373. doi: 10.3390/genes11111373 (PMC7709008; doi:10.3390/genes11111373)
Supplement: Supplementary file 1 [file genes-11-01373-s001.zip › supplementary material files/Table S4.xlsx]

## Sheet: Sheet1
Population size (N), frequency of alleles (A, C, G or T) at the 202 polymorphic loci for the three altitudinal groups (Alt-1, 2, 3) formed from the 21 landrace accessions
Alt-1 = 1400-1680 masl
Alt-2 = 1820-1968 masl
Alt-3 = 2045-2590
Loci that showed clear differences in allele frequncies among the three altitudinal groups are yellow-highlighted
Locus	N/Allele	Alt-1	Alt-2	Alt-3
32B	N	80	84	79
32B	A	0.75	0.82738	0.87342
32B	G	0.25	0.17262	0.12658
49	N	79	81	79
49	A	0.32911	0.33333	0.39241
49	T	0.67089	0.66667	0.60759
74	N	75	78	75
74	A	0.97333	0.98718	1
74	G	0.02667	0.01282	0
115	N	80	83	75
115	C	0.0125	0	0.02
115	T	0.9875	1	0.98
129D	N	76	81	70
129D	A	0.03289	0.02469	0.07857
129D	C	0.96711	0.97531	0.92143
129E	N	81	84	79
129E	A	0.01235	0.01786	0.03797
129E	T	0.98765	0.98214	0.96203
159B	N	78	83	77
159B	A	0.57051	0.62048	0.62987
159B	G	0.42949	0.37952	0.37013
214	N	80	82	78
214	C	0.7	0.68902	0.70513
214	T	0.3	0.31098	0.29487
230	N	79	83	79
230	C	0.84177	0.92169	0.89241
230	T	0.15823	0.07831	0.10759
239	N	77	81	78
239	A	0.62987	0.59259	0.58333
239	G	0.37013	0.40741	0.41667
303	N	81	83	79
303	A	0.01852	0.00602	0.01899
303	G	0.98148	0.99398	0.98101
318	N	76	76	78
318	A	0.13816	0.05921	0.04487
318	T	0.86184	0.94079	0.95513
370	N	79	84	78
370	C	0.02532	0.02381	0.01282
370	T	0.97468	0.97619	0.98718
383A	N	82	84	79
383A	A	0.87805	0.94643	0.93671
383A	G	0.12195	0.05357	0.06329
475	N	81	84	78
475	A	0.09259	0.13095	0.17949
475	G	0.90741	0.86905	0.82051
493C	N	81	81	76
493C	C	0.03086	0.11111	0.07895
493C	T	0.96914	0.88889	0.92105
517	N	74	64	63
517	A	0.43919	0.45313	0.28571
517	C	0.56081	0.54688	0.71429
535	N	67	77	76
535	C	0.14179	0.14286	0.16447
535	G	0.85821	0.85714	0.83553
546	N	81	83	78
546	G	0.7716	0.77711	0.77564
546	T	0.2284	0.22289	0.22436
626A	N	79	81	77
626A	A	0.29747	0.23457	0.31818
626A	G	0.70253	0.76543	0.68182
632A	N	75	81	76
632A	C	0.48667	0.66667	0.64474
632A	T	0.51333	0.33333	0.35526
759	N	82	84	79
759	A	0.9878	1	1
759	G	0.0122	0	0
775	N	79	83	77
775	C	0.46203	0.45783	0.4026
775	T	0.53797	0.54217	0.5974
812B	N	75	82	79
812B	A	0.27333	0.19512	0.18987
812B	G	0.72667	0.80488	0.81013
883A	N	79	80	74
883A	G	0	0	0.02703
883A	T	1	1	0.97297
883B	N	80	81	73
883B	C	0.40625	0.39506	0.4589
883B	T	0.59375	0.60494	0.5411
1034	N	77	76	74
1034	C	0.18182	0.18421	0.10135
1034	T	0.81818	0.81579	0.89865
1068	N	80	81	76
1068	A	0.41875	0.4321	0.40789
1068	G	0.58125	0.5679	0.59211
1101C	N	76	82	72
1101C	A	0.25658	0.38415	0.4375
1101C	T	0.74342	0.61585	0.5625
1102	N	80	83	74
1102	A	0.1	0.06024	0.02703
1102	G	0.9	0.93976	0.97297
1117	N	80	84	76
1117	G	0.6625	0.6131	0.54605
1117	T	0.3375	0.3869	0.45395
1163	N	76	79	74
1163	A	0.28947	0.27848	0.27703
1163	C	0.71053	0.72152	0.72297
1251	N	77	80	72
1251	A	0.57792	0.68125	0.60417
1251	G	0.42208	0.31875	0.39583
1428	N	79	80	73
1428	C	0.18987	0.1625	0.17123
1428	G	0.81013	0.8375	0.82877
1555A	N	82	84	77
1555A	C	0.37805	0.5119	0.3961
1555A	T	0.62195	0.4881	0.6039
1563B	N	81	84	79
1563B	G	0.09877	0.10119	0.12658
1563B	T	0.90123	0.89881	0.87342
1565B	N	79	80	73
1565B	A	0.59494	0.45625	0.34247
1565B	C	0.40506	0.54375	0.65753
1603B	N	79	82	75
1603B	C	0.75949	0.67683	0.72
1603B	G	0.24051	0.32317	0.28
1603E	N	80	81	72
1603E	C	0.0875	0.0679	0.06944
1603E	T	0.9125	0.9321	0.93056
1603F	N	80	79	76
1603F	A	0.98125	0.97468	1
1603F	G	0.01875	0.02532	0
1603G	N	81	84	78
1603G	C	0.72222	0.72024	0.64744
1603G	T	0.27778	0.27976	0.35256
1684	N	81	84	79
1684	A	0.06173	0.02976	0.06329
1684	G	0.93827	0.97024	0.93671
1908	N	81	83	79
1908	C	0.90741	0.93373	0.98101
1908	T	0.09259	0.06627	0.01899
1913	N	78	82	72
1913	C	0.10897	0.06098	0.13194
1913	T	0.89103	0.93902	0.86806
1939A	N	77	79	78
1939A	A	0.42208	0.41772	0.26282
1939A	C	0.57792	0.58228	0.73718
2129A	N	82	83	79
2129A	C	0.90854	0.87349	0.93671
2129A	T	0.09146	0.12651	0.06329
2152B	N	79	83	79
2152B	C	0.92405	0.95181	0.96835
2152B	T	0.07595	0.04819	0.03165
2203	N	80	83	76
2203	A	0.5	0.5	0.50658
2203	G	0.5	0.5	0.49342
2358A	N	79	83	76
2358A	A	0.68987	0.63855	0.51316
2358A	G	0.31013	0.36145	0.48684
2463A	N	82	84	78
2463A	A	0.01829	0.05357	0.08333
2463A	G	0.98171	0.94643	0.91667
2661C	N	79	83	78
2661C	A	0.73418	0.77108	0.62179
2661C	T	0.26582	0.22892	0.37821
2692B	N	78	84	78
2692B	G	0.75	0.83333	0.75641
2692B	T	0.25	0.16667	0.24359
2739C	N	80	83	79
2739C	C	0.06875	0.06024	0.0443
2739C	T	0.93125	0.93976	0.9557
2884	N	78	79	78
2884	C	0.38462	0.29114	0.21795
2884	T	0.61538	0.70886	0.78205
2891B	N	79	84	77
2891B	A	0.02532	0.03571	0
2891B	G	0.97468	0.96429	1
2967A	N	71	80	71
2967A	C	0.76761	0.7	0.69718
2967A	T	0.23239	0.3	0.30282
3014A	N	81	84	77
3014A	A	0.24691	0.26786	0.18182
3014A	G	0.75309	0.73214	0.81818
3017	N	80	83	75
3017	C	0.06875	0.09639	0.06
3017	T	0.93125	0.90361	0.94
3040	N	78	77	73
3040	C	1	0.98052	0.97945
3040	T	0	0.01948	0.02055
3103	N	80	82	78
3103	A	0.1125	0.08537	0.10256
3103	G	0.8875	0.91463	0.89744
3120	N	80	81	77
3120	A	0.575	0.59877	0.47403
3120	G	0.425	0.40123	0.52597
3143A	N	77	81	75
3143A	C	0.94156	0.87654	0.78667
3143A	G	0.05844	0.12346	0.21333
3143B	N	81	84	78
3143B	A	0.1358	0.125	0.08333
3143B	C	0.8642	0.875	0.91667
3191A	N	81	82	70
3191A	C	0.01235	0.01829	0.00714
3191A	G	0.98765	0.98171	0.99286
3251B	N	78	78	76
3251B	A	0.58333	0.50641	0.5
3251B	C	0.41667	0.49359	0.5
3389A	N	81	84	79
3389A	C	1	0.96429	1
3389A	T	0	0.03571	0
3445	N	79	84	79
3445	C	0.99367	1	1
3445	T	0.00633	0	0
3580	N	80	83	79
3580	A	0.84375	0.96386	0.84177
3580	G	0.15625	0.03614	0.15823
3589B	N	78	84	78
3589B	A	0.05128	0.03571	0.01282
3589B	G	0.94872	0.96429	0.98718
3619	N	80	83	78
3619	C	0.60625	0.65663	0.73077
3619	T	0.39375	0.34337	0.26923
3653	N	80	83	79
3653	C	0.85625	0.85542	0.84177
3653	T	0.14375	0.14458	0.15823
3711A	N	81	83	79
3711A	A	0.96296	0.9759	0.96203
3711A	T	0.03704	0.0241	0.03797
3711B	N	78	84	79
3711B	A	0.04487	0.05357	0.07595
3711B	C	0.95513	0.94643	0.92405
3719A	N	80	82	77
3719A	A	0.2625	0.2439	0.16883
3719A	G	0.7375	0.7561	0.83117
3728B	N	80	83	79
3728B	C	0.80625	0.86145	0.87975
3728B	T	0.19375	0.13855	0.12025
3731	N	79	84	78
3731	A	0.89241	0.84524	0.85256
3731	G	0.10759	0.15476	0.14744
3869	N	77	80	75
3869	A	0.6039	0.475	0.57333
3869	G	0.3961	0.525	0.42667
3926	N	78	79	78
3926	A	0.82051	0.75949	0.82051
3926	G	0.17949	0.24051	0.17949
3974	N	76	73	71
3974	A	0.38816	0.43151	0.39437
3974	T	0.61184	0.56849	0.60563
4051B	N	81	84	78
4051B	A	0.89506	0.77976	0.87179
4051B	C	0.10494	0.22024	0.12821
4090	N	81	84	75
4090	A	0.04938	0.05952	0.05333
4090	C	0.95062	0.94048	0.94667
4138B	N	80	83	79
4138B	C	0.4125	0.36145	0.26582
4138B	T	0.5875	0.63855	0.73418
4146	N	79	82	79
4146	C	0.01266	0.02439	0.05696
4146	T	0.98734	0.97561	0.94304
4191C	N	80	78	77
4191C	A	0.16875	0.10897	0.0974
4191C	C	0.83125	0.89103	0.9026
4222A	N	77	84	78
4222A	A	0.75325	0.70833	0.76923
4222A	G	0.24675	0.29167	0.23077
4528B	N	81	81	79
4528B	A	0.89506	0.87654	0.9557
4528B	G	0.10494	0.12346	0.0443
4593B	N	78	79	78
4593B	A	0.41667	0.3481	0.39103
4593B	C	0.58333	0.6519	0.60897
4593C	N	69	74	74
4593C	A	0.08696	0.10135	0.12838
4593C	T	0.91304	0.89865	0.87162
4602A	N	82	84	79
4602A	G	0.57317	0.48214	0.50633
4602A	T	0.42683	0.51786	0.49367
4703	N	79	83	78
4703	A	0.27215	0.43373	0.44231
4703	G	0.72785	0.56627	0.55769
4735A	N	80	82	77
4735A	A	0.0625	0.02439	0.05195
4735A	G	0.9375	0.97561	0.94805
4735B	N	79	84	78
4735B	C	0.05696	0.02381	0.05769
4735B	T	0.94304	0.97619	0.94231
4736	N	81	83	79
4736	C	0.73457	0.66867	0.73418
4736	G	0.26543	0.33133	0.26582
4779	N	75	78	74
4779	A	0.12	0.17949	0.2973
4779	C	0.88	0.82051	0.7027
4782	N	80	84	79
4782	A	0.83125	0.7381	0.89873
4782	C	0.16875	0.2619	0.10127
5270	N	81	84	78
5270	A	0.99383	0.97619	0.91667
5270	G	0.00617	0.02381	0.08333
5420	N	81	84	78
5420	A	0.2963	0.20833	0.27564
5420	G	0.7037	0.79167	0.72436
5427	N	80	83	76
5427	A	0.475	0.56024	0.56579
5427	G	0.525	0.43976	0.43421
6404A	N	80	82	78
6404A	C	0.375	0.43902	0.52564
6404A	T	0.625	0.56098	0.47436
6517	N	82	84	77
6517	G	1	0.91071	0.8961
6517	T	0	0.08929	0.1039
6557	N	81	83	79
6557	G	0.91975	0.92771	0.97468
6557	T	0.08025	0.07229	0.02532
6749B	N	81	84	79
6749B	C	0.07407	0.03571	0.10759
6749B	T	0.92593	0.96429	0.89241
7170	N	73	79	76
7170	C	0.57534	0.57595	0.55263
7170	T	0.42466	0.42405	0.44737
7185A	N	81	83	76
7185A	A	0.02469	0.04819	0.05921
7185A	G	0.97531	0.95181	0.94079
7954A	N	81	82	77
7954A	C	0.34568	0.40854	0.38312
7954A	T	0.65432	0.59146	0.61688
8089A	N	77	73	74
8089A	C	0.90909	0.94521	0.9527
8089A	T	0.09091	0.05479	0.0473
8163C	N	81	83	79
8163C	A	0.04321	0.06024	0.06329
8163C	T	0.95679	0.93976	0.93671
8483	N	80	82	75
8483	C	0.9375	0.82927	0.95333
8483	T	0.0625	0.17073	0.04667
8585	N	78	83	77
8585	C	0.1859	0.1506	0.11039
8585	T	0.8141	0.8494	0.88961
8984	N	81	83	79
8984	C	0.53704	0.48193	0.55063
8984	G	0.46296	0.51807	0.44937
9065C	N	79	84	77
9065C	A	0.02532	0.0119	0.02597
9065C	G	0.97468	0.9881	0.97403
9493A	N	77	76	78
9493A	C	0.53247	0.57237	0.55769
9493A	T	0.46753	0.42763	0.44231
9670A	N	81	82	79
9670A	C	0.91975	0.94512	0.99367
9670A	T	0.08025	0.05488	0.00633
9821	N	81	81	78
9821	C	0.12963	0.10494	0.10897
9821	T	0.87037	0.89506	0.89103
9841A	N	74	83	76
9841A	C	0.31081	0.33735	0.21711
9841A	T	0.68919	0.66265	0.78289
10160	N	79	82	77
10160	C	0.59494	0.52439	0.53247
10160	G	0.40506	0.47561	0.46753
10277	N	79	83	78
10277	C	0.74051	0.80723	0.71154
10277	G	0.25949	0.19277	0.28846
10576B	N	80	81	79
10576B	A	0.15	0.15432	0.18987
10576B	T	0.85	0.84568	0.81013
10998C	N	72	76	74
10998C	A	0.73611	0.61184	0.65541
10998C	C	0.26389	0.38816	0.34459
11956B	N	80	84	77
11956B	A	0.88125	0.94048	0.8961
11956B	T	0.11875	0.05952	0.1039
11960A	N	81	84	78
11960A	A	0.02469	0.00595	0.01282
11960A	G	0.97531	0.99405	0.98718
11993	N	77	75	70
11993	A	0.16883	0.15333	0.17857
11993	G	0.83117	0.84667	0.82143
12227B	N	70	78	72
12227B	G	0.9	0.97436	0.94444
12227B	T	0.1	0.02564	0.05556
12372	N	79	84	77
12372	A	0.12658	0.18452	0.17532
12372	G	0.87342	0.81548	0.82468
12512	N	74	76	75
12512	A	0.96622	0.94079	0.98
12512	G	0.03378	0.05921	0.02
12652	N	81	84	78
12652	C	0.98148	0.9881	0.98718
12652	T	0.01852	0.0119	0.01282
12764	N	76	81	72
12764	C	0.69079	0.71605	0.64583
12764	T	0.30921	0.28395	0.35417
12963A	N	80	83	78
12963A	A	0.15	0.22289	0.1859
12963A	C	0.85	0.77711	0.8141
12963C	N	76	81	76
12963C	A	0.375	0.51235	0.30921
12963C	G	0.625	0.48765	0.69079
13019A	N	82	84	79
13019A	A	0.39634	0.42262	0.36709
13019A	C	0.60366	0.57738	0.63291
13019B	N	78	80	78
13019B	A	0.35897	0.2875	0.35256
13019B	T	0.64103	0.7125	0.64744
13019C	N	79	84	79
13019C	A	0.44304	0.5	0.41772
13019C	T	0.55696	0.5	0.58228
13180	N	80	84	79
13180	A	0.4	0.45238	0.43671
13180	G	0.6	0.54762	0.56329
13737	N	81	83	79
13737	A	0.35185	0.34337	0.39241
13737	T	0.64815	0.65663	0.60759
14565	N	80	82	79
14565	A	0.83125	0.83537	0.84177
14565	G	0.16875	0.16463	0.15823
14726A	N	81	82	72
14726A	C	0.90123	0.93902	0.83333
14726A	T	0.09877	0.06098	0.16667
14858	N	76	79	73
14858	C	0.09211	0.05063	0.13699
14858	T	0.90789	0.94937	0.86301
14885A	N	81	84	79
14885A	A	0.77778	0.8631	0.89873
14885A	G	0.22222	0.1369	0.10127
15061A	N	81	81	79
15061A	A	0.77778	0.70988	0.62025
15061A	G	0.22222	0.29012	0.37975
15061B	N	82	84	79
15061B	C	0.79268	0.86905	0.84177
15061B	T	0.20732	0.13095	0.15823
16128A	N	82	81	78
16128A	A	0.64634	0.61728	0.53205
16128A	T	0.35366	0.38272	0.46795
16128B	N	81	81	78
16128B	G	0.37037	0.38889	0.45513
16128B	T	0.62963	0.61111	0.54487
16369	N	79	78	79
16369	A	0.99367	0.98718	0.98101
16369	G	0.00633	0.01282	0.01899
16881A	N	81	82	75
16881A	C	0.89506	0.93902	0.88667
16881A	T	0.10494	0.06098	0.11333
17220	N	80	82	77
17220	C	0.76875	0.90854	0.83117
17220	T	0.23125	0.09146	0.16883
17337	N	81	83	76
17337	A	0.09877	0.10843	0.09868
17337	G	0.90123	0.89157	0.90132
17571A	N	81	84	78
17571A	A	0.55556	0.47619	0.37821
17571A	C	0.44444	0.52381	0.62179
17571C	N	80	81	70
17571C	A	0.8875	0.74074	0.68571
17571C	T	0.1125	0.25926	0.31429
17783	N	73	74	70
17783	A	0.62329	0.67568	0.61429
17783	G	0.37671	0.32432	0.38571
17789	N	80	80	79
17789	A	0.75	0.74375	0.77848
17789	C	0.25	0.25625	0.22152
17807	N	78	82	77
17807	G	0.69231	0.7439	0.84416
17807	T	0.30769	0.2561	0.15584
17981C	N	79	83	77
17981C	C	0.03797	0.03614	0.01299
17981C	T	0.96203	0.96386	0.98701
18272	N	79	77	79
18272	C	0.39873	0.49351	0.40506
18272	T	0.60127	0.50649	0.59494
18303A	N	80	82	78
18303A	C	0.78125	0.80488	0.8141
18303A	T	0.21875	0.19512	0.1859
18404A	N	76	79	77
18404A	C	0.36184	0.48734	0.51948
18404A	T	0.63816	0.51266	0.48052
18404B	N	81	83	76
18404B	C	0.40741	0.46988	0.50658
18404B	T	0.59259	0.53012	0.49342
18591B	N	75	79	74
18591B	A	0.36	0.44937	0.46622
18591B	G	0.64	0.55063	0.53378
18591	N	79	82	76
18591	C	0.5443	0.5	0.64474
18591	T	0.4557	0.5	0.35526
18598	N	81	82	75
18598	G	0.02469	0	0.01333
18598	T	0.97531	1	0.98667
18672	N	80	83	75
18672	C	0.58125	0.54217	0.54667
18672	T	0.41875	0.45783	0.45333
18825	N	80	78	72
18825	A	0.43125	0.42949	0.45139
18825	T	0.56875	0.57051	0.54861
18939	N	79	80	74
18939	C	0.94937	0.9875	0.97973
18939	G	0.05063	0.0125	0.02027
19080	N	80	84	76
19080	A	0.88125	0.70238	0.70395
19080	T	0.11875	0.29762	0.29605
19724	N	72	73	70
19724	G	0.0625	0.09589	0.05
19724	T	0.9375	0.90411	0.95
19750A	N	75	82	75
19750A	C	0.56	0.61585	0.49333
19750A	G	0.44	0.38415	0.50667
20421B	N	81	83	77
20421B	A	0.87037	0.89157	0.9026
20421B	T	0.12963	0.10843	0.0974
20755	N	82	84	78
20755	A	0.38415	0.44643	0.40385
20755	G	0.61585	0.55357	0.59615
20881	N	80	84	76
20881	C	0.73125	0.64881	0.54605
20881	T	0.26875	0.35119	0.45395
20996B	N	80	84	75
20996B	C	0.48125	0.45833	0.46667
20996B	T	0.51875	0.54167	0.53333
21054	N	81	84	78
21054	C	0.47531	0.3631	0.39103
21054	T	0.52469	0.6369	0.60897
21159	N	79	83	75
21159	A	0.96203	0.96386	0.97333
21159	T	0.03797	0.03614	0.02667
21271A	N	76	79	75
21271A	A	0.05921	0.03165	0.04667
21271A	C	0.94079	0.96835	0.95333
21271B	N	81	84	79
21271B	A	0.03704	0.01786	0.02532
21271B	C	0.96296	0.98214	0.97468
21457A	N	82	84	77
21457A	C	0.07317	0.10714	0.07143
21457A	G	0.92683	0.89286	0.92857
21509C	N	82	82	78
21509C	G	0.92073	0.83537	0.88462
21509C	T	0.07927	0.16463	0.11538
21656	N	81	82	77
21656	A	0.59259	0.37195	0.3961
21656	G	0.40741	0.62805	0.6039
21686	N	80	84	78
21686	A	0.95	0.98214	0.99359
21686	G	0.05	0.01786	0.00641
21760	N	80	75	70
21760	G	0.8375	0.87333	0.88571
21760	T	0.1625	0.12667	0.11429
21917A	N	81	81	77
21917A	G	0.64815	0.75926	0.74675
21917A	T	0.35185	0.24074	0.25325
21937B	N	81	84	79
21937B	A	0.00617	0.0119	0.01899
21937B	G	0.99383	0.9881	0.98101
21937	N	82	82	78
21937	C	0.65244	0.53659	0.66026
21937	T	0.34756	0.46341	0.33974
21989	N	76	82	76
21989	C	0.59868	0.65854	0.64474
21989	T	0.40132	0.34146	0.35526
22084B	N	82	82	78
22084B	A	0.38415	0.38415	0.39744
22084B	G	0.61585	0.61585	0.60256
22210	N	82	84	78
22210	C	0.54878	0.55357	0.46154
22210	T	0.45122	0.44643	0.53846
22249	N	82	84	78
22249	A	0.31707	0.33333	0.42949
22249	G	0.68293	0.66667	0.57051
22525	N	80	83	75
22525	A	0.94375	0.96988	0.96667
22525	C	0.05625	0.03012	0.03333
22554A	N	80	81	67
22554A	A	0.08125	0.10494	0.15672
22554A	C	0.91875	0.89506	0.84328
22711A	N	81	81	78
22711A	C	0.58642	0.51235	0.44872
22711A	G	0.41358	0.48765	0.55128
22711B	N	81	83	76
22711B	C	0.40741	0.48795	0.54605
22711B	T	0.59259	0.51205	0.45395
22833	N	78	83	77
22833	A	0.71154	0.75904	0.68831
22833	G	0.28846	0.24096	0.31169
23165A	N	80	78	75
23165A	A	0.05625	0.09615	0.09333
23165A	C	0.94375	0.90385	0.90667
23165B	N	82	84	78
23165B	C	0.94512	0.85119	0.89103
23165B	T	0.05488	0.14881	0.10897
23459A	N	82	84	77
23459A	C	0.53049	0.54762	0.55195
23459A	T	0.46951	0.45238	0.44805
23656A	N	74	79	66
23656A	A	0.30405	0.33544	0.37121
23656A	T	0.69595	0.66456	0.62879
23741	N	79	80	73
23741	G	0.27215	0.25	0.25342
23741	T	0.72785	0.75	0.74658
23849A	N	77	80	72
23849A	C	0.1039	0.1375	0.18056
23849A	T	0.8961	0.8625	0.81944
23941	N	80	81	77
23941	A	0.34375	0.35802	0.34416
23941	G	0.65625	0.64198	0.65584
24100A	N	79	78	75
24100A	G	0.42405	0.40385	0.38667
24100A	T	0.57595	0.59615	0.61333
24100C	N	80	79	74
24100C	C	0.9375	0.92405	0.96622
24100C	T	0.0625	0.07595	0.03378
24308	N	82	82	78
24308	A	0.65854	0.58537	0.61538
24308	C	0.34146	0.41463	0.38462
24552	N	81	84	78
24552	A	0.8642	0.89286	0.83974
24552	T	0.1358	0.10714	0.16026
25076	N	78	82	74
25076	C	0.55128	0.44512	0.45946
25076	T	0.44872	0.55488	0.54054
